# Supplementary material for: Hypoxia alters the response of ovarian cancer cells to the mitomycin C drug
Source: Front Cell Dev Biol. 2025 Jun 13;13:1575134. doi: 10.3389/fcell.2025.1575134 (PMC12202450; doi:10.3389/fcell.2025.1575134)
Supplement: Supplementary file 2 [file Table3.xlsx]

## Sheet: Sheet1
Suplementary Table S3. IPA predicted upstream regulators
	H-C vs. N-C
	Gene	IPA prediction	HTA expression Fold Change
	HIF1A	activated	-2.66
	VEGFA	activated	6.46
	EGF	activated	-1.07
	EPAS	activated	7.87
	F3	activated	2.99
	F10	activated	-1.04
	IL1A	activated	6.22
	IL1B	activated	-1.2
	MMP1	activated	10.46
	PLCL1	activated	1.09
	PLCL2	activated	1
	TGFB1	activated	2.23
	EFNA5	inhibited	1.29
	EFNA3	inhibited	1.37
	N-MMC vs. N-C
	Gene	IPA prediction	HTA expression Fold Change
		IPA prediction	HTA results
	VEGFA	activated	2.27
	CCNE1	activated	2.15
	CD40	activated	1.07
	E2F1	activated	2.98
	E2F3	activated	1.96
	ECSIT	activated	-1
	IFNG	activated	-1
	IL1A	activated	18.72
	IL1B	activated	5.12
	IL15	activated	-1.6
	IL17A	activated	-1.12
	TNF	activated	2.31
	TFDP1	activated	1.41
	ACSS2	inhibited	-1.06
	CHCHD5	inhibited	-1.08
	NR1H3	inhibited	1.18
	HSPA5	inhibited	-1.22
	Mt2	inhibited	MT2A 5,7
	MBTPS1	inhibited	-1.63
	PNPLA2	inhibited	1.55
	RLN2	inhibited	1.03
	SCAP	inhibited	-1.11
	H-MMC vs. H-C
	Gene	IPA prediction	HTA expression Fold Change
	ACACB	activated	-1.41
	CTSS	activated	2.69
	DDIT3	activated	5.13
	HTATIP2	activated	-1.24
	IRF6	activated	-1.09
	IL1A	activated	4.15
	IL1RL2	activated	1.16
	IL18	activated	1.98
	IL24	activated	1.22
	IL32	activated	4.04
	IL36A	activated	1.4
	INSIG1	activated	-3.84
	INSIG2	activated	-3.45
	IRF6	activated	-1.09
	MFSD2A	activated	1.25
	NDUFA13	activated	1.56
	NUPR1	activated	2.16
	PYCARD	activated	-1.14
	RELA1	activated	-1.16
	SOX17	activated	1.66
	ACSS2	inhibited	-1.29
	HIF1A	inhibited	1.08
	HMOX1	inhibited	1.46
	HSPA5	inhibited	-1.44
	NR1I2	inhibited	1.08
	NR1H3	inhibited	1.11
	PPARG	inhibited	-1.37
	SCAP	inhibited	-1.3
	SDCBP	inhibited	1.54
	SREBF2	inhibited	-1.45
	ST8SIA1	inhibited	1.19
	H-MMC vs. N-MMC
	Gene	IPA prediction	HTA expression Fold Change
	EGF	activated	1.02
	FGF2	activated	-1.02
	IL1A	activated	1.38
	IL1B	activated	-1.46
	IL6	activated	1.71
	IL17A	activated	1.08
	PTGS2	activated	2.74
	TNF	activated	1.48
	SPP1	activated	2.53
	STAT3	activated	-1.11
