# Supplementary material for: Hypoxia alters the response of ovarian cancer cells to the mitomycin C drug
Source: Front Cell Dev Biol. 2025 Jun 13;13:1575134. doi: 10.3389/fcell.2025.1575134 (PMC12202450; doi:10.3389/fcell.2025.1575134)
Supplement: Supplementary file 5 [file Table1.xlsx]

## Sheet: Supplementary Table S1 Caption
	Supplementary Table S1 Differentially expressed transcripts in SKOV3 cell line treated with mitomycin C (MMC) in normoxia and hypoxia: pairwise comparisons.

## Sheet: H-C vs.  N-C
Supplementary Table 1 Differentially expressed transcripts in SKOV3 cell line in H-C (hypoxia control) vs. N-C (normoxia control) (Fold Change < -1.5 or > 1.5; p-val < 0.05)
ID	N-C Avg (log2)	H-C Avg (log2)	Fold Change	P-val	FDR P-val	Gene Symbol	Entrez ID	Group
TC11002233.hg.1	8.72	14.7	63.22	4.24e-19	2.86e-14	MMP10	4319	Coding
TC08001062.hg.1	7.98	13.32	40.49	9.06e-14	1.19e-10	STC1	6781	Coding
TC04002067.hg.1	7.19	12.06	29.33	4.92e-12	3.42e-09	CXCL8	3576	NonCoding
TC03002740.hg.1	7.75	12.54	27.79	2.97e-12	2.25e-09	FAM43A	131583	NonCoding
TC10001860.hg.1	10.9	15.26	20.63	4.43e-15	1.42e-11	PFKFB3	5209	NonCoding
TC04000408.hg.1	6.52	10.81	19.56	6.86e-14	1.03e-10	CXCL8	3576	Coding
TC08001659.hg.1	8.42	12.38	15.56	2.94e-15	1.17e-11	NDRG1	10397	Coding
TC10001769.hg.1	9.94	13.83	14.78	2.82e-16	2.86e-12	BNIP3	664	Coding
TC11003311.hg.1	14.3	18.04	13.36	6.65e-11	2.66e-08	MMP1	4312	NonCoding
TC03001077.hg.1	6.83	10.46	12.38	2.65e-13	2.89e-10	FAM43A	131583	Coding
TC14001197.hg.1	5.41	9.01	12.13	1.89e-14	3.87e-11			Coding
TC06003084.hg.1	8.04	11.61	11.92	2e-16	2.7e-12	TNFAIP3	7128	NonCoding
TC13000871.hg.1	7.01	10.55	11.64	7.14e-16	4.82e-12	IRS2	8660	Coding
TC06002799.hg.1	7.67	11.19	11.5	1.08e-12	1.03e-09	VEGFA	7422	NonCoding
TC15000945.hg.1	6.62	10.04	10.72	7.02e-16	4.82e-12	ARRDC4	91947	Coding
TC01001090.hg.1	10.98	14.38	10.58	1.83e-15	8.22e-12	TXNIP	10628	Coding
TC11002234.hg.1	13.64	17.03	10.46	1.62e-15	8.13e-12	MMP1	4312	Coding
TC03001866.hg.1	10.32	13.64	9.97	2.97e-16	2.86e-12	PLOD2	5352	Coding
TC14000181.hg.1	6.27	9.57	9.89	1.24e-14	2.79e-11			Coding
TC02000466.hg.1	6.23	9.4	8.97	2.81e-15	1.17e-11	HK2	3099	Coding
TC11003312.hg.1	14.91	18.05	8.79	1.68e-14	3.55e-11	MMP1	4312	NonCoding
TC10000449.hg.1	7.71	10.84	8.73	3.68e-15	1.31e-11	DDIT4	54541	Coding
TC01001585.hg.1	10.2	13.28	8.48	1.59e-13	1.88e-10	LAMC2	3918	Coding
TC11003279.hg.1	9.94	13	8.32	3.75e-16	3.16e-12	SYTL2	54843	NonCoding
TC10000053.hg.1	7.46	10.5	8.2	7.3e-14	1.05e-10	PFKFB3	5209	Coding
TC01003771.hg.1	7.6	10.58	7.9	8.47e-14	1.14e-10	C1orf116	79098	Coding
TC02000281.hg.1	7.86	10.83	7.87	6.12e-13	6.28e-10	EPAS1	2034	Coding
TC18000226.hg.1	6.88	9.75	7.3	7.12e-14	1.04e-10	SERPINB5	5268	Coding
TC10001179.hg.1	6.35	9.19	7.16	3.34e-10	9.43e-08	FZD8; MIR4683	8325; 100616500	Coding
TC16000473.hg.1	5.38	8.2	7.06	5.98e-08	6.25e-06	MT1F	4494	Coding
TC03000631.hg.1	7.12	9.89	6.79	1.65e-13	1.92e-10	FAM162A	26355	Coding
TC06001027.hg.1	5.63	8.37	6.68	3.39e-14	6.03e-11	TNFAIP3	7128	Coding
TC11000182.hg.1	6.07	8.8	6.64	1.68e-15	8.13e-12	ADM	133	Coding
TC14002040.hg.1	7.87	10.59	6.55	2.78e-09	5.13e-07	HIF1A-AS2	100750247	NonCoding
TC06000608.hg.1	7.97	10.66	6.46	2.93e-14	5.35e-11	VEGFA	7422	Coding
TC02002218.hg.1	5.98	8.61	6.22	8.29e-11	3.14e-08	IL1A	3552	Coding
TC0X000807.hg.1	8.04	10.68	6.22	1.36e-10	4.65e-08	MXRA5	25878	Coding
TC04002436.hg.1	6.36	8.99	6.19	2.42e-11	1.19e-08			NonCoding
TC16000476.hg.1	9.2	11.83	6.18	2.51e-08	3.15e-06	MT1X	4501	Coding
TC14001022.hg.1	4.59	7.21	6.16	3.33e-15	1.25e-11	EGLN3	112399	Coding
TC04000071.hg.1	5.8	8.42	6.14	1.19e-14	2.76e-11	LOC93622	93622	Coding
TC17002615.hg.1	8.93	11.55	6.13	5.45e-10	1.38e-07	NR1D1	9572	NonCoding
TC19002540.hg.1	10.71	13.28	5.92	1.13e-10	4.09e-08	GYS1	2997	NonCoding
TC06000779.hg.1	9.99	12.54	5.82	1.69e-13	1.94e-10	NT5E	4907	Coding
TC14001198.hg.1	5.06	7.6	5.82	9.51e-08	9.18e-06	HIF1A-AS2	100750247	Coding
TC20001671.hg.1	9.14	11.68	5.82	9.61e-08	9.23e-06	PMEPA1	56937	NonCoding
TC10001398.hg.1	11.92	14.45	5.79	1.56e-15	8.13e-12	P4HA1	5033	Coding
TC03000509.hg.1	5.25	7.78	5.74	1.78e-12	1.52e-09	TMEM45A	55076	Coding
TC01002166.hg.1	10.31	12.8	5.61	6.07e-15	1.78e-11	ERRFI1	54206	Coding
TC15001837.hg.1	12	14.47	5.57	8.2e-10	1.88e-07	ANPEP	290	Coding
TC12001756.hg.1	9.61	12.09	5.56	1.85e-13	2.08e-10	E2F7	144455	Coding
TC16000454.hg.1	9.24	11.71	5.54	6.28e-11	2.55e-08	MMP2	4313	Coding
TC12002970.hg.1	9.98	12.43	5.45	4.25e-13	4.48e-10	E2F7	144455	NonCoding
TC08002455.hg.1	8.36	10.79	5.39	9.98e-12	5.86e-09	KLF10	7071	NonCoding
TC06000945.hg.1	9.68	12.06	5.21	4.35e-14	7.16e-11	GJA1	2697	Coding
TC16000472.hg.1	5.21	7.58	5.2	1.42e-06	8.23e-05	MT1B	4490	Coding
TC15001335.hg.1	8.54	10.91	5.18	1.32e-13	1.59e-10	FBN1	2200	Coding
TC02000748.hg.1	7.58	9.96	5.18	1.63e-12	1.43e-09	INSIG2	51141	Coding
TC16002034.hg.1	15.56	17.91	5.11	2.03e-07	1.68e-05	MT2A	4502	Coding
TC22000265.hg.1	9.91	12.26	5.1	2.13e-12	1.73e-09	APOL1	8542	Coding
TC17001485.hg.1	4.6	6.92	4.99	5.54e-07	3.83e-05	KRTAP2-3	730755	Coding
TC19002715.hg.1	6.47	8.79	4.97	1.05e-10	3.91e-08	CGB8; CGB; CGB5	94115; 1082; 93659	Coding
TC19001703.hg.1	8.76	11.07	4.97	9.76e-13	9.42e-10	GYS1	2997	Coding
TC19002714.hg.1	6.95	9.25	4.93	3.2e-11	1.42e-08	CGB; CGB5	1082; 93659	Coding
TC14000297.hg.1	8.01	10.3	4.91	1.55e-14	3.39e-11	FRMD6	122786	Coding
TC10002411.hg.1	13.52	15.8	4.87	4.19e-09	6.99e-07	KLF6	1316	NonCoding
TC17001301.hg.1	5.61	7.88	4.83	1.34e-12	1.24e-09	ALDOC	230	Coding
TC01000151.hg.1	11.76	14.02	4.79	2.13e-10	6.62e-08	PLOD1	5351	Coding
TC13000500.hg.1	6.71	8.96	4.77	4.27e-11	1.85e-08	SHISA2	387914	Coding
TC01002578.hg.1	12.7	14.94	4.74	6.8e-13	6.86e-10	SLC2A1	6513	Coding
TC12001366.hg.1	10.07	12.31	4.72	1.62e-10	5.36e-08	AK4P3		Coding
TC03001865.hg.1	5.37	7.61	4.72	3.6e-11	1.59e-08			Coding
TC08000200.hg.1	11.24	13.47	4.71	1.16e-13	1.45e-10	BNIP3L	665	Coding
TC11002439.hg.1	8.96	11.19	4.69	6.36e-15	1.79e-11	ETS1	2113	Coding
TC03003380.hg.1	5.47	7.7	4.69	9.17e-14	1.19e-10	PFKFB4	5210	Coding
TC05002943.hg.1	5.47	7.7	4.68	8.1e-12	5.02e-09			NonCoding
TC12001807.hg.1	7.12	9.33	4.65	7.14e-11	2.82e-08	BTG1	694	Coding
TC12002256.hg.1	9.97	12.18	4.61	7.74e-10	1.8e-07			NonCoding
TC20000603.hg.1	7.14	9.33	4.59	3.04e-13	3.26e-10	FERMT1	55612	Coding
TC19000147.hg.1	5.05	7.21	4.48	1.14e-12	1.06e-09	ANGPTL4	51129	Coding
TC20000494.hg.1	6.94	9.1	4.47	6.54e-11	2.63e-08	SLCO4A1	28231	Coding
TC20001701.hg.1	7.44	9.59	4.44	9.63e-09	1.4e-06			NonCoding
TC03003128.hg.1	3.94	6.08	4.42	1.09e-09	2.37e-07			NonCoding
TC08001199.hg.1	7.4	9.54	4.4	1.72e-11	8.98e-09	SNAI2	6591	Coding
TC03000013.hg.1	4.69	6.82	4.36	5.99e-14	9.4e-11	ITPR1	3708	Coding
TC17001459.hg.1	7.53	9.65	4.33	2.52e-08	3.16e-06	NR1D1	9572	Coding
TC10000469.hg.1	7.95	10.06	4.31	2.77e-14	5.2e-11	FUT11	170384	Coding
TC03003402.hg.1	5.31	7.41	4.29	2.37e-12	1.9e-09	TM4SF19; TM4SF19-TCTEX1D2	116211; 100534611	Coding
TC08001051.hg.1	8.59	10.69	4.29	9.86e-12	5.84e-09	TNFRSF10D	8793	Coding
TC02002378.hg.1	4.9	7	4.29	2.02e-12	1.67e-09	CXCR4	7852	Coding
TC09000191.hg.1	3.92	5.99	4.2	6.43e-12	4.25e-09	CA9	768	Coding
TC05001714.hg.1	6.66	8.73	4.19	9.92e-15	2.39e-11	LOX	4015	Coding
TC10000979.hg.1	11.34	13.41	4.18	1.09e-10	3.98e-08	KLF6	1316	Coding
TC19000442.hg.1	12.82	14.87	4.14	5.47e-11	2.27e-08	GPI	2821	Coding
TC02002705.hg.1	9	11.04	4.12	3.04e-11	1.41e-08	KLF7	8609	Coding
TC07001039.hg.1	7.7	9.74	4.11	2.59e-14	5e-11	INSIG1	3638	Coding
TC05001239.hg.1	5.58	7.61	4.09	3.29e-10	9.35e-08			Coding
TC17000090.hg.1	5.21	7.24	4.08	3.67e-09	6.31e-07	KCTD11	147040	Coding
TC08002271.hg.1	7.38	9.4	4.06	2.57e-11	1.23e-08	DUSP4	1846	NonCoding
TC16000471.hg.1	5.11	7.13	4.05	5.47e-06	0.0003			Coding
TC08001074.hg.1	5.36	7.38	4.05	7.42e-11	2.91e-08	SDAD1P1	157489	Coding
TC06000087.hg.1	9.98	11.99	4.04	1.43e-11	7.79e-09	EDN1	1906	Coding
TC19000723.hg.1	5.93	7.94	4.02	7.35e-12	4.76e-09	CGB5; CGB; CGB8	93659; 1082; 94115	Coding
TC21000141.hg.1	7.96	9.97	4.02	0.0001	0.0029			Coding
TC03000498.hg.1	5.57	7.57	4.02	3.22e-09	5.74e-07			Coding
TC12000283.hg.1	8.93	10.93	3.99	1.34e-10	4.65e-08	LINC00941	100287314	Coding
TC20001131.hg.1	9.21	11.18	3.92	6.03e-10	1.49e-07	RIN2	54453	NonCoding
TC20000980.hg.1	8.28	10.25	3.92	2.14e-11	1.08e-08	PMEPA1	56937	Coding
TC12001571.hg.1	8.78	10.73	3.85	6.34e-10	1.54e-07	ITGA5	3678	Coding
TC07002299.hg.1	4.66	6.6	3.83	1.07e-09	2.34e-07			NonCoding
TC02001031.hg.1	8.09	10.03	3.82	9.51e-15	2.38e-11	PDK1	5163	Coding
TC14001296.hg.1	11.36	13.28	3.79	5.53e-10	1.39e-07	PNMA1	9240	Coding
TC03001575.hg.1	9.21	11.13	3.79	8.43e-15	2.19e-11	GBE1	2632	Coding
TC01004452.hg.1	9.81	11.73	3.78	6.14e-13	6.28e-10	AK4	205	NonCoding
TC0X000425.hg.1	13.58	15.46	3.68	8.97e-13	8.78e-10	PGK1	5230	Coding
TC03001884.hg.1	8.6	10.46	3.63	2.78e-11	1.31e-08	CP	1356	Coding
TC02000524.hg.1	8.95	10.8	3.61	2.1e-14	4.17e-11	KDM3A	55818	Coding
TC01001559.hg.1	9.94	11.78	3.58	2.9e-09	5.28e-07	QSOX1	5768	Coding
TC08002614.hg.1	7.91	9.74	3.57	1.46e-12	1.31e-09	ZNF395	55893	Coding
TC01000748.hg.1	7.04	8.86	3.53	4.03e-08	4.57e-06			Coding
TC02002528.hg.1	4.54	6.36	3.53	1.12e-08	1.6e-06			Coding
TC6_cox_hap2000124.hg.1	5.93	7.75	3.53	3.95e-12	2.84e-09	HLA-F-AS1	285830	Coding
TC05001590.hg.1	11.19	13	3.52	2.62e-13	2.89e-10	ARRDC3	57561	Coding
TC22000702.hg.1	7.34	9.13	3.47	1.35e-11	7.49e-09	APOL2	23780	Coding
TC10001522.hg.1	5.02	6.81	3.45	3.85e-10	1.07e-07	PPP1R3C	5507	Coding
TC03002434.hg.1	6.21	7.99	3.43	2.95e-08	3.57e-06			NonCoding
TC12002303.hg.1	7.12	8.9	3.43	3.6e-09	6.23e-07	LINC00941	100287314	NonCoding
TC10000721.hg.1	11.16	12.92	3.41	2.17e-09	4.2e-07	SCD	6319	Coding
TC01006192.hg.1	11.47	13.24	3.4	7.88e-11	3.05e-08	EGLN1	54583	NonCoding
TC06003569.hg.1	6.12	7.88	3.4	4.83e-12	3.42e-09	HLA-F-AS1	285830	NonCoding
TC19001795.hg.1	10.68	12.43	3.37	9.29e-12	5.6e-09	ZNF841	284371	Coding
TC14002080.hg.1	7.9	9.65	3.37	1.46e-07	1.27e-05			NonCoding
TC19000699.hg.1	12.84	14.58	3.35	4.67e-07	3.35e-05	EMP3	2014	Coding
TC19001593.hg.1	7.32	9.06	3.34	4.1e-10	1.1e-07	PLAUR	5329	Coding
TC0X001584.hg.1	6.01	7.75	3.34	1.66e-08	2.24e-06	STS	412	NonCoding
TC04002255.hg.1	5.66	7.38	3.3	1.24e-13	1.53e-10	EDNRA	1909	NonCoding
TC6_ssto_hap7000105.hg.1	5.91	7.63	3.3	2.79e-11	1.31e-08	HLA-F-AS1	285830	Coding
TC02000082.hg.1	7.13	8.85	3.29	6.3e-10	1.54e-07	TRIB2	28951	Coding
TC06001487.hg.1	5.93	7.64	3.28	3.53e-12	2.59e-09	HLA-F-AS1	285830	Coding
TC17002449.hg.1	7.11	8.82	3.27	1.7e-08	2.29e-06	NCBP3	55421	NonCoding
TC11000591.hg.1	6.29	8	3.27	9.52e-08	9.19e-06			Coding
TC06001489.hg.1	5.93	7.64	3.26	8.74e-09	1.28e-06	HCG4	54435	Coding
TC6_dbb_hap3000115.hg.1	5.93	7.64	3.26	8.74e-09	1.28e-06	HCG4	54435	Coding
TC6_mann_hap4000104.hg.1	5.93	7.64	3.26	8.74e-09	1.28e-06	HCG4	54435	Coding
TC6_mcf_hap5000108.hg.1	5.93	7.64	3.26	8.74e-09	1.28e-06	HCG4	54435	Coding
TC6_ssto_hap7000107.hg.1	5.93	7.64	3.26	8.74e-09	1.28e-06	HCG4	54435	Coding
TC04000729.hg.1	5.8	7.5	3.26	4.98e-14	8e-11	EDNRA	1909	Coding
TC19002012.hg.1	11.26	12.97	3.25	6.38e-11	2.58e-08	UCA1	652995	NonCoding
TC19000279.hg.1	12.07	13.77	3.25	1.12e-09	2.41e-07	UCA1	652995	Coding
TC04001882.hg.1	5	6.7	3.24	8.71e-12	5.34e-09	LOC93622	93622	NonCoding
TC01003784.hg.1	8.59	10.28	3.22	7.15e-08	7.28e-06	LAMB3; MIR4260	3914; 100422894	Coding
TC01006383.hg.1	5.33	7.02	3.22	8.68e-11	3.27e-08	MUC1	4582	Coding
TC16001498.hg.1	10.06	11.74	3.2	0.0003	0.0071			NonCoding
TC01000261.hg.1	10.72	12.39	3.17	2.43e-08	3.08e-06	CDA	978	Coding
TC01000728.hg.1	9.78	11.44	3.16	3.9e-14	6.58e-11	AK4	205	Coding
TC17001590.hg.1	11.1	12.76	3.15	7.71e-10	1.79e-07	C1QL1	10882	Coding
TC01003968.hg.1	10.03	11.69	3.15	1.04e-11	6.01e-09	EGLN1	54583	Coding
TC05003345.hg.1	6.02	7.67	3.14	1.4e-08	1.97e-06	FAM196B	100131897	NonCoding
TC10002406.hg.1	4.06	5.7	3.12	1.56e-05	0.0006			NonCoding
TC04000411.hg.1	8.28	9.93	3.12	4.75e-09	7.66e-07	CXCL1	2919	Coding
TC12000099.hg.1	6.94	8.58	3.12	2.56e-11	1.23e-08	ENO2	2026	Coding
TC6_qbl_hap6000133.hg.1	11.87	13.51	3.11	1.69e-06	9.53e-05	IER3	8870	Coding
TC12001341.hg.1	4.47	6.11	3.11	2.66e-10	7.92e-08	PTHLH	5744	Coding
TC12000182.hg.1	9.09	10.71	3.08	1.35e-09	2.79e-07	GPRC5A; MIR614	9052; 693199	Coding
TC01001661.hg.1	9.02	10.64	3.07	2.81e-10	8.3e-08	NAV1	89796	Coding
TC11002162.hg.1	6.9	8.52	3.07	4.87e-12	3.42e-09	SYTL2	54843	Coding
TC17002032.hg.1	5.43	7.05	3.07	8.07e-10	1.86e-07	KCTD11	147040	NonCoding
TC12002424.hg.1	7.53	9.15	3.07	3.17e-05	0.001	HMGA2	8091	NonCoding
TC09001434.hg.1	8.74	10.35	3.06	3.9e-10	1.07e-07	ABCA1	19	Coding
TC19002716.hg.1	4.49	6.1	3.06	1.06e-09	2.32e-07	CGB1; CGB2	114335; 114336	Coding
TC06003571.hg.1	4.58	6.19	3.06	9.4e-10	2.11e-07			NonCoding
TC6_dbb_hap3000113.hg.1	6.17	7.78	3.06	7.54e-12	4.76e-09	HLA-F-AS1	285830	Coding
TC6_mann_hap4000102.hg.1	6.17	7.78	3.06	7.54e-12	4.76e-09	HLA-F-AS1	285830	Coding
TC6_qbl_hap6000114.hg.1	6.17	7.78	3.06	7.54e-12	4.76e-09	HLA-F-AS1	285830	Coding
TC19001991.hg.1	8.8	10.4	3.03	1.31e-07	1.17e-05			NonCoding
TC10000982.hg.1	6.57	8.17	3.03	7.48e-13	7.43e-10	LINC00704	100216001	Coding
TC12001427.hg.1	14.26	15.85	3.02	1.37e-12	1.25e-09	SLC38A2	54407	Coding
TC12000296.hg.1	9.3	10.89	3.02	1.51e-11	8.08e-09	BICD1	636	Coding
TC05001854.hg.1	6.6	8.19	3.01	2.82e-08	3.45e-06	HBEGF	1839	Coding
TC01006221.hg.1	6.1	7.68	2.99	1.16e-05	0.0005	MT1HL1	645745	NonCoding
TC0X000025.hg.1	6.85	8.43	2.99	3.53e-09	6.13e-07	STS	412	Coding
TC01002886.hg.1	12.05	13.63	2.99	3.15e-11	1.41e-08	F3	2152	Coding
TC16000474.hg.1	3.84	5.42	2.99	5.67e-06	0.0003	MT1H	4496	Coding
TC15000697.hg.1	8.42	10	2.98	6.27e-08	6.48e-06	SNX33	257364	Coding
TC14001238.hg.1	10.16	11.74	2.98	1.11e-08	1.59e-06	PLEK2	26499	Coding
TC19001644.hg.1	6.05	7.62	2.97	9.37e-08	9.06e-06	LOC645553	645553	Coding
TC6_cox_hap2000143.hg.1	11.8	13.37	2.96	8.6e-07	5.52e-05	IER3	8870	Coding
TC6_dbb_hap3000132.hg.1	11.8	13.37	2.96	8.6e-07	5.52e-05	IER3	8870	Coding
TC6_mann_hap4000121.hg.1	11.8	13.37	2.96	8.6e-07	5.52e-05	IER3	8870	Coding
TC6_ssto_hap7000123.hg.1	11.8	13.37	2.96	8.6e-07	5.52e-05	IER3	8870	Coding
TC04002256.hg.1	4.15	5.72	2.96	1.61e-08	2.19e-06			NonCoding
TC15002563.hg.1	4.62	6.18	2.95	1.2e-09	2.55e-07	RORA	6095	NonCoding
TC02003446.hg.1	4.24	5.79	2.94	5.36e-09	8.55e-07	IL1RL1	9173	NonCoding
TC0X000954.hg.1	6.48	8.03	2.93	3.99e-10	1.08e-07	SRPX	8406	Coding
TC21000425.hg.1	4.71	6.25	2.9	5.09e-08	5.48e-06	RUNX1-IT1	80215	Coding
TC08001847.hg.1	10.77	12.3	2.89	5.76e-09	9.08e-07	DPYSL2	1808	NonCoding
TC10000997.hg.1	5.36	6.89	2.89	3.15e-07	2.42e-05	LOC105376382	105376382	Coding
TC21000506.hg.1	8.03	9.55	2.88	7.41e-09	1.13e-06	SIK1	150094	Coding
TC06001510.hg.1	10.1	11.63	2.88	0.0001	0.0027	IER3	8870	Coding
TC10002421.hg.1	5.71	7.23	2.87	3.03e-12	2.27e-09	LINC00704	100216001	NonCoding
TC18000245.hg.1	14.79	16.31	2.87	3.91e-10	1.07e-07	LOC100505817	100505817	Coding
TC14001141.hg.1	12.92	14.44	2.86	4.49e-10	1.17e-07	ERO1A	30001	Coding
TC17000068.hg.1	5.39	6.9	2.85	9.61e-09	1.4e-06	LOC339166	339166	Coding
TC05002478.hg.1	5.59	7.1	2.85	2.46e-11	1.2e-08	RASGRF2	5924	NonCoding
TC20000134.hg.1	8.46	9.97	2.84	1.95e-10	6.18e-08	RIN2	54453	Coding
TC04001499.hg.1	6.35	7.84	2.82	2.89e-10	8.47e-08	C4orf3	401152	Coding
TC03000438.hg.1	8.34	9.83	2.82	0.0011	0.0176			Coding
TC04000053.hg.1	8.34	9.83	2.82	0.0011	0.0176			Coding
TC07002297.hg.1	4.03	5.52	2.82	1.31e-06	7.82e-05			NonCoding
TC02002194.hg.1	10.55	12.04	2.81	9.79e-08	9.29e-06	MALL	7851	Coding
TC10001389.hg.1	5.88	7.37	2.81	0.0191	0.1431			Coding
TC06002189.hg.1	8.12	9.61	2.81	1.92e-10	6.12e-08	PLAGL1	5325	Coding
TC02003047.hg.1	7.37	8.85	2.79	1.87e-10	6.03e-08	TRIB2	28951	NonCoding
TC02002529.hg.1	5.61	7.09	2.78	2.08e-11	1.06e-08			Coding
TC10001439.hg.1	6.04	7.51	2.76	1.3e-11	7.33e-09	KCNMA1	3778	Coding
TC08002542.hg.1	5.28	6.75	2.76	1.11e-06	6.86e-05	LOC102723694	102723694	NonCoding
TC17002817.hg.1	4.58	6.04	2.75	1.22e-07	1.1e-05	NPTX1	4884	NonCoding
TC12002810.hg.1	4.74	6.2	2.75	1.45e-08	2.03e-06			NonCoding
TC18000770.hg.1	14.95	16.41	2.75	1.54e-09	3.16e-07			NonCoding
TC07000298.hg.1	4.14	5.59	2.74	9.32e-06	0.0004			Coding
TC19002544.hg.1	11.71	13.16	2.74	1.86e-05	0.0007			NonCoding
TC20000833.hg.1	7.75	9.2	2.74	2.26e-10	6.95e-08	TGM2	7052	Coding
TC07002499.hg.1	9.17	10.62	2.73	0.0002	0.0042	SERPINE1	5054	NonCoding
TC15001986.hg.1	5.01	6.46	2.73	7.23e-08	7.33e-06			Coding
TC13001558.hg.1	13.42	14.87	2.73	1.26e-06	7.6e-05			NonCoding
TC01000226.hg.1	9.85	11.29	2.72	9.09e-07	5.75e-05			Coding
TC15001507.hg.1	5.25	6.69	2.71	1.49e-12	1.32e-09	RORA	6095	Coding
TC08002261.hg.1	5.06	6.5	2.71	4.64e-08	5.08e-06			NonCoding
TC08000203.hg.1	10.06	11.49	2.7	6.78e-10	1.62e-07	DPYSL2	1808	Coding
TC21000779.hg.1	6.4	7.83	2.7	0.0014	0.0211			NonCoding
TC03000015.hg.1	10.5	11.93	2.7	1.46e-09	3.02e-07	BHLHE40	8553	Coding
TC04000636.hg.1	6.46	7.89	2.69	1.91e-11	9.91e-09	FAT4	79633	Coding
TC17000796.hg.1	12.09	13.52	2.69	0.0004	0.0076	SNORA38B	100124536	Coding
TC16002024.hg.1	9.13	10.56	2.69	2.54e-06	0.0001	PIEZO1	9780	NonCoding
TC17000442.hg.1	8.84	10.27	2.69	3.03e-06	0.0002	LHX1	3975	Coding
TC01000353.hg.1	12.37	13.8	2.68	8.53e-08	8.37e-06	SFN	2810	Coding
TC12003240.hg.1	6.8	8.22	2.68	1.22e-09	2.59e-07	SLCO1B1	10599	Coding
TC15002739.hg.1	6.8	8.22	2.68	1.37e-05	0.0005			NonCoding
TC15000858.hg.1	9.85	11.27	2.67	9.71e-08	9.25e-06	SEMA4B	10509	Coding
TC19002527.hg.1	6.18	7.59	2.67	6.11e-07	4.15e-05			NonCoding
TC01004998.hg.1	9.67	11.09	2.67	0.0008	0.014	G0S2	50486	NonCoding
TC01005848.hg.1	5.21	6.62	2.65	6.17e-06	0.0003	MUC1	4582	NonCoding
TC03002295.hg.1	6.2	7.61	2.65	3.2e-09	5.71e-07			NonCoding
TC19000711.hg.1	5.42	6.83	2.65	1.11e-07	1.03e-05	PPP1R15A	23645	Coding
TC22001462.hg.1	5.14	6.54	2.65	4.99e-12	3.44e-09	MTFP1	51537	Coding
TC21000946.hg.1	4.68	6.08	2.64	3.83e-06	0.0002	RUNX1-IT1	80215	NonCoding
TC01003847.hg.1	8.91	10.31	2.63	1.19e-08	1.7e-06	DUSP10	11221	Coding
TC08002613.hg.1	9.81	11.2	2.63	3.36e-09	5.87e-07	LOXL2	4017	Coding
TC19001995.hg.1	8.28	9.67	2.63	0.0051	0.0569	JUNB	3726	NonCoding
TC02001324.hg.1	4.73	6.12	2.62	7.48e-08	7.57e-06			Coding
TC11001948.hg.1	7.47	8.86	2.62	4.45e-10	1.17e-07	FOSL1	8061	Coding
TC12002283.hg.1	7.7	9.09	2.61	4.92e-08	5.32e-06	SLCO1B1	10599	NonCoding
TC20000451.hg.1	5.45	6.83	2.6	3.49e-08	4.09e-06	NKILA	105416157	Coding
TC05001589.hg.1	4.34	5.71	2.6	6.13e-08	6.35e-06	LUCAT1	100505994	Coding
TC18000100.hg.1	11.74	13.11	2.6	2.53e-12	1.99e-09	RIOK3	8780	Coding
TC08002306.hg.1	7.06	8.44	2.59	8.77e-06	0.0004	PLAT	5327	NonCoding
TC05003075.hg.1	6.89	8.26	2.59	9.37e-06	0.0004	FOXD1	2297	NonCoding
TC05002048.hg.1	6.37	7.74	2.59	8.22e-11	3.13e-08	FAM196B	100131897	Coding
TC16001601.hg.1	8.95	10.32	2.58	4.52e-09	7.43e-07	CMTM3	123920	NonCoding
TC02002707.hg.1	6.75	8.11	2.57	1.9e-07	1.59e-05			Coding
TC21000768.hg.1	10.86	12.22	2.57	3.52e-07	2.65e-05	PFKL	5211	NonCoding
TC12000747.hg.1	9.7	11.06	2.57	1.97e-10	6.22e-08	ELK3	2004	Coding
TC01002394.hg.1	5.84	7.2	2.57	0.0031	0.0396			Coding
TC19002485.hg.1	11.57	12.93	2.56	2.89e-05	0.001	TGFB1	7040	NonCoding
TC08001099.hg.1	6.16	7.52	2.56	3.55e-07	2.67e-05	DUSP4	1846	Coding
TC02001320.hg.1	6.45	7.8	2.55	4.46e-11	1.9e-08	ANKZF1	55139	Coding
TC08001567.hg.1	4.84	6.18	2.55	2.67e-09	4.95e-07	HAS2	3037	Coding
TC02004777.hg.1	10.43	11.77	2.53	3.99e-10	1.08e-07	CLK1	1195	NonCoding
TC12000806.hg.1	13.24	14.57	2.51	1.46e-05	0.0006			Coding
TC04001094.hg.1	4.59	5.91	2.51	0.0049	0.0554			Coding
TC05000682.hg.1	11.18	12.51	2.51	7.38e-10	1.75e-07	TGFBI	7045	Coding
TC17002224.hg.1	9.52	10.85	2.5	0.0011	0.0176			NonCoding
TC02002419.hg.1	9.51	10.83	2.5	1.37e-10	4.66e-08	RND3	390	Coding
TC0X001400.hg.1	9.9	11.23	2.5	2.76e-05	0.0009	FAM127B	26071	Coding
TC17001012.hg.1	8.73	10.05	2.5	9.58e-12	5.72e-09	NCBP3	55421	Coding
TC17002027.hg.1	5.21	6.53	2.5	2.92e-09	5.31e-07	LOC339166	339166	NonCoding
TC04000905.hg.1	5.95	7.27	2.5	1.3e-09	2.72e-07	ANKRD37	353322	Coding
TC07000294.hg.1	5.32	6.64	2.49	2.6e-08	3.22e-06	IGFBP1	3484	Coding
TC08001500.hg.1	8.35	9.67	2.49	1.6e-09	3.25e-07	KLF10	7071	Coding
TC17002547.hg.1	9.17	10.48	2.49	5.53e-05	0.0016			NonCoding
TC12001718.hg.1	9.8	11.12	2.49	2.93e-08	3.55e-06	PTPRB	5787	Coding
TC06003578.hg.1	9.63	10.95	2.49	0.0006	0.0105			NonCoding
TC13000716.hg.1	13.74	15.06	2.49	2.34e-06	0.0001			Coding
TC06000795.hg.1	9.73	11.04	2.48	5.53e-07	3.83e-05	PNRC1	10957	Coding
TC05003141.hg.1	4.25	5.56	2.48	2.36e-09	4.49e-07			NonCoding
TC01000745.hg.1	9.6	10.91	2.48	3.3e-08	3.91e-06	GADD45A	1647	Coding
TC10000475.hg.1	9.92	11.23	2.48	3.88e-09	6.59e-07	PLAU	5328	Coding
TC12002306.hg.1	7.62	8.93	2.48	3.79e-05	0.0012	BICD1	636	NonCoding
TC09002865.hg.1	8.86	10.17	2.48	5.65e-05	0.0017	CLIC3	9022	NonCoding
TC06003659.hg.1	3.66	4.97	2.47	5.87e-08	6.17e-06	LOC101929705	101929705	NonCoding
TC19000689.hg.1	11.75	13.06	2.47	0.0205	0.1497	SNAR-A3; SNAR-A4; SNAR-A5; SNAR-A7; SNAR-A11; SNAR-A9; SNAR-A6; SNAR-A8; SNAR-A10; SNAR-A14	100169951; 100169956; 100169952; 100169953; 100169954; 100169955; 100169957; 100169958; 100170216; 100191063	Coding
TC19001731.hg.1	11.75	13.06	2.47	0.0205	0.1497	SNAR-A14; SNAR-A3; SNAR-A4	100191063; 100169951; 100169956	Coding
TC19001732.hg.1	11.75	13.06	2.47	0.0205	0.1497	SNAR-A14; SNAR-A3; SNAR-A4	100191063; 100169951; 100169956	Coding
TC19001733.hg.1	11.75	13.06	2.47	0.0205	0.1497	SNAR-A14; SNAR-A3; SNAR-A4	100191063; 100169951; 100169956	Coding
TC19001734.hg.1	11.75	13.06	2.47	0.0205	0.1497	SNAR-A14; SNAR-A3; SNAR-A4	100191063; 100169951; 100169956	Coding
TC19001735.hg.1	11.75	13.06	2.47	0.0205	0.1497	SNAR-A14; SNAR-A3; SNAR-A4	100191063; 100169951; 100169956	Coding
TC19001736.hg.1	11.75	13.06	2.47	0.0205	0.1497	SNAR-A14; SNAR-A3; SNAR-A4	100191063; 100169951; 100169956	Coding
TC19001737.hg.1	11.75	13.06	2.47	0.0205	0.1497	SNAR-A14; SNAR-A3; SNAR-A4	100191063; 100169951; 100169956	Coding
TC19001738.hg.1	11.75	13.06	2.47	0.0205	0.1497	SNAR-A14; SNAR-A3; SNAR-A4	100191063; 100169951; 100169956	Coding
TC19001739.hg.1	11.75	13.06	2.47	0.0205	0.1497	SNAR-A14; SNAR-A3; SNAR-A4	100191063; 100169951; 100169956	Coding
TC06003906.hg.1	8.54	9.84	2.46	4.22e-08	4.71e-06	PLAGL1	5325	NonCoding
TC07003293.hg.1	5.69	6.99	2.46	3.25e-10	9.27e-08	HILPDA	29923	Coding
TC08001402.hg.1	10.81	12.11	2.46	1.84e-07	1.56e-05			Coding
TC06000274.hg.1	5.56	6.86	2.46	1.03e-07	9.64e-06	ZSCAN12P1	221584	Coding
TC17001922.hg.1	8.37	9.66	2.45	5.22e-08	5.58e-06	USP36	57602	Coding
TC12003239.hg.1	9.71	11	2.45	3.83e-11	1.67e-08	SLCO1B7; SLCO1B3	338821; 28234	Coding
TC19000688.hg.1	11.76	13.05	2.45	0.0205	0.1497	SNAR-A1; SNAR-A2	100126798; 100126799	Coding
TC19000691.hg.1	11.76	13.05	2.45	0.0205	0.1497	SNAR-A2; SNAR-A1	100126799; 100126798	Coding
TC10001637.hg.1	4.82	6.12	2.45	7.79e-10	1.8e-07	COL17A1; MIR936	1308; 100126326	Coding
TC05003082.hg.1	6.31	7.6	2.45	6.55e-08	6.76e-06			NonCoding
TC02001963.hg.1	6.41	7.7	2.44	1.99e-09	3.94e-07	TGFA	7039	Coding
TC19001210.hg.1	10.06	11.35	2.44	5.47e-07	3.8e-05	PRDX2	7001	Coding
TC17000231.hg.1	14.09	15.38	2.44	2.91e-06	0.0001			Coding
TC17001237.hg.1	14.09	15.38	2.44	2.91e-06	0.0001			Coding
TC08000975.hg.1	7.23	8.51	2.44	1.4e-10	4.76e-08	FAM167A	83648	Coding
TC19001721.hg.1	8.71	9.99	2.44	6.42e-05	0.0018	RRAS	6237	Coding
TC06001147.hg.1	9.7	10.99	2.43	1.94e-09	3.86e-07	ACAT2	39	Coding
TC02000468.hg.1	4.82	6.1	2.43	9.73e-09	1.42e-06	LINC01291	102724515	Coding
TC19002441.hg.1	11.13	12.41	2.43	8.86e-07	5.62e-05			NonCoding
TC05003108.hg.1	7.84	9.12	2.43	2.98e-05	0.001	SERINC5	256987	NonCoding
TC03001108.hg.1	9.96	11.24	2.42	7.03e-05	0.002			Coding
TC17001232.hg.1	14.11	15.38	2.42	1.18e-06	7.19e-05			Coding
TC06003166.hg.1	11.72	13	2.42	1.17e-09	2.5e-07	ACAT2	39	NonCoding
TC11000334.hg.1	6.71	7.98	2.41	1.16e-06	7.06e-05			Coding
TC06000009.hg.1	5.7	6.97	2.41	7.54e-06	0.0003	FOXQ1	94234	Coding
TC07001355.hg.1	10.75	12.02	2.41	9.94e-09	1.44e-06	IGFBP3	3486	Coding
TC20001313.hg.1	5.48	6.75	2.41	4.53e-08	5e-06	NKILA	105416157	NonCoding
TC16000469.hg.1	6.37	7.64	2.41	1.16e-05	0.0005	MT1JP	4498	Coding
TC05001822.hg.1	9.86	11.13	2.41	5.27e-11	2.22e-08	FAM13B	51306	Coding
TC02002891.hg.1	9.54	10.81	2.41	2.62e-07	2.08e-05	ARL4C	10123	Coding
TC05000450.hg.1	9.27	10.53	2.4	4.66e-06	0.0002			Coding
TC21000476.hg.1	7.37	8.63	2.4	1.63e-07	1.4e-05	RIPK4	54101	Coding
TC03003320.hg.1	7.84	9.1	2.4	1.14e-10	4.11e-08	NFKBIZ	64332	Coding
TC06001355.hg.1	8.01	9.27	2.39	1.45e-06	8.42e-05	HIST1H4H	8365	Coding
TC03003298.hg.1	6.51	7.77	2.39	3.79e-07	2.8e-05	TCTEX1D2; TM4SF19-TCTEX1D2	255758; 100534611	NonCoding
TC0X002235.hg.1	11.39	12.65	2.39	0.0006	0.0116	FAM127B	26071	NonCoding
TC11000317.hg.1	7.3	8.56	2.39	6.11e-09	9.55e-07	KIAA1549L	25758	Coding
TC22001325.hg.1	4.93	6.18	2.39	1.21e-05	0.0005			NonCoding
TC04001578.hg.1	12.91	14.16	2.39	1.35e-07	1.2e-05			Coding
TC11003175.hg.1	4.45	5.7	2.39	1.26e-05	0.0005	SYT7	9066	NonCoding
TC08002303.hg.1	9.24	10.49	2.37	1.07e-06	6.62e-05	SFRP1	6422	NonCoding
TC11001354.hg.1	7.63	8.86	2.35	9.48e-10	2.12e-07	PRKCDBP	112464	Coding
TC6_mcf_hap5000211.hg.1	8.85	10.09	2.35	7.29e-05	0.002	LY6G5B	58496	Coding
TC01003412.hg.1	8.35	9.58	2.35	1.3e-10	4.58e-08	TSTD1; F11R	100131187; 50848	Coding
TC08001627.hg.1	7.61	8.84	2.35	3.3e-07	2.52e-05	CCAT1	100507056	Coding
TC03001345.hg.1	9.76	10.99	2.35	2.7e-07	2.14e-05	CDCP1	64866	Coding
TC09001517.hg.1	4.72	5.95	2.35	2.99e-10	8.69e-08	TNC	3371	Coding
TC08000749.hg.1	8.39	9.62	2.35	3.21e-08	3.83e-06	MYC	4609	Coding
TC08001665.hg.1	5.89	7.12	2.35	1.4e-06	8.21e-05			Coding
TC04001001.hg.1	7.99	9.21	2.34	3.39e-10	9.55e-08	PPP2R2C	5522	Coding
TC05001700.hg.1	7	8.22	2.34	3.11e-09	5.61e-07	SEMA6A	57556	Coding
TC04002026.hg.1	6.48	7.7	2.34	2.69e-05	0.0009			NonCoding
TC17002907.hg.1	9.2	10.42	2.33	2.04e-07	1.69e-05	JUP	3728	Coding
TC12001905.hg.1	6.38	7.6	2.33	0.0005	0.0104			Coding
TC03003002.hg.1	12.58	13.79	2.32	4.53e-07	3.26e-05	DCBLD2	131566	NonCoding
TC07001761.hg.1	5.35	6.56	2.32	1.32e-10	4.63e-08	DOCK4	9732	Coding
TC0X001438.hg.1	8.49	9.7	2.32	2.76e-06	0.0001	LDOC1	23641	Coding
TC09000787.hg.1	6.85	8.06	2.32	2.43e-09	4.61e-07	COL5A1	1289	Coding
TC0X000788.hg.1	7.45	8.66	2.31	2.82e-05	0.001	MIR1184-3; MIR1184-1; MIR1184-2	100422977; 100302111; 100422985	Coding
TC0X001548.hg.1	7.45	8.66	2.31	2.82e-05	0.001	MIR1184-1; MIR1184-2; MIR1184-3	100302111; 100422985; 100422977	Coding
TC0X001553.hg.1	7.45	8.66	2.31	2.82e-05	0.001	MIR1184-3; MIR1184-2; MIR1184-1	100422977; 100422985; 100302111	Coding
TC12003053.hg.1	6.41	7.62	2.31	0.0005	0.0099			NonCoding
TC05001110.hg.1	9.26	10.46	2.31	3.84e-07	2.83e-05	LPCAT1	79888	Coding
TC22000259.hg.1	6.15	7.36	2.31	1.95e-07	1.63e-05	HMOX1	3162	Coding
TC19001068.hg.1	10	11.21	2.31	5.47e-06	0.0003	DPP9	91039	Coding
TC12003096.hg.1	4.29	5.5	2.31	0.0002	0.0051	TBX3	6926	NonCoding
TC19002097.hg.1	12.53	13.74	2.31	3.01e-05	0.001	FXYD5	53827	NonCoding
TC6_dbb_hap3000220.hg.1	8.78	9.99	2.3	0.0001	0.0029	LY6G5B	58496	Coding
TC6_mann_hap4000194.hg.1	8.78	9.99	2.3	0.0001	0.0029	LY6G5B	58496	Coding
TC16001343.hg.1	8.01	9.21	2.3	2.89e-06	0.0001	PIEZO1; MIR4722	9780; 100616167	Coding
TC14001766.hg.1	5.94	7.14	2.3	0.0036	0.0443			NonCoding
TC6_cox_hap2000242.hg.1	8.78	9.98	2.3	9.94e-05	0.0026	LY6G5B	58496	Coding
TC10000695.hg.1	10.76	11.96	2.3	6.38e-10	1.54e-07	PGAM1	5223	Coding
TC6_qbl_hap6000223.hg.1	8.78	9.98	2.29	7.85e-05	0.0022	LY6G5B	58496	Coding
TC6_ssto_hap7000197.hg.1	8.78	9.98	2.29	7.85e-05	0.0022	LY6G5B	58496	Coding
TC14001124.hg.1	11.84	13.04	2.29	7.11e-10	1.7e-07	PYGL	5836	Coding
TC0X000645.hg.1	10.41	11.6	2.29	2.23e-05	0.0008	FAM127A	8933	Coding
TC06000610.hg.1	4.93	6.12	2.29	5.75e-11	2.35e-08	C6orf223	221416	Coding
TC03003286.hg.1	3.84	5.04	2.29	6.17e-06	0.0003			NonCoding
TC03000465.hg.1	9.55	10.74	2.29	7.5e-06	0.0003	ZNF654	55279	Coding
TC06002665.hg.1	3.12	4.31	2.28	0.0013	0.0199			NonCoding
TC12002818.hg.1	13.87	15.06	2.28	3.28e-08	3.89e-06	CAPRIN2	65981	NonCoding
TC04002080.hg.1	10.07	11.26	2.28	3.09e-10	8.91e-08	CCNG2	901	NonCoding
TC03000464.hg.1	8.3	9.48	2.27	9.93e-09	1.44e-06			Coding
TC12002327.hg.1	4.91	6.09	2.26	0.0057	0.0616	SLC38A2	54407	NonCoding
TC22001089.hg.1	6.41	7.59	2.26	1.67e-06	9.46e-05	HMOX1	3162	NonCoding
TC15000119.hg.1	5.49	6.67	2.26	0.008	0.0791			Coding
TC09000614.hg.1	4.96	6.13	2.25	3.02e-10	8.77e-08	PTGS1	5742	Coding
TC11000332.hg.1	11.87	13.04	2.25	7.92e-11	3.05e-08	CD44	960	Coding
TC08001401.hg.1	13.22	14.39	2.25	3.14e-11	1.41e-08	CALB1	793	Coding
TC19001794.hg.1	7.74	8.91	2.25	1.02e-10	3.82e-08	ZNF432	9668	Coding
TC10002246.hg.1	9.09	10.25	2.24	9.11e-06	0.0004			NonCoding
TC07000250.hg.1	7.07	8.23	2.24	9.6e-10	2.14e-07	RALA	5898	Coding
TC07003061.hg.1	10.27	11.44	2.24	2.4e-08	3.05e-06	CDK6	1021	NonCoding
TC01001990.hg.1	7.71	8.87	2.24	2.35e-08	2.99e-06	COX20	116228	Coding
TC04001946.hg.1	11.08	12.24	2.24	3e-07	2.32e-05	RBPJ	3516	NonCoding
TC19001553.hg.1	8.92	10.08	2.23	1.25e-06	7.56e-05	TGFB1	7040	Coding
TC07000643.hg.1	10.02	11.18	2.23	1.73e-07	1.47e-05	SERPINE1	5054	Coding
TC07002321.hg.1	11.48	12.64	2.23	5.21e-07	3.65e-05	EGFR	1956	NonCoding
TC16001529.hg.1	9.24	10.4	2.23	2.4e-06	0.0001	FLJ26245	400533	NonCoding
TC0X000544.hg.1	8.43	9.58	2.23	2.13e-05	0.0008			Coding
TC01002103.hg.1	8.83	9.98	2.23	9.54e-06	0.0004	C1orf233	643988	Coding
TC06003755.hg.1	9.01	10.17	2.23	2.42e-10	7.34e-08			NonCoding
TC06003032.hg.1	4.45	5.61	2.22	2.66e-05	0.0009			NonCoding
TC12001916.hg.1	7.54	8.69	2.22	1.55e-09	3.18e-07	NUAK1	9891	Coding
TC11001115.hg.1	8.63	9.78	2.22	1.77e-08	2.37e-06	UBASH3B	84959	Coding
TC08000714.hg.1	4.93	6.08	2.22	2.54e-10	7.63e-08	FAM83A	84985	Coding
TC20000985.hg.1	6.91	8.06	2.22	1.47e-06	8.48e-05	APCDD1L	164284	Coding
TC12001355.hg.1	12.8	13.95	2.21	2.69e-08	3.29e-06	CAPRIN2	65981	Coding
TC11001540.hg.1	8.89	10.04	2.21	1.08e-11	6.18e-09	CD59; C11orf91	966; 100131378	Coding
TC12000587.hg.1	6.57	7.71	2.21	1.72e-09	3.45e-07	HMGA2	8091	Coding
TC0X001960.hg.1	10.55	11.69	2.21	6.88e-06	0.0003			NonCoding
TC16001569.hg.1	5.55	6.69	2.21	7.72e-07	5.05e-05	MMP2	4313	NonCoding
TC12002552.hg.1	10.27	11.42	2.21	2.66e-08	3.28e-06			NonCoding
TC19002688.hg.1	8.56	9.7	2.21	2.59e-06	0.0001	SLC35E1	79939	Coding
TC0X000252.hg.1	11.63	12.78	2.21	2.89e-05	0.001	PORCN	64840	Coding
TC08002413.hg.1	15.28	16.42	2.21	6.19e-09	9.65e-07	CALB1	793	NonCoding
TC19000685.hg.1	7.25	8.4	2.21	4.1e-08	4.59e-06	ZNF114	163071	Coding
TC11002981.hg.1	5.81	6.94	2.2	6.87e-06	0.0003	MIR210HG	100506211	NonCoding
TC07002367.hg.1	6.99	8.12	2.2	1.76e-06	9.84e-05			NonCoding
TC14002152.hg.1	4.21	5.35	2.2	0.0033	0.0415			NonCoding
TC06001759.hg.1	3.67	4.81	2.19	1.48e-08	2.07e-06	LOC101929705	101929705	Coding
TC04001945.hg.1	11.8	12.92	2.18	9.88e-08	9.35e-06	RBPJ	3516	NonCoding
TC14000299.hg.1	6.25	7.38	2.18	4.59e-08	5.04e-06			Coding
TC01003566.hg.1	8.61	9.74	2.18	3.31e-07	2.52e-05	ABL2	27	Coding
TC06001921.hg.1	8.75	9.88	2.18	1.44e-10	4.85e-08	SNORD50A; SNHG5; SNORD50B	26799; 387066; 692088	Coding
TC15001541.hg.1	11.7	12.82	2.18	1.72e-08	2.31e-06	CA12	771	Coding
TC01002708.hg.1	8.44	9.56	2.18	5.53e-08	5.86e-06	JUN	3725	Coding
TC18000064.hg.1	10.91	12.03	2.17	2.76e-09	5.11e-07	TUBB6	84617	Coding
TC19001913.hg.1	5.8	6.92	2.17	7.84e-08	7.86e-06	LOC105372482	105372482	Coding
TC07002622.hg.1	4.64	5.76	2.17	8.2e-06	0.0003	JHDM1D-AS1	100134229	NonCoding
TC05000401.hg.1	4.84	5.96	2.17	6.21e-10	1.52e-07	RASGRF2	5924	Coding
TC0X001175.hg.1	5.56	6.68	2.17	2.77e-07	2.18e-05	PGAM4	441531	Coding
TC03003085.hg.1	8.06	9.18	2.17	1.15e-07	1.06e-05	TMCC1	23023	NonCoding
TC0X000744.hg.1	6.95	8.06	2.16	2.57e-08	3.19e-06	ZNF185	7739	Coding
TC22001456.hg.1	11.73	12.84	2.16	2.53e-08	3.16e-06	MIF	4282	Coding
TC06000010.hg.1	8.8	9.91	2.16	1.33e-06	7.91e-05	FOXF2	2295	Coding
TC05000681.hg.1	5.21	6.32	2.16	3.52e-09	6.13e-07	FBXL21	26223	Coding
TC07002953.hg.1	4.43	5.54	2.16	8.2e-06	0.0003			NonCoding
TC16000058.hg.1	9.37	10.47	2.15	6.39e-06	0.0003	SLC9A3R2	9351	Coding
TC16002075.hg.1	5.58	6.68	2.15	1.89e-05	0.0007	MT1L	4500	Coding
TC12001894.hg.1	4.59	5.69	2.15	0.0024	0.0325			Coding
TC11000333.hg.1	7.17	8.28	2.15	0.0001	0.0027	CD44	960	Coding
TC18001001.hg.1	8.35	9.45	2.15	3.5e-08	4.1e-06	SERPINB8	5271	Coding
TC04000730.hg.1	4.33	5.43	2.15	9.22e-08	8.97e-06			Coding
TC07001400.hg.1	8.52	9.62	2.15	0.0101	0.0931			Coding
TC19000927.hg.1	6.51	7.6	2.14	3.17e-10	9.12e-08	ZNF470	388566	Coding
TC15002404.hg.1	8.3	9.4	2.14	3.95e-07	2.89e-05	MEF2A	4205	NonCoding
TC16000480.hg.1	9.84	10.93	2.13	8.47e-09	1.27e-06	HERPUD1	9709	Coding
TC12001181.hg.1	11.83	12.92	2.13	4.24e-08	4.72e-06	MFAP5	8076	Coding
TC02000722.hg.1	3.98	5.06	2.13	0.0031	0.0394			Coding
TC04001438.hg.1	11.31	12.4	2.12	3.75e-07	2.78e-05			Coding
TC21000222.hg.1	8.87	9.96	2.12	3.44e-07	2.61e-05	PFKL	5211	Coding
TC16001720.hg.1	12.26	13.34	2.12	0.0024	0.0321	TUBB3	10381	NonCoding
TC05001470.hg.1	7.38	8.47	2.12	1.79e-05	0.0007	FOXD1	2297	Coding
TC02003694.hg.1	5.49	6.57	2.12	1.07e-05	0.0004			NonCoding
TC04000833.hg.1	4.23	5.31	2.12	7.69e-09	1.17e-06	TLL1	7092	Coding
TC21000155.hg.1	6.93	8.01	2.12	3.89e-05	0.0012			Coding
TC13000295.hg.1	4.66	5.73	2.11	5.6e-10	1.41e-07	SCEL	8796	Coding
TC05001316.hg.1	10.71	11.79	2.11	1.31e-07	1.17e-05	HMGCS1	3157	Coding
TC10000047.hg.1	12.15	13.23	2.11	3.45e-10	9.67e-08	NET1	10276	Coding
TC02004506.hg.1	8.79	9.87	2.11	2.77e-07	2.18e-05			NonCoding
TC02000500.hg.1	16.05	17.12	2.1	1.34e-05	0.0005	TMSB10	9168	Coding
TC02002823.hg.1	8.77	9.84	2.1	4.6e-11	1.96e-08	SERPINE2	5270	Coding
TC06002126.hg.1	4.89	5.96	2.1	1.3e-08	1.84e-06	SGK1	6446	Coding
TC01001928.hg.1	8.1	9.17	2.1	5.16e-10	1.32e-07	KCNK1	3775	Coding
TC22001130.hg.1	8.76	9.82	2.1	2.64e-05	0.0009			NonCoding
TC04000856.hg.1	8.64	9.71	2.1	2.65e-06	0.0001	SAP30	8819	Coding
TC06004058.hg.1	6.33	7.4	2.1	1.92e-09	3.82e-07	RNASET2	8635	Coding
TC12002771.hg.1	5.04	6.11	2.09	2.92e-07	2.27e-05	LINC01559	283422	NonCoding
TC12001430.hg.1	11.41	12.47	2.09	2.59e-08	3.2e-06	AMIGO2	347902	Coding
TC07000385.hg.1	6.98	8.05	2.09	2.83e-06	0.0001	ZNF107	51427	Coding
TC04000663.hg.1	5.75	6.81	2.09	4.94e-07	3.51e-05	PCDH10	57575	Coding
TC11002986.hg.1	12.47	13.53	2.09	0.0017	0.0247			NonCoding
TC12003015.hg.1	9.96	11.02	2.09	3.91e-06	0.0002	FGD6	55785	NonCoding
TC02002210.hg.1	8.32	9.38	2.08	3.58e-05	0.0011			Coding
TC16001575.hg.1	7.12	8.18	2.08	0.0002	0.0045	MT1L	4500	NonCoding
TC22001399.hg.1	6.36	7.42	2.08	1.77e-06	9.86e-05			NonCoding
TC09000089.hg.1	7.71	8.77	2.08	1.31e-06	7.84e-05	RRAGA	10670	Coding
TC10000126.hg.1	14.76	15.82	2.08	1.72e-09	3.45e-07	VIM	7431	Coding
TC15002005.hg.1	9.89	10.95	2.08	8.77e-07	5.59e-05	CHSY1	22856	Coding
TC01002207.hg.1	8.9	9.96	2.08	2.44e-07	1.97e-05	KIAA2013	90231	Coding
TC18000556.hg.1	10.57	11.62	2.07	2.31e-09	4.4e-07	KDSR	2531	Coding
TC05002075.hg.1	5.21	6.26	2.07	1.82e-08	2.43e-06	STC2	8614	Coding
TC04002655.hg.1	10.71	11.75	2.07	2.36e-07	1.91e-05			NonCoding
TC02000469.hg.1	4.36	5.4	2.07	6.16e-05	0.0018			Coding
TC17002207.hg.1	10.96	12.01	2.06	1.23e-05	0.0005			NonCoding
TC02003600.hg.1	4.47	5.51	2.06	4.81e-09	7.74e-07			NonCoding
TC05002544.hg.1	10.2	11.24	2.06	1.17e-09	2.5e-07	PAM	5066	NonCoding
TC16001110.hg.1	8.95	9.99	2.06	4e-06	0.0002	SALL1	6299	Coding
TC01000288.hg.1	8.34	9.38	2.05	6.57e-07	4.42e-05	EPHB2	2048	Coding
TC20000395.hg.1	4.66	5.7	2.05	0.0025	0.0334	SNAI1	6615	Coding
TC12002811.hg.1	6.96	8	2.05	2.86e-06	0.0001	LOC729291	729291	NonCoding
TC03000853.hg.1	6.57	7.61	2.05	2.4e-10	7.31e-08	TIPARP	25976	Coding
TC21000156.hg.1	5.8	6.84	2.05	0.0001	0.0029			Coding
TC02000941.hg.1	12.53	13.57	2.05	4.96e-09	7.96e-07	FMNL2	114793	Coding
TC0X000101.hg.1	15.59	16.62	2.05	2.95e-10	8.62e-08	SMS	6611	Coding
TC11003367.hg.1	7.75	8.79	2.04	0.0001	0.0034	BACE1	23621	NonCoding
TC07003217.hg.1	3.21	4.24	2.04	7.01e-07	4.65e-05	LOC154761	154761	NonCoding
TC15002609.hg.1	17.03	18.06	2.04	2.03e-06	0.0001			NonCoding
TC01004600.hg.1	8.43	9.45	2.04	0.0002	0.0045			NonCoding
TC12002282.hg.1	12.34	13.36	2.04	4.16e-08	4.65e-06	SLCO1B3	28234	NonCoding
TC08001129.hg.1	4.25	5.27	2.04	0.0018	0.0258			Coding
TC19001938.hg.1	10.03	11.06	2.03	0.0004	0.0078	GADD45B	4616	NonCoding
TC17000861.hg.1	10.8	11.82	2.03	0.0002	0.0039	ITGB4	3691	Coding
TC19001619.hg.1	7.04	8.06	2.03	1.81e-06	0.0001	PPP1R13L	10848	Coding
TC0X002184.hg.1	3.92	4.95	2.03	8.28e-05	0.0023			NonCoding
TC14001324.hg.1	10.79	11.81	2.03	0.0003	0.007	C14orf1	11161	Coding
TC05001674.hg.1	5.88	6.9	2.03	8.69e-10	1.96e-07	NREP	9315	Coding
TC09001325.hg.1	7.25	8.27	2.03	3e-06	0.0002	NFIL3	4783	Coding
TC06003710.hg.1	12.2	13.22	2.03	2.14e-08	2.75e-06			NonCoding
TC09002269.hg.1	4.23	5.25	2.03	0.0003	0.0062			NonCoding
TC16000455.hg.1	10.3	11.32	2.03	1.7e-09	3.42e-07	LPCAT2	54947	Coding
TC13000870.hg.1	5.11	6.13	2.02	0.001	0.0169	MYO16-AS1	100885782	Coding
TC06000226.hg.1	6.12	7.13	2.02	9.36e-05	0.0025	MIR3143	100422934	Coding
TC04002581.hg.1	8.31	9.32	2.02	0.0009	0.0157			NonCoding
TC20001718.hg.1	6.11	7.12	2.02	2e-05	0.0007			NonCoding
TC12001625.hg.1	5.78	6.79	2.02	0.0035	0.0431	DDIT3	1649	Coding
TC01005397.hg.1	8.39	9.4	2.02	1.42e-05	0.0005			NonCoding
TC19000228.hg.1	10.27	11.28	2.02	0.0001	0.0028	JUNB	3726	Coding
TC15000955.hg.1	10.09	11.09	2.01	2.67e-10	7.92e-08	MEF2A	4205	Coding
TC12002553.hg.1	8.74	9.75	2.01	1.89e-06	0.0001			NonCoding
TC15001984.hg.1	7.76	8.77	2.01	0.0001	0.0034			Coding
TC05000218.hg.1	7	8	2	3.72e-09	6.37e-07	ITGA2	3673	Coding
TC12002956.hg.1	5.98	6.98	2	7.57e-09	1.15e-06	PTPRR	5801	NonCoding
TC15001502.hg.1	4.04	5.04	2	0.0287	0.1853			Coding
TC17000819.hg.1	5.86	6.86	2	2.62e-07	2.08e-05	SOX9	6662	Coding
TC19000721.hg.1	4.3	5.3	2	1.41e-06	8.23e-05	CGB2	114336	Coding
TC10002963.hg.1	6.55	7.55	2	3.55e-07	2.67e-05	ANXA8; ANXA8L1	653145; 728113	Coding
TC05002066.hg.1	7.69	8.69	2	6.4e-06	0.0003	DUSP1	1843	Coding
TC03002767.hg.1	4.9	5.9	2	9.86e-08	9.34e-06			NonCoding
TC05001481.hg.1	6.36	7.36	2	1.53e-08	2.12e-06	ENC1	8507	Coding
TC16000378.hg.1	9.3	10.3	2	4.5e-06	0.0002	TGFB1I1	7041	Coding
TC12000868.hg.1	7.68	8.67	1.99	5.45e-06	0.0002	SH2B3	10019	Coding
TC01004790.hg.1	12.23	13.23	1.99	3.44e-07	2.61e-05			NonCoding
TC15002777.hg.1	9.25	10.25	1.99	3.01e-07	2.32e-05	PARP6	56965	Coding
TC17000868.hg.1	9.76	10.75	1.99	1.46e-06	8.48e-05	UBALD2	283991	Coding
TC17001840.hg.1	7.42	8.41	1.99	1.67e-07	1.42e-05	LINC00673; LINC00511	100499467; 400619	Coding
TC19000321.hg.1	6.05	7.04	1.99	2.65e-05	0.0009	KLF2	10365	Coding
TC18000175.hg.1	4.24	5.23	1.99	3.07e-06	0.0002	LIPG	9388	Coding
TC08001361.hg.1	4.54	5.53	1.98	9.97e-10	2.21e-07	PAG1	55824	Coding
TC03001644.hg.1	6.61	7.6	1.98	8.01e-07	5.23e-05	ZBED2	79413	Coding
TC06001903.hg.1	5.57	6.56	1.98	5.16e-10	1.32e-07	FAM46A	55603	Coding
TC0X001832.hg.1	8.1	9.08	1.98	6.78e-06	0.0003	LOC104968398	104968398	NonCoding
TC01000938.hg.1	8.75	9.74	1.98	0.0004	0.0088	SCARNA2	677766	Coding
TC12001845.hg.1	11.35	12.33	1.98	5.6e-09	8.9e-07	CDK17	5128	Coding
TC01001183.hg.1	7.71	8.69	1.98	1.13e-09	2.44e-07	CIART	148523	Coding
TC06000104.hg.1	8.77	9.75	1.97	2.44e-08	3.09e-06	JARID2	3720	Coding
TC07000878.hg.1	4.63	5.61	1.97	0.0007	0.0126	JHDM1D-AS1	100134229	Coding
TC12001829.hg.1	8.79	9.77	1.97	2.54e-09	4.76e-07	FGD6	55785	Coding
TC03003127.hg.1	4.05	5.03	1.97	6.73e-05	0.0019			NonCoding
TC05001527.hg.1	8.83	9.81	1.97	1.59e-08	2.18e-06	SERINC5	256987	Coding
TC18000165.hg.1	5.62	6.6	1.97	1.33e-10	4.63e-08	SIGLEC15	284266	Coding
TC21000424.hg.1	7.17	8.15	1.97	3.03e-05	0.001			Coding
TC03000986.hg.1	9.51	10.48	1.97	3.45e-07	2.61e-05	YEATS2	55689	Coding
TC06003949.hg.1	4.81	5.78	1.97	4.4e-05	0.0014			NonCoding
TC09001630.hg.1	6.08	7.06	1.97	0.0112	0.0995			Coding
TC12001958.hg.1	9.45	10.42	1.97	0.0003	0.0061	GLTP	51228	Coding
TC02004875.hg.1	7.4	8.38	1.96	0.014	0.1158			NonCoding
TC02000160.hg.1	8.24	9.22	1.96	0.002	0.0284			Coding
TC07000328.hg.1	10.84	11.81	1.96	3.36e-07	2.55e-05	EGFR	1956	Coding
TC20001675.hg.1	5.46	6.43	1.96	1.54e-07	1.33e-05	PPP4R1L	55370	NonCoding
TC01004027.hg.1	8.44	9.41	1.96	1.59e-06	9.06e-05	CHML	1122	Coding
TC05001238.hg.1	4.39	5.36	1.96	2.74e-05	0.0009			Coding
TC08000946.hg.1	7.26	8.23	1.96	1.9e-08	2.51e-06	PPP1R3B	79660	Coding
TC11001833.hg.1	11.31	12.28	1.96	0.0021	0.0291	FABP5P7		Coding
TC02000671.hg.1	6.9	7.87	1.95	2.79e-06	0.0001	SOWAHC	65124	Coding
TC02000199.hg.1	7.2	8.17	1.95	4.03e-08	4.57e-06	LBH	81606	Coding
TC0X000813.hg.1	10.82	11.78	1.95	4.38e-06	0.0002	LOC389906; LOC441528	389906; 441528	Coding
TC05001691.hg.1	4.12	5.08	1.95	0.0008	0.0146			Coding
TC21000944.hg.1	7.18	8.14	1.95	7.76e-06	0.0003			NonCoding
TC13001276.hg.1	4.83	5.79	1.95	0.0002	0.0049			NonCoding
TC12000656.hg.1	4.41	5.37	1.95	9.63e-08	9.23e-06	NAV3	89795	Coding
TC22000285.hg.1	14.74	15.7	1.94	7.89e-06	0.0003	LGALS1	3956	Coding
TC02003764.hg.1	5.92	6.88	1.94	0.0004	0.0085			NonCoding
TC12001810.hg.1	5.13	6.08	1.94	0.0139	0.1154			Coding
TC09000934.hg.1	7.4	8.36	1.94	0.035	0.2098	SCARNA8	677776	Coding
TC07001603.hg.1	8.45	9.41	1.94	4.57e-09	7.47e-07	CDK6	1021	Coding
TC01003773.hg.1	6.01	6.96	1.94	1.77e-06	9.87e-05	YOD1	55432	Coding
TC14001751.hg.1	7.52	8.47	1.94	3.27e-06	0.0002			NonCoding
TC02002914.hg.1	6.64	7.59	1.94	1.97e-06	0.0001	PER2	8864	Coding
TC07000722.hg.1	11.12	12.08	1.94	8.62e-10	1.96e-07	MET	4233	Coding
TC19000010.hg.1	6.96	7.91	1.94	0.0002	0.0042	HCN2	610	Coding
TC19001791.hg.1	8.95	9.91	1.94	4.69e-06	0.0002	ZNF350	59348	Coding
TC05002112.hg.1	7.42	8.37	1.93	1.36e-07	1.2e-05	DDX41	51428	Coding
TC21000554.hg.1	7.54	8.49	1.93	5.23e-07	3.66e-05	LSS	4047	Coding
TC18000953.hg.1	9.63	10.58	1.93	2.61e-06	0.0001	KDSR	2531	NonCoding
TC0X002321.hg.1	8.25	9.2	1.93	4.64e-06	0.0002	TCEAL1	9338	Coding
TC0X000815.hg.1	11.06	12.01	1.93	8.39e-06	0.0004	LOC389906	389906	Coding
TC09000961.hg.1	8.54	9.49	1.93	2.09e-05	0.0008	MIR31HG	554202	Coding
TC07002185.hg.1	8.75	9.7	1.93	0.0011	0.0179	ITGB8	3696	NonCoding
TC12002850.hg.1	10.56	11.51	1.93	0.0001	0.0037	SLC38A1	81539	NonCoding
TC02002765.hg.1	5.77	6.71	1.93	6.26e-09	9.74e-07	TNS1	7145	Coding
TC14000798.hg.1	8.42	9.37	1.92	0.0225	0.1593	SNORA28	677811	Coding
TC08000214.hg.1	5.07	6.01	1.92	0.0037	0.0453			Coding
TC10000022.hg.1	11.69	12.64	1.92	3.34e-07	2.54e-05	PFKP	5214	Coding
TC0X000251.hg.1	11	11.94	1.92	3.62e-06	0.0002	FTSJ1	24140	Coding
TC19000461.hg.1	7.52	8.46	1.92	9.06e-05	0.0025	FXYD5	53827	Coding
TC0X001881.hg.1	5.36	6.3	1.92	5.06e-06	0.0002			NonCoding
TC03000154.hg.1	5.49	6.43	1.91	1.37e-05	0.0005	ZNF860	344787	Coding
TC13001572.hg.1	11.99	12.92	1.91	0.0006	0.0109			NonCoding
TC02001481.hg.1	7.69	8.62	1.91	3.16e-06	0.0002	BOK	666	Coding
TC21000743.hg.1	4.31	5.25	1.91	1.25e-07	1.13e-05			NonCoding
TC02004970.hg.1	5.77	6.71	1.91	2.62e-09	4.89e-07	MXD1	4084	Coding
TC08000729.hg.1	11.05	11.99	1.91	9.31e-08	9.02e-06	SQLE	6713	Coding
TC18000372.hg.1	7.74	8.67	1.91	0.0062	0.0654			Coding
TC05003330.hg.1	9.17	10.1	1.91	9.11e-07	5.76e-05	SLU7	10569	NonCoding
TC01004262.hg.1	8	8.94	1.91	0.0007	0.0127	TMEM222	84065	NonCoding
TC06001137.hg.1	5.98	6.91	1.91	1.57e-08	2.16e-06	SYTL3	94120	Coding
TC12001663.hg.1	5.2	6.14	1.91	8.32e-08	8.22e-06	DPY19L2	283417	Coding
TC16001168.hg.1	3.76	4.69	1.9	0.0005	0.0098			Coding
TC10002702.hg.1	4.24	5.16	1.9	0.0028	0.0365			NonCoding
TC09002799.hg.1	10.51	11.44	1.9	0.0018	0.0262	FAM129B	64855	NonCoding
TC05000132.hg.1	10.72	11.64	1.9	8.09e-07	5.27e-05	CDH6	1004	Coding
TC16001313.hg.1	7.57	8.49	1.9	6.64e-07	4.45e-05	TLDC1	57707	Coding
TC01005963.hg.1	7.92	8.85	1.9	5.92e-05	0.0017			NonCoding
TC01002176.hg.1	6.53	7.45	1.9	3.83e-06	0.0002			Coding
TC05002283.hg.1	11.53	12.46	1.9	4.8e-05	0.0015	TRIO	7204	NonCoding
TC11001254.hg.1	7.25	8.17	1.9	2.02e-05	0.0007			Coding
TC10000314.hg.1	6.37	7.29	1.9	2.15e-07	1.77e-05	ANXA8; ANXA8L1	653145; 728113	Coding
TC11001255.hg.1	12.21	13.13	1.89	0.0037	0.045			Coding
TC20001393.hg.1	7.19	8.11	1.89	6.9e-06	0.0003			NonCoding
TC0X001624.hg.1	10.64	11.56	1.89	0.0006	0.0113	SAT1	6303	NonCoding
TC12000585.hg.1	4.67	5.59	1.89	3.76e-06	0.0002			Coding
TC18000507.hg.1	6.43	7.35	1.89	6.08e-08	6.32e-06	MYO5B	4645	Coding
TC10000778.hg.1	3.63	4.55	1.89	9.18e-06	0.0004	SH3PXD2A-AS1	100505839	Coding
TC19002158.hg.1	5.73	6.65	1.89	0.0003	0.0072			NonCoding
TC02002666.hg.1	8.23	9.14	1.89	2.13e-08	2.75e-06	CLK1	1195	Coding
TC04000906.hg.1	5.46	6.37	1.89	9.63e-08	9.23e-06	C4orf47	441054	Coding
TC06000784.hg.1	9.4	10.32	1.89	2.11e-06	0.0001	ZNF292	23036	Coding
TC04000832.hg.1	3.89	4.8	1.89	8.11e-06	0.0003	LINC01179	101928151	Coding
TC01002322.hg.1	10.41	11.33	1.89	2.06e-06	0.0001	ECE1	1889	Coding
TC11002453.hg.1	15.8	16.72	1.88	1.39e-06	8.17e-05			Coding
TC19002601.hg.1	5.67	6.58	1.88	8.25e-06	0.0003			NonCoding
TC01004863.hg.1	4.83	5.74	1.88	0.0003	0.0057	FLJ23867	200058	NonCoding
TC19001986.hg.1	6.29	7.21	1.88	0.0019	0.0272			NonCoding
TC0X001994.hg.1	4.59	5.51	1.88	0.0002	0.0044			NonCoding
TC06000457.hg.1	4.47	5.38	1.88	0.0169	0.1321			Coding
TC17001157.hg.1	7.56	8.47	1.88	2.47e-07	1.98e-05	PMP22	5376	Coding
TC02000937.hg.1	4.06	4.97	1.88	5.19e-08	5.57e-06	TNFAIP6	7130	Coding
TC19000055.hg.1	9.27	10.18	1.88	9.41e-05	0.0025	GADD45B	4616	Coding
TC16000894.hg.1	9.92	10.83	1.88	0.0185	0.1404	PKD1P6	353511	Coding
TC08002027.hg.1	7.64	8.55	1.88	5.03e-05	0.0015			NonCoding
TC01005311.hg.1	10.35	11.26	1.88	2.35e-05	0.0008	ECE1	1889	NonCoding
TC10001549.hg.1	7.57	8.47	1.88	1.31e-06	7.82e-05	PDLIM1	9124	Coding
TC02000329.hg.1	14.2	15.11	1.88	4.42e-06	0.0002			Coding
TC16001576.hg.1	5.43	6.34	1.88	6.62e-05	0.0019	MT1JP	4498	NonCoding
TC12001755.hg.1	8.19	9.1	1.88	8.38e-07	5.42e-05	CSRP2	1466	Coding
TC20000179.hg.1	4.47	5.37	1.88	0.0409	0.2307			Coding
TC01006136.hg.1	7.41	8.32	1.87	3.6e-05	0.0012			NonCoding
TC02002036.hg.1	3.77	4.68	1.87	0.0064	0.0666			Coding
TC20000602.hg.1	7.02	7.92	1.87	5.58e-06	0.0003	LRRN4	164312	Coding
TC22000288.hg.1	5.24	6.14	1.87	1.45e-08	2.03e-06	H1F0	3005	Coding
TC01004891.hg.1	4.92	5.83	1.87	0.0013	0.0209	SWT1	54823	NonCoding
TC14000421.hg.1	8.47	9.37	1.87	1.23e-05	0.0005			Coding
TC01000341.hg.1	7.6	8.5	1.87	2.81e-05	0.0009	SH3BGRL3	83442	Coding
TC12002207.hg.1	14.64	15.54	1.87	1.96e-06	0.0001			NonCoding
TC01005049.hg.1	8.27	9.17	1.87	1.99e-05	0.0007	BROX	148362	NonCoding
TC21000345.hg.1	10.46	11.36	1.87	2.25e-06	0.0001	ADAMTS1	9510	Coding
TC17000309.hg.1	10.46	11.36	1.87	3e-09	5.43e-07	WSB1	26118	Coding
TC08001320.hg.1	4.44	5.34	1.87	6.7e-06	0.0003	MSC	9242	Coding
TC01000505.hg.1	10.19	11.09	1.87	3.36e-09	5.87e-07	RLF	6018	Coding
TC17001937.hg.1	4.66	5.56	1.86	3.54e-08	4.14e-06	NPTX1	4884	Coding
TC10001334.hg.1	9.1	10	1.86	0.0132	0.1116			Coding
TC15000687.hg.1	7.27	8.17	1.86	7.4e-09	1.13e-06	MPI	4351	Coding
TC0X000805.hg.1	6.37	7.27	1.86	1.08e-07	1.01e-05	ARSD	414	Coding
TC11002081.hg.1	7.09	7.98	1.86	1.63e-08	2.21e-06	PGM2L1	283209	Coding
TC01001002.hg.1	6.89	7.79	1.86	4.11e-05	0.0013	DCLRE1B	64858	Coding
TC04001673.hg.1	9.92	10.82	1.86	8.69e-10	1.96e-07	PDGFC	56034	Coding
TC01001364.hg.1	12.42	13.32	1.86	2.5e-07	2.01e-05	PEA15	8682	Coding
TC01001880.hg.1	8.88	9.77	1.86	0.0267	0.1773			Coding
TC07001379.hg.1	8.88	9.77	1.86	0.0267	0.1773			Coding
TC07001411.hg.1	8.88	9.77	1.86	0.0267	0.1773			Coding
TC07001421.hg.1	8.88	9.77	1.86	0.0267	0.1773			Coding
TC17001532.hg.1	10.48	11.37	1.86	4.84e-05	0.0015	PTRF	284119	Coding
TC05001689.hg.1	9.09	9.98	1.85	7.72e-08	7.77e-06	FEM1C	56929	Coding
TC02001160.hg.1	6.15	7.04	1.85	0.0009	0.0155			Coding
TC02002377.hg.1	9.96	10.85	1.85	1.05e-07	9.83e-06	DARS	1615	Coding
TC16001335.hg.1	15.78	16.67	1.85	6.13e-06	0.0003	SLC7A5	8140	Coding
TC18000346.hg.1	3.02	3.91	1.85	0.025	0.1703			Coding
TC05002504.hg.1	4.75	5.63	1.85	0.0025	0.0333			NonCoding
TC12001220.hg.1	10.6	11.49	1.85	3.18e-05	0.001			Coding
TC17000764.hg.1	10.04	10.93	1.85	8.49e-06	0.0004	TANC2	26115	Coding
TC04002958.hg.1	7.21	8.1	1.85	2.9e-06	0.0001	UBA6-AS1	550112	NonCoding
TC06001800.hg.1	12.19	13.08	1.85	9.29e-05	0.0025	TRAM2	9697	Coding
TC17000953.hg.1	7.67	8.55	1.85	6.03e-09	9.46e-07	NARF	26502	Coding
TC19001338.hg.1	4.66	5.54	1.85	0.0099	0.0914			Coding
TC01004148.hg.1	4.99	5.87	1.85	2.2e-06	0.0001			NonCoding
TC19002467.hg.1	6.13	7.02	1.85	5.28e-05	0.0016	ZNF585A	199704	NonCoding
TC06001100.hg.1	8.13	9.01	1.85	9.56e-07	6.01e-05	AKAP12	9590	Coding
TC04002799.hg.1	11.46	12.34	1.84	6.95e-07	4.63e-05	PDGFC	56034	NonCoding
TC21000841.hg.1	3.71	4.59	1.84	0.0448	0.244			NonCoding
TC02001601.hg.1	11.43	12.31	1.84	3.94e-05	0.0012			Coding
TC07001917.hg.1	6.46	7.34	1.84	9.6e-08	9.23e-06	KDM7A	80853	Coding
TC10000456.hg.1	3.8	4.68	1.84	0.0074	0.0746			Coding
TC0X000775.hg.1	5.56	6.44	1.84	0.0008	0.0136	XX-FW81657B9.5		Coding
TC0X000986.hg.1	5.17	6.05	1.84	0.0003	0.0057	MIR222	407007	Coding
TC15000613.hg.1	10.55	11.43	1.84	1.67e-09	3.37e-07	MAP2K1	5604	Coding
TC01003334.hg.1	9.66	10.54	1.84	2.04e-05	0.0007	SMG5	23381	Coding
TC06003553.hg.1	5.76	6.64	1.84	0.0059	0.0631			NonCoding
TC03002281.hg.1	8.19	9.06	1.84	4.26e-06	0.0002	STAC	6769	NonCoding
TC11001288.hg.1	9.73	10.6	1.84	0.0248	0.1695	SNORA54	677833	Coding
TC13000379.hg.1	4.54	5.41	1.84	6.65e-05	0.0019	LINC00443	100874173	Coding
TC02003715.hg.1	6.87	7.74	1.84	1.67e-09	3.37e-07			NonCoding
TC03003246.hg.1	10.47	11.35	1.84	0.0004	0.0075	ALG3	10195	NonCoding
TC03002155.hg.1	12.25	13.12	1.83	2.16e-09	4.2e-07	TFRC	7037	Coding
TC15001643.hg.1	6.32	7.2	1.83	5.97e-06	0.0003	SEMA7A	8482	Coding
TC16001608.hg.1	7.04	7.92	1.83	0.0025	0.0341	THAP11	57215	NonCoding
TC01000863.hg.1	9.62	10.49	1.83	1.6e-08	2.18e-06	FNBP1L	54874	Coding
TC21000891.hg.1	6.16	7.03	1.83	0.0014	0.021	ADAMTS1	9510	NonCoding
TC01005339.hg.1	4.95	5.82	1.83	0.0002	0.0038	RUNX3	864	NonCoding
TC10001475.hg.1	6.64	7.51	1.83	3.95e-06	0.0002	GRID1	2894	Coding
TC12001049.hg.1	6.64	7.51	1.83	1.68e-06	9.48e-05	ULK1	8408	Coding
TC14001342.hg.1	6.96	7.83	1.83	2.28e-05	0.0008	POMT2	29954	Coding
TC17002884.hg.1	6.42	7.29	1.82	1.67e-06	9.46e-05	TAX1BP3	30851	Coding
TC6_dbb_hap3000048.hg.1	8.13	9	1.82	4.93e-07	3.51e-05	TCF19	6941	Coding
TC14002183.hg.1	11.79	12.66	1.82	0.0133	0.1118	AHNAK2	113146	NonCoding
TC06003365.hg.1	11.85	12.72	1.82	0.0008	0.0134			NonCoding
TC05000497.hg.1	8.25	9.11	1.82	3.95e-10	1.08e-07	PAM	5066	Coding
TC6_ssto_hap7000120.hg.1	9.3	10.16	1.82	8.99e-05	0.0024	PPP1R18	170954	Coding
TC12002401.hg.1	6.29	7.15	1.82	1.12e-05	0.0004	AGAP2-AS1	100130776	NonCoding
TC17001357.hg.1	5.12	5.99	1.82	0.0186	0.1406			Coding
TC14000563.hg.1	3.93	4.8	1.82	0.0012	0.0186			Coding
TC12000329.hg.1	11.54	12.41	1.82	1.25e-07	1.13e-05	ANO6	196527	Coding
TC20001360.hg.1	10.01	10.87	1.82	2.68e-05	0.0009	TPD52L2	7165	NonCoding
TC03002768.hg.1	4.81	5.67	1.82	5.69e-05	0.0017			NonCoding
TC01002175.hg.1	15.79	16.65	1.81	2.33e-07	1.89e-05	ENO1	2023	Coding
TC13001526.hg.1	7.59	8.45	1.81	7.54e-06	0.0003			NonCoding
TC11002985.hg.1	6.94	7.8	1.81	0.0002	0.0053			NonCoding
TC20000242.hg.1	8.57	9.43	1.81	0.0008	0.0145	DYNLRB1	83658	Coding
TC19002268.hg.1	8.75	9.61	1.81	9.99e-05	0.0027			NonCoding
TC05001406.hg.1	4.74	5.6	1.81	2.16e-09	4.2e-07	ADAMTS6	11174	Coding
TC12002396.hg.1	6.22	7.07	1.81	1.54e-06	8.82e-05	LRP1	4035	NonCoding
TC17001960.hg.1	12.09	12.95	1.81	1.74e-06	9.74e-05	P4HB	5034	Coding
TC10002422.hg.1	4.23	5.08	1.81	1.51e-05	0.0006			NonCoding
TC06001128.hg.1	9.42	10.27	1.81	5.18e-06	0.0002	SYNJ2	8871	Coding
TC19001704.hg.1	6.84	7.7	1.81	3.04e-06	0.0002	LHB	3972	Coding
TC16001785.hg.1	8.21	9.06	1.81	0.0283	0.1834			NonCoding
TC18000114.hg.1	6.4	7.25	1.81	2.86e-07	2.23e-05	TAF4B	6875	Coding
TC04000181.hg.1	7.49	8.34	1.81	5.75e-09	9.08e-07	RBPJ	3516	Coding
TC17000207.hg.1	8.8	9.65	1.81	2.55e-08	3.18e-06	ALKBH5	54890	Coding
TC07002571.hg.1	4.67	5.52	1.81	1.28e-05	0.0005			NonCoding
TC01000778.hg.1	4.34	5.19	1.81	1.65e-06	9.36e-05	MSH4	4438	Coding
TC18000094.hg.1	6.49	7.34	1.81	1.17e-05	0.0005	GATA6	2627	Coding
TC01000322.hg.1	10.57	11.42	1.8	1.94e-06	0.0001	TMEM57	55219	Coding
TC18000692.hg.1	3.71	4.56	1.8	0.0083	0.081	SETBP1	26040	NonCoding
TC0X001193.hg.1	4.45	5.3	1.8	0.0084	0.082			Coding
TC16001359.hg.1	6.81	7.66	1.8	0.0221	0.1573			Coding
TC19000191.hg.1	11.54	12.39	1.8	6.26e-05	0.0018	LDLR	3949	Coding
TC10000309.hg.1	6.56	7.41	1.8	1.94e-07	1.63e-05	ANXA8L1; ANXA8	728113; 653145	Coding
TC15001580.hg.1	6.17	7.01	1.8	0.0022	0.0307	SNORD18B	595099	Coding
TC05001673.hg.1	6.93	7.78	1.79	9.16e-08	8.93e-06	STARD4	134429	Coding
TC07000139.hg.1	8.51	9.35	1.79	0.0004	0.0075	SNORD93	692210	Coding
TC02001072.hg.1	6.99	7.83	1.79	1.05e-07	9.83e-06	LOC101927027	101927027	Coding
TC22000248.hg.1	4.6	5.44	1.79	9.26e-08	9e-06	TIMP3	7078	Coding
TC19001545.hg.1	5.3	6.14	1.79	0.0035	0.0429			Coding
TC05000727.hg.1	7.77	8.61	1.79	0.0002	0.0038	SLC35A4	113829	Coding
TC10000097.hg.1	8.25	9.09	1.79	6.66e-08	6.83e-06	OPTN	10133	Coding
TC01003192.hg.1	7.53	8.37	1.79	3.94e-05	0.0012	HIST2H4B; HIST2H4A	554313; 8370	Coding
TC11003415.hg.1	15	15.84	1.79	3.15e-05	0.001			NonCoding
TC04001083.hg.1	8.87	9.71	1.79	0.0003	0.0057			Coding
TC12000540.hg.1	5.55	6.38	1.79	0.0003	0.0066	AGAP2-AS1	100130776	Coding
TC16001920.hg.1	11.69	12.52	1.79	1.84e-05	0.0007			NonCoding
TC05001946.hg.1	8.58	9.42	1.78	2.37e-07	1.92e-05	TNIP1	10318	Coding
TC6_mann_hap4000049.hg.1	7.91	8.74	1.78	1.95e-06	0.0001	TCF19	6941	Coding
TC6_mcf_hap5000042.hg.1	7.91	8.74	1.78	1.95e-06	0.0001	TCF19	6941	Coding
TC12001914.hg.1	7.59	8.42	1.78	0.0002	0.005	KCCAT198	105369954	Coding
TC17002669.hg.1	8.95	9.78	1.78	0.0002	0.0053			NonCoding
TC02003288.hg.1	6.03	6.87	1.78	4.36e-06	0.0002			NonCoding
TC07000452.hg.1	8.15	8.98	1.78	0.0105	0.0955	MIR590	693175	Coding
TC16002035.hg.1	3.8	4.64	1.78	0.0006	0.011	MT1A	4489	Coding
TC12002934.hg.1	5.62	6.45	1.78	1.55e-05	0.0006	RPSAP52	204010	NonCoding
TC16001314.hg.1	12.1	12.94	1.78	0.0003	0.0072	COTL1	23406	Coding
TC03001246.hg.1	4.03	4.86	1.78	0.0152	0.1224			Coding
TC16001135.hg.1	4.4	5.23	1.78	0.0003	0.0056	MT1G	4495	Coding
TC07000718.hg.1	9.04	9.87	1.78	1.45e-08	2.03e-06	TES	26136	Coding
TC04001402.hg.1	7.4	8.23	1.78	9.04e-08	8.84e-06	TSPAN5	10098	Coding
TC17001914.hg.1	10.32	11.15	1.78	8.54e-06	0.0004	TK1	7083	Coding
TC15000818.hg.1	4.62	5.45	1.78	9.8e-05	0.0026			Coding
TC15002610.hg.1	17.08	17.91	1.78	1.86e-05	0.0007	PKM	5315	NonCoding
TC11000957.hg.1	12.11	12.94	1.78	7.22e-09	1.11e-06	BIRC2	329	Coding
TC0X000184.hg.1	3.85	4.68	1.78	0.0002	0.0039			Coding
TC19001754.hg.1	7.56	8.39	1.77	0.0002	0.0051	C19orf48	84798	Coding
TC12001749.hg.1	5.71	6.53	1.77	0.0001	0.0034			Coding
TC07002108.hg.1	8.44	9.27	1.77	0.0011	0.0184			NonCoding
TC13001677.hg.1	6.31	7.13	1.77	2.9e-06	0.0001			NonCoding
TC04001227.hg.1	6.87	7.7	1.77	0.0013	0.0209			Coding
TC01003324.hg.1	8.42	9.24	1.77	9.68e-08	9.25e-06	RIT1	6016	Coding
TC19001594.hg.1	8.39	9.21	1.77	4.02e-05	0.0013	SMG9	56006	Coding
TC0X001958.hg.1	9.3	10.12	1.77	1.31e-05	0.0005	LOC389906	389906	NonCoding
TC01005824.hg.1	17.03	17.85	1.77	0.0018	0.026	S100A10	6281	NonCoding
TC0X000118.hg.1	7.72	8.54	1.77	4.68e-08	5.11e-06	PDK3	5165	Coding
TC15000135.hg.1	3.89	4.71	1.77	0.0044	0.0515	MIR4509-3; MIR4509-1; MIR4509-2	100616382; 100616223; 100616228	Coding
TC15001043.hg.1	3.89	4.71	1.77	0.0044	0.0515	MIR4509-1; MIR4509-2; MIR4509-3	100616223; 100616228; 100616382	Coding
TC15001097.hg.1	3.89	4.71	1.77	0.0044	0.0515	MIR4509-3; MIR4509-1; MIR4509-2	100616382; 100616223; 100616228	Coding
TC11003206.hg.1	13.83	14.65	1.77	0.0001	0.0029	RELA	5970	NonCoding
TC12000096.hg.1	11.04	11.86	1.77	4.01e-07	2.93e-05	TPI1	7167	Coding
TC07001274.hg.1	9.72	10.54	1.77	2.47e-09	4.66e-07	DPY19L1; MIR548N	23333; 100302152	Coding
TC10002548.hg.1	7.65	8.47	1.77	0.0002	0.004			NonCoding
TC03000756.hg.1	9.09	9.91	1.76	9.73e-08	9.25e-06	SLC25A36	55186	Coding
TC06002667.hg.1	5.62	6.44	1.76	6.82e-05	0.0019	ZSCAN12P1	221584	NonCoding
TC19000099.hg.1	6.23	7.05	1.76	3.87e-06	0.0002	KDM4B	23030	Coding
TC15002776.hg.1	15.77	16.59	1.76	1.08e-06	6.67e-05	PKM	5315	Coding
TC08000709.hg.1	6.84	7.65	1.76	1.08e-06	6.67e-05	ZHX2	22882	Coding
TC19000117.hg.1	9.26	10.07	1.76	0.0014	0.022	TNFSF9	8744	Coding
TC21000537.hg.1	13.2	14.01	1.76	6.72e-07	4.49e-05	PTTG1IP	754	Coding
TC02002005.hg.1	4.12	4.94	1.76	1.97e-07	1.65e-05	TACR1	6869	Coding
TC16001786.hg.1	8.36	9.17	1.76	0.0296	0.1882			NonCoding
TC16001625.hg.1	9.45	10.26	1.76	0.0061	0.0647	ATXN1L	342371	NonCoding
TC0X001627.hg.1	8.47	9.29	1.76	3.56e-07	2.67e-05	PDK3	5165	NonCoding
TC17000102.hg.1	11.3	12.11	1.76	0.0322	0.1987	SNORD10	652966	Coding
TC09000924.hg.1	4.84	5.65	1.76	0.0127	0.1088			Coding
TC6_cox_hap2000055.hg.1	8.13	8.94	1.76	9.49e-07	5.97e-05	TCF19	6941	Coding
TC20001629.hg.1	12.09	12.9	1.76	0.0001	0.0031	TMEM189	387521	NonCoding
TC01003974.hg.1	7.91	8.72	1.75	5.81e-07	3.98e-05	SIPA1L2	57568	Coding
TC08001175.hg.1	6.06	6.87	1.75	5.4e-07	3.76e-05	PLAT	5327	Coding
TC04002789.hg.1	12.52	13.33	1.75	0.0005	0.0104			NonCoding
TC0X001959.hg.1	8.42	9.22	1.75	9.57e-05	0.0026			NonCoding
TC03002420.hg.1	5.77	6.57	1.75	0.0411	0.2313	ZNF654	55279	NonCoding
TC0X000324.hg.1	8.88	9.69	1.75	0.0094	0.0881	SNORA11	677799	Coding
TC0X000543.hg.1	5.58	6.38	1.75	1.58e-08	2.17e-06	PAK3	5063	Coding
TC06000358.hg.1	8.24	9.05	1.75	5.4e-07	3.76e-05	TCF19	6941	Coding
TC0Y000187.hg.1	6.45	7.25	1.75	7.13e-05	0.002			Coding
TC03001702.hg.1	6.64	7.45	1.75	4.04e-05	0.0013	CCDC58	131076	Coding
TC01001752.hg.1	6.92	7.73	1.75	1.43e-07	1.25e-05	DIEXF	27042	Coding
TC17000698.hg.1	4.96	5.76	1.75	3.16e-05	0.001	NOG	9241	Coding
TC04001716.hg.1	10.65	11.46	1.75	0.0158	0.1257			Coding
TC03000497.hg.1	5.82	6.62	1.74	0.0128	0.109			Coding
TC10001822.hg.1	4.35	5.15	1.74	3.49e-06	0.0002	PITRM1-AS1	100507034	NonCoding
TC21000480.hg.1	7.96	8.76	1.74	3.97e-06	0.0002	ZBTB21	49854	Coding
TC0X002298.hg.1	5.46	6.26	1.74	4.93e-08	5.33e-06			NonCoding
TC15001420.hg.1	2.49	3.29	1.74	0.0018	0.0259			Coding
TC05002942.hg.1	4.41	5.21	1.74	0.0001	0.0034			NonCoding
TC16000798.hg.1	5.17	5.97	1.74	5.73e-05	0.0017	HCFC1R1	54985	Coding
TC19002254.hg.1	9.15	9.95	1.74	8.09e-07	5.27e-05	ZNF667-AS1	100128252	NonCoding
TC01004216.hg.1	7.51	8.31	1.74	0.0082	0.0806	KLHDC7A	127707	NonCoding
TC20000009.hg.1	6.08	6.87	1.74	6.58e-07	4.42e-05	TRIB3	57761	Coding
TC01005365.hg.1	6.42	7.22	1.74	8.56e-07	5.52e-05	SNHG12	85028	NonCoding
TC11002324.hg.1	8.79	9.59	1.74	7.08e-07	4.69e-05	ZPR1	8882	Coding
TC18000511.hg.1	5.81	6.61	1.74	2.2e-05	0.0008	CFAP53	220136	Coding
TC09000015.hg.1	7.58	8.37	1.74	1.02e-07	9.62e-06	VLDLR	7436	Coding
TC12000663.hg.1	8.56	9.35	1.74	3.11e-06	0.0002			Coding
TC03002096.hg.1	5.71	6.51	1.73	7.42e-07	4.89e-05	BCL6	604	Coding
TC16000303.hg.1	8.26	9.06	1.73	3.14e-05	0.001	SGF29	112869	Coding
TC0X001866.hg.1	3.7	4.49	1.73	0.0048	0.0543			NonCoding
TC18000074.hg.1	8.64	9.43	1.73	2.19e-08	2.82e-06	RNMT	8731	Coding
TC01003005.hg.1	7.79	8.58	1.73	9.96e-06	0.0004	RSBN1	54665	Coding
TC6_qbl_hap6000048.hg.1	8.24	9.04	1.73	3.64e-07	2.7e-05	TCF19	6941	Coding
TC6_ssto_hap7000042.hg.1	8.24	9.04	1.73	3.64e-07	2.7e-05	TCF19	6941	Coding
TC15001223.hg.1	6.32	7.11	1.73	0.032	0.1981			Coding
TC03002703.hg.1	5.01	5.81	1.73	8.77e-05	0.0024	MAP3K13	9175	NonCoding
TC11002097.hg.1	7.05	7.85	1.73	0.0439	0.2409			Coding
TC09001936.hg.1	7.43	8.22	1.73	0.0024	0.0324			NonCoding
TC01000377.hg.1	6.55	7.34	1.73	0.0002	0.0044	SESN2	83667	Coding
TC03000602.hg.1	4.26	5.05	1.73	0.0139	0.1156			Coding
TC15001471.hg.1	8.8	9.59	1.73	3.89e-09	6.59e-07	NEDD4	4734	Coding
TC05000083.hg.1	9.72	10.51	1.73	5.94e-06	0.0003	TRIO	7204	Coding
TC0X000754.hg.1	8.66	9.45	1.73	2.09e-05	0.0008	SLC6A8	6535	Coding
TC04002314.hg.1	6.7	7.49	1.73	0.0002	0.0047			NonCoding
TC07000212.hg.1	5.53	6.32	1.73	9.2e-05	0.0025	DPY19L1P2	102724668	Coding
TC22000978.hg.1	11.06	11.84	1.73	0.0003	0.0066	MED15	51586	NonCoding
TC12002757.hg.1	11.86	12.64	1.73	1.61e-05	0.0006			NonCoding
TC02001494.hg.1	5.08	5.86	1.73	1.73e-06	9.69e-05	FAM110C	642273	Coding
TC0X000817.hg.1	10.94	11.73	1.73	2.49e-06	0.0001			Coding
TC02002569.hg.1	6.2	6.98	1.73	4.39e-05	0.0014	TTC30A	92104	Coding
TC11001939.hg.1	9.95	10.74	1.72	3.08e-05	0.001	RELA	5970	Coding
TC14001309.hg.1	4.73	5.51	1.72	0.0001	0.0035			Coding
TC13000763.hg.1	7.97	8.75	1.72	8.43e-07	5.44e-05	SPRY2	10253	Coding
TC05000179.hg.1	10.18	10.97	1.72	1.15e-06	7.02e-05	OSMR	9180	Coding
TC0X000774.hg.1	6.56	7.35	1.72	0.0001	0.0036	PLXNA3	55558	Coding
TC01001503.hg.1	5.18	5.97	1.72	4.95e-05	0.0015			Coding
TC06000614.hg.1	7.42	8.2	1.72	2.84e-08	3.47e-06	SLC29A1	2030	Coding
TC01002412.hg.1	7.65	8.43	1.72	0.0097	0.0902	IFI6	2537	Coding
TC03001047.hg.1	5.59	6.38	1.72	3.3e-09	5.85e-07	IL1RAP	3556	Coding
TC01004119.hg.1	8.83	9.61	1.72	4.83e-06	0.0002	LINC01128	643837	NonCoding
TC18000352.hg.1	4.79	5.58	1.72	0.01	0.092			Coding
TC13000632.hg.1	12.11	12.89	1.72	0.0005	0.0092	SNORA31	677814	Coding
TC01006233.hg.1	8.27	9.05	1.72	0.0014	0.0212	CHML	1122	NonCoding
TC17000775.hg.1	12.54	13.32	1.72	0.0181	0.138	SNORD104	692227	Coding
TC13000729.hg.1	11.45	12.23	1.72	0.0008	0.0145	FABP5P1		Coding
TC05001731.hg.1	6.88	7.66	1.72	4.29e-08	4.77e-06	ZNF608	57507	Coding
TC13001676.hg.1	6.2	6.98	1.71	0.0002	0.0043			NonCoding
TC04002853.hg.1	14.83	15.61	1.71	5.14e-05	0.0015			NonCoding
TC19002026.hg.1	8.91	9.69	1.71	0.0004	0.0087	DDX49	54555	NonCoding
TC0X000781.hg.1	10.39	11.17	1.71	0.0002	0.0049	F8A2; F8A3; F8A1	474383; 474384; 8263	Coding
TC10000419.hg.1	9.38	10.16	1.71	4.07e-08	4.59e-06	HK1	3098	Coding
TC03002853.hg.1	5.57	6.35	1.71	2.16e-07	1.78e-05			NonCoding
TC01004008.hg.1	4.16	4.93	1.71	5.7e-05	0.0017	MT1HL1	645745	Coding
TC01003239.hg.1	9.18	9.96	1.71	2.18e-06	0.0001	S100A10	6281	Coding
TC17000570.hg.1	13.01	13.78	1.71	0.0015	0.0224	GRN	2896	Coding
TC17002181.hg.1	11.13	11.9	1.71	0.0003	0.0062	LHX1	3975	NonCoding
TC01001749.hg.1	7.94	8.71	1.71	3.65e-05	0.0012	G0S2	50486	Coding
TC0X001399.hg.1	6.89	7.66	1.71	0.0002	0.0046	FAM127C	441518	Coding
TC16001854.hg.1	7.37	8.14	1.71	3.86e-05	0.0012	SLC6A10P	386757	NonCoding
TC02001166.hg.1	13.37	14.14	1.71	1.81e-08	2.41e-06	BZW1	9689	Coding
TC01003990.hg.1	9.03	9.8	1.71	0.0085	0.0823	SNORA14B	677802	Coding
TC18000698.hg.1	5.7	6.47	1.71	1.41e-05	0.0005	RNF165	494470	NonCoding
TC02004043.hg.1	5.83	6.6	1.7	2.21e-05	0.0008			NonCoding
TC05002454.hg.1	13.51	14.28	1.7	3e-06	0.0002	HMGCR	3156	NonCoding
TC0X001939.hg.1	8.15	8.92	1.7	0.0057	0.0616	PLXNA3	55558	NonCoding
TC17000619.hg.1	9.9	10.67	1.7	7.21e-07	4.76e-05	NFE2L1	4779	Coding
TC12001106.hg.1	9.77	10.54	1.7	1.56e-06	8.92e-05	FOXM1	2305	Coding
TC02003512.hg.1	4.43	5.2	1.7	0.0022	0.0305			NonCoding
TC07001467.hg.1	10.33	11.1	1.7	1.13e-06	6.95e-05	SBDS	51119	Coding
TC15002056.hg.1	5.84	6.61	1.7	2.37e-05	0.0008	DDX11L9; DDX11L1; DDX11L5; DDX11L16; DDX11L11	100288486; 100287102; 100287596; 727856; 100887824	Coding
TC19002306.hg.1	5.07	5.83	1.7	0.006	0.0641	TNFSF14	8740	NonCoding
TC13000217.hg.1	7.45	8.21	1.7	1.77e-06	9.86e-05	WDFY2	115825	Coding
TC6_apd_hap1000062.hg.1	4.24	5	1.7	0.0006	0.0109	HCG4	54435	Coding
TC6_cox_hap2000126.hg.1	4.24	5	1.7	0.0006	0.0109	HCG4	54435	Coding
TC6_qbl_hap6000116.hg.1	4.24	5	1.7	0.0006	0.0109	HCG4	54435	Coding
TC10002434.hg.1	4.62	5.38	1.7	1.07e-06	6.62e-05			NonCoding
TC03001104.hg.1	6.64	7.4	1.7	4.29e-07	3.1e-05	NCBP2-AS2	152217	Coding
TC09001604.hg.1	10.57	11.34	1.7	2.24e-05	0.0008	FAM129B	64855	Coding
TC0X001770.hg.1	6.64	7.41	1.7	8.85e-07	5.62e-05	UPRT	139596	NonCoding
TC08001016.hg.1	6.29	7.06	1.7	1.22e-07	1.1e-05	PSD3	23362	Coding
TC17000003.hg.1	5.85	6.61	1.7	8.69e-09	1.28e-06	FAM57A	79850	Coding
TC16002067.hg.1	10.86	11.63	1.7	7.17e-06	0.0003	HN1L	90861	Coding
TC05001909.hg.1	10.02	10.78	1.7	2.5e-07	2.01e-05	DPYSL3	1809	Coding
TC19001546.hg.1	6.53	7.29	1.7	0.0001	0.0027	C19orf54	284325	Coding
TC17000437.hg.1	7.17	7.93	1.7	2.17e-05	0.0008	PIGW	284098	Coding
TC10002401.hg.1	3.82	4.58	1.7	0.0003	0.0058			NonCoding
TC07003339.hg.1	11.24	12	1.7	3.94e-08	4.49e-06	CAV1	857	Coding
TC01001825.hg.1	15.15	15.91	1.7	1.74e-05	0.0006			Coding
TC01001790.hg.1	9.93	10.69	1.7	2.39e-07	1.93e-05	SMYD2	56950	Coding
TC07002461.hg.1	6.13	6.89	1.7	1.44e-05	0.0006			NonCoding
TC19000896.hg.1	6.77	7.53	1.69	3.18e-06	0.0002	RPL28	6158	Coding
TC03001812.hg.1	9.54	10.3	1.69	2.67e-08	3.28e-06	STAG1	10274	Coding
TC17000496.hg.1	5.51	6.27	1.69	6.42e-06	0.0003	RARA	5914	Coding
TC07002885.hg.1	4.55	5.31	1.69	0.0043	0.05	DPY19L2P1	554236	NonCoding
TC0X002234.hg.1	5.39	6.15	1.69	0.0003	0.0059			NonCoding
TC16000370.hg.1	8.22	8.98	1.69	3.46e-06	0.0002	BCKDK	10295	Coding
TC13000273.hg.1	11.89	12.65	1.69	9.74e-07	6.1e-05	KLF5	688	Coding
TC07002535.hg.1	5.28	6.04	1.69	0.0004	0.0089			NonCoding
TC01000018.hg.1	8.88	9.64	1.69	6.48e-06	0.0003	LINC01128	643837	Coding
TC22001300.hg.1	9.35	10.11	1.69	2.28e-05	0.0008	PES1	23481	NonCoding
TC11001426.hg.1	5.95	6.71	1.69	0.0386	0.223			Coding
TC06003872.hg.1	6.52	7.27	1.69	8.35e-05	0.0023	MAP7	9053	NonCoding
TC15001985.hg.1	9.81	10.57	1.69	0.001	0.0171			Coding
TC03000083.hg.1	9.46	10.21	1.69	6.92e-06	0.0003	TMEM43	79188	Coding
TC03002108.hg.1	11.77	12.53	1.69	8e-07	5.22e-05	CLDN1	9076	Coding
TC02004589.hg.1	3.12	3.88	1.69	0.0101	0.0928			NonCoding
TC10001073.hg.1	9.27	10.03	1.69	0.0144	0.1185			Coding
TC19000340.hg.1	10.45	11.2	1.69	0.0008	0.0144	COLGALT1	79709	Coding
TC17000525.hg.1	9.98	10.74	1.69	4.28e-06	0.0002	ATP6V0A1	535	Coding
TC18000318.hg.1	12.56	13.31	1.69	7.67e-08	7.74e-06	PPP4R1	9989	Coding
TC22000211.hg.1	10.08	10.83	1.69	0.0004	0.0077			Coding
TC10000483.hg.1	8.39	9.15	1.68	5.87e-06	0.0003	KAT6B	23522	Coding
TC10000975.hg.1	9.38	10.14	1.68	1.14e-06	6.97e-05	PITRM1	10531	Coding
TC11002708.hg.1	15.07	15.82	1.68	0.0004	0.0073	SLC3A2	6520	NonCoding
TC06000737.hg.1	9.83	10.58	1.68	5.16e-07	3.63e-05	CD109	135228	Coding
TC14002082.hg.1	5.27	6.02	1.68	0.0006	0.0109	LOC100506498	100506498	NonCoding
TC12000642.hg.1	7.52	8.26	1.68	3.79e-06	0.0002	GLIPR1	11010	Coding
TC0Y000123.hg.1	4.57	5.32	1.68	0.0047	0.054			Coding
TC13001287.hg.1	3.45	4.19	1.68	7.08e-05	0.002			NonCoding
TC16001386.hg.1	10.14	10.89	1.68	0.0185	0.1401			NonCoding
TC01005502.hg.1	11.87	12.61	1.68	1.84e-08	2.44e-06			NonCoding
TC19002671.hg.1	9.37	10.11	1.68	0.0004	0.0086	ERVK3-1	100507739	Coding
TC11000133.hg.1	10.55	11.3	1.68	4.1e-06	0.0002	ILK	3611	Coding
TC03001604.hg.1	12.41	13.16	1.68	2.28e-08	2.92e-06	DCBLD2	131566	Coding
TC20000495.hg.1	3.74	4.49	1.68	2.18e-07	1.79e-05	NTSR1	4923	Coding
TC20000391.hg.1	8.32	9.07	1.68	3.04e-06	0.0002	SLC9A8	23315	Coding
TC19000365.hg.1	8.75	9.5	1.68	0.0006	0.0113	UPF1	5976	Coding
TC01005838.hg.1	6.25	6.99	1.68	6.39e-06	0.0003	S100A13	6284	NonCoding
TC14000694.hg.1	3.94	4.69	1.68	0.0013	0.02	SNORD114-17	767595	Coding
TC01002258.hg.1	9.78	10.52	1.68	0.0003	0.0068	EPHA2	1969	Coding
TC0X000787.hg.1	10.39	11.14	1.68	0.0002	0.0039	F8A2; F8A3; F8A1	474383; 474384; 8263	Coding
TC06004075.hg.1	8.55	9.29	1.68	0.0003	0.0061	LY6G5B	58496	Coding
TC02004860.hg.1	12.13	12.87	1.68	5.18e-05	0.0016			NonCoding
TC01003629.hg.1	11.63	12.37	1.67	1.14e-07	1.05e-05	IVNS1ABP	10625	Coding
TC03001750.hg.1	7.3	8.04	1.67	5.04e-05	0.0015	MGLL	11343	Coding
TC18000487.hg.1	9.86	10.6	1.67	3.89e-08	4.47e-06	PIAS2	9063	Coding
TC17000319.hg.1	6.9	7.64	1.67	1.29e-05	0.0005	TMEM97	27346	Coding
TC11003179.hg.1	15.7	16.44	1.67	0.0082	0.0805	FTH1	2495	NonCoding
TC20000896.hg.1	9.7	10.44	1.67	1.28e-07	1.15e-05	NCOA5	57727	Coding
TC11001950.hg.1	8.47	9.21	1.67	7.75e-05	0.0022	EIF1AD	84285	Coding
TC11003113.hg.1	4.69	5.43	1.67	0.0001	0.0028	CD59	966	NonCoding
TC14002300.hg.1	7.26	8	1.67	1.13e-06	6.95e-05	CHURC1-FNTB; FNTB	100529261; 2342	Coding
TC17002691.hg.1	8.9	9.64	1.67	7.06e-06	0.0003			NonCoding
TC0X000811.hg.1	9.64	10.38	1.67	1.21e-05	0.0005	LOC389906	389906	Coding
TC05001317.hg.1	6.93	7.67	1.67	3.03e-05	0.001	CCL28	56477	Coding
TC01005718.hg.1	4.23	4.97	1.67	0.0018	0.0258	PTPN22	26191	NonCoding
TC07003361.hg.1	10.05	10.79	1.67	1.19e-07	1.08e-05	CYP51A1	1595	Coding
TC11001930.hg.1	4.67	5.4	1.67	3.15e-05	0.001			Coding
TC17000554.hg.1	3.86	4.6	1.67	0.0391	0.2244			Coding
TC09002454.hg.1	7.11	7.85	1.67	7.34e-05	0.0021			NonCoding
TC03002771.hg.1	8.16	8.89	1.67	0.0006	0.0107	LMLN	89782	NonCoding
TC04002813.hg.1	8.52	9.26	1.67	1.53e-05	0.0006	SH3RF1	57630	NonCoding
TC15001577.hg.1	4.98	5.72	1.67	0.0089	0.085	SCARNA14	692149	Coding
TC01000450.hg.1	5.51	6.24	1.66	1.03e-06	6.45e-05	GJB3	2707	Coding
TC12000812.hg.1	7.41	8.15	1.66	2.67e-06	0.0001	CHST11	50515	Coding
TC04000069.hg.1	6.69	7.42	1.66	1.49e-05	0.0006	MAN2B2	23324	Coding
TC01001948.hg.1	4.7	5.44	1.66	0.0284	0.1841			Coding
TC03001861.hg.1	5.81	6.54	1.66	1.81e-06	0.0001	LOC100289361	100289361	Coding
TC18000513.hg.1	7.49	8.23	1.66	2.61e-05	0.0009	CXXC1	30827	Coding
TC14000428.hg.1	5.86	6.59	1.66	0.0055	0.0599			Coding
TC10001161.hg.1	6.97	7.7	1.66	1.14e-07	1.05e-05	EPC1	80314	Coding
TC03001577.hg.1	3.74	4.48	1.66	0.0209	0.1518			Coding
TC17002448.hg.1	5.23	5.96	1.66	0.0002	0.0049			NonCoding
TC07000428.hg.1	8.09	8.82	1.66	3.67e-06	0.0002	SBDSP1	155370	Coding
TC12001966.hg.1	9.35	10.08	1.66	2.22e-07	1.82e-05	PPTC7	160760	Coding
TC07001275.hg.1	4.92	5.65	1.66	1.52e-08	2.11e-06	DPY19L2P1	554236	Coding
TC08000679.hg.1	7.82	8.55	1.66	7.57e-06	0.0003			Coding
TC19002364.hg.1	5.45	6.18	1.66	0.0006	0.0113			NonCoding
TC12003260.hg.1	5.47	6.2	1.66	1.12e-07	1.03e-05	WDR66	144406	Coding
TC19002217.hg.1	14.22	14.95	1.66	0.0026	0.0345	PPP2R1A	5518	NonCoding
TC15001710.hg.1	9.76	10.49	1.66	0.0236	0.1644			Coding
TC03002921.hg.1	7.78	8.51	1.66	4.31e-05	0.0013			NonCoding
TC11000802.hg.1	4.67	5.4	1.66	2.24e-08	2.88e-06	SLCO2B1	11309	Coding
TC09002426.hg.1	8.67	9.4	1.66	2.76e-05	0.0009	MIR31HG	554202	NonCoding
TC16000201.hg.1	10.61	11.34	1.66	0.0132	0.1112	PKD1P2	283955	Coding
TC04000678.hg.1	7.78	8.5	1.66	6.63e-08	6.82e-06	NOCT	25819	Coding
TC11001880.hg.1	11.72	12.45	1.65	2.58e-05	0.0009	NXF1	10482	Coding
TC02003947.hg.1	4.32	5.05	1.65	0.0002	0.0043	FAM110C	642273	NonCoding
TC17002115.hg.1	5.63	6.35	1.65	7.27e-05	0.002			NonCoding
TC12000969.hg.1	9.16	9.88	1.65	0.0005	0.0097	MLXIP	22877	Coding
TC01004270.hg.1	8.51	9.23	1.65	4.7e-06	0.0002	TRNAU1AP	54952	NonCoding
TC08001468.hg.1	3.62	4.35	1.65	0.0326	0.2004			Coding
TC12002155.hg.1	10.08	10.81	1.65	2.53e-06	0.0001	ANKLE2	23141	Coding
TC12002133.hg.1	6.55	7.28	1.65	0.0244	0.1676			Coding
TC01005883.hg.1	14.64	15.36	1.65	0.0003	0.0066	TAGLN2	8407	NonCoding
TC07001868.hg.1	6.15	6.88	1.65	2.54e-06	0.0001	LINC-PINT	378805	Coding
TC19001062.hg.1	11.31	12.03	1.65	0.0003	0.0056	SH3GL1	6455	Coding
TC10000445.hg.1	7.02	7.75	1.65	0.0011	0.0175	CHST3	9469	Coding
TC10002266.hg.1	3.77	4.49	1.65	4.54e-06	0.0002	SH3PXD2A-AS1	100505839	NonCoding
TC02000926.hg.1	8.89	9.61	1.65	7.12e-07	4.71e-05	EPC2	26122	Coding
TC01000742.hg.1	5.2	5.92	1.65	0.0059	0.0634			Coding
TC17000443.hg.1	9.99	10.71	1.65	0.0006	0.0107	LHX1	3975	Coding
TC06001029.hg.1	5.5	6.22	1.64	2.18e-06	0.0001	ARFGEF3	57221	Coding
TC04002099.hg.1	8.88	9.6	1.64	1.13e-05	0.0005			NonCoding
TC20000541.hg.1	9.59	10.3	1.64	3.8e-06	0.0002	TBC1D20	128637	Coding
TC02003763.hg.1	12.06	12.77	1.64	3.27e-06	0.0002	BZW1	9689	NonCoding
TC13000340.hg.1	10.95	11.67	1.64	2.91e-06	0.0001	MBNL2	10150	Coding
TC04001861.hg.1	5.51	6.23	1.64	4.5e-06	0.0002	NOP14-AS1	317648	NonCoding
TC12002423.hg.1	4.79	5.51	1.64	0.0416	0.2335	HMGA2	8091	NonCoding
TC12002862.hg.1	8.56	9.27	1.64	5.77e-06	0.0003	CCNT1	904	NonCoding
TC05002579.hg.1	8.91	9.62	1.64	0.0005	0.0101			NonCoding
TC10000240.hg.1	8.05	8.76	1.64	1.6e-08	2.18e-06	CCNY	219771	Coding
TC0X001069.hg.1	3.44	4.16	1.64	0.012	0.1043	MIRLET7F2	406889	Coding
TC08001649.hg.1	4.43	5.14	1.64	0.0098	0.0913			Coding
TC17002037.hg.1	10.4	11.11	1.64	0.0001	0.0036	MPDU1	9526	NonCoding
TC02004994.hg.1	4.48	5.19	1.64	1.92e-08	2.52e-06	IL1RL1	9173	Coding
TC06001436.hg.1	5.98	6.69	1.64	0.0045	0.052	TOB2P1	222699	Coding
TC19002565.hg.1	6.21	6.93	1.64	0.0162	0.1278			NonCoding
TC04000978.hg.1	7.16	7.87	1.64	0.0001	0.0027	MFSD10	10227	Coding
TC01006365.hg.1	11.86	12.57	1.64	0.0011	0.0181	BCAS2	10286	Coding
TC02005053.hg.1	7.29	8.01	1.64	2.08e-06	0.0001	NHEJ1	79840	Coding
TC07001909.hg.1	6.7	7.41	1.64	6.04e-07	4.11e-05	ZC3HAV1L	92092	Coding
TC13000860.hg.1	8.45	9.17	1.64	3.27e-05	0.0011	EFNB2	1948	Coding
TC01000310.hg.1	7.86	8.57	1.64	0.0001	0.003	NIPAL3	57185	Coding
TC02000617.hg.1	11.47	12.18	1.64	1.01e-06	6.3e-05	MAP4K4	9448	Coding
TC16001345.hg.1	7.79	8.51	1.64	7.58e-05	0.0021	GALNS	2588	Coding
TC01003859.hg.1	7.13	7.84	1.64	0.009	0.0856			Coding
TC07000290.hg.1	7.13	7.84	1.64	0.009	0.0856			Coding
TC07000368.hg.1	7.13	7.84	1.64	0.009	0.0856			Coding
TC05001845.hg.1	6.77	7.48	1.64	0.0011	0.0179	TMEM173	340061	Coding
TC21000157.hg.1	8.37	9.08	1.64	3.63e-05	0.0012	SIM2	6493	Coding
TC02001645.hg.1	5.66	6.37	1.64	2.15e-06	0.0001	TP53I3	9540	Coding
TC03002566.hg.1	9.76	10.47	1.63	9.24e-07	5.83e-05			NonCoding
TC14001997.hg.1	4.81	5.52	1.63	0.0027	0.0358			NonCoding
TC02003747.hg.1	10.05	10.76	1.63	0.0001	0.0034			NonCoding
TC18000564.hg.1	7.06	7.77	1.63	2.13e-06	0.0001	DSEL	92126	Coding
TC11000131.hg.1	7.03	7.73	1.63	7.28e-06	0.0003	SMPD1	6609	Coding
TC17_ctg5_hap1000013.hg.1	8.18	8.89	1.63	0.0002	0.0051	PLEKHM1; MIR4315-1; MIR4315-2	9842; 100423004; 100422961	Coding
TC08002590.hg.1	9.79	10.5	1.63	1.94e-05	0.0007	DOCK5	80005	Coding
TC08001120.hg.1	5.89	6.59	1.63	0.0002	0.0038	RNF122	79845	Coding
TC04000070.hg.1	12.38	13.09	1.63	2.99e-06	0.0002	MRFAP1	93621	Coding
TC0X001993.hg.1	7.28	7.98	1.63	0.0001	0.0034	PIGA	5277	NonCoding
TC06004096.hg.1	9.75	10.45	1.63	8.95e-08	8.77e-06	SLC35A1	10559	Coding
TC01001173.hg.1	7.69	8.39	1.63	2.34e-05	0.0008	HIST2H4B; HIST2H4A	554313; 8370	Coding
TC09000320.hg.1	4.74	5.45	1.63	1.75e-06	9.76e-05	FAM189A2	9413	Coding
TC16001474.hg.1	9.95	10.65	1.63	3.63e-07	2.7e-05	RRN3P2	653390	NonCoding
TC0X000253.hg.1	7.79	8.49	1.63	2.41e-06	0.0001	EBP	10682	Coding
TC04000828.hg.1	11.02	11.73	1.63	1.22e-06	7.4e-05	MSMO1	6307	Coding
TC16000597.hg.1	9.01	9.71	1.63	0.0001	0.0027	ATXN1L	342371	Coding
TC04002747.hg.1	5.88	6.59	1.63	0.0015	0.0227			NonCoding
TC14002072.hg.1	4.32	5.02	1.63	0.0002	0.0038			NonCoding
TC02000865.hg.1	5.81	6.51	1.63	9.6e-06	0.0004	GPR39	2863	Coding
TC10001305.hg.1	4.48	5.18	1.63	0.0016	0.0238			Coding
TC20000013.hg.1	9.13	9.83	1.63	8.89e-06	0.0004	PSMF1	9491	Coding
TC04001250.hg.1	11.91	12.61	1.63	6.34e-07	4.28e-05	UBA6	55236	Coding
TC03001546.hg.1	7.37	8.07	1.62	7.43e-09	1.13e-06	FOXP1	27086	Coding
TC02005055.hg.1	9.34	10.04	1.62	7.75e-05	0.0022	ATG9A	79065	Coding
TC16001427.hg.1	9.7	10.4	1.62	0.0173	0.1341	PKD1P1	339044	NonCoding
TC0X000267.hg.1	15.46	16.16	1.62	5.65e-06	0.0003	PLP2	5355	Coding
TC09001781.hg.1	5.16	5.86	1.62	2.94e-05	0.001			NonCoding
TC05001719.hg.1	7.55	8.24	1.62	0.0001	0.0034	MGC32805	153163	Coding
TC08001886.hg.1	9.97	10.67	1.62	0.0006	0.0111	PLEKHA2	59339	NonCoding
TC01006211.hg.1	3.15	3.85	1.62	0.0048	0.055			NonCoding
TC04000327.hg.1	8.04	8.74	1.62	4.08e-07	2.97e-05	CEP135	9662	Coding
TC16000674.hg.1	9.12	9.81	1.62	4.06e-08	4.58e-06	MAP1LC3B	81631	Coding
TC20000867.hg.1	13.58	14.28	1.62	7.68e-05	0.0021	SERINC3	10955	Coding
TC07001611.hg.1	10.52	11.21	1.62	7.08e-06	0.0003	TFPI2	7980	Coding
TC12001426.hg.1	12.99	13.69	1.62	3.23e-06	0.0002	SLC38A1	81539	Coding
TC01001093.hg.1	10.05	10.74	1.62	7.57e-05	0.0021	RBM8A	9939	Coding
TC02002222.hg.1	11.45	12.15	1.62	0.001	0.0162	PAX8	7849	Coding
TC01003851.hg.1	8.02	8.72	1.62	0.0001	0.0033			Coding
TC11002316.hg.1	8.04	8.73	1.62	8.08e-09	1.21e-06	CADM1	23705	Coding
TC08001018.hg.1	5.24	5.93	1.62	0.0016	0.0242			Coding
TC03000781.hg.1	6.3	6.99	1.62	1.63e-08	2.21e-06	C3orf58	205428	Coding
TC10001312.hg.1	9.27	9.97	1.62	0.001	0.0161	IPMK	253430	Coding
TC10001446.hg.1	7.78	8.48	1.62	3.94e-05	0.0012	POLR3A	11128	Coding
TC20000984.hg.1	4.89	5.59	1.62	7e-07	4.65e-05	PPP4R1L	55370	Coding
TC04001751.hg.1	8.07	8.77	1.62	7.3e-06	0.0003	FBXO8	26269	Coding
TC19000924.hg.1	9.22	9.92	1.62	8.76e-07	5.59e-05	ZNF667-AS1	100128252	Coding
TC20001752.hg.1	7.54	8.23	1.62	3.52e-06	0.0002	TMEM189	387521	Coding
TC07003171.hg.1	6.82	7.51	1.62	0.0002	0.0043			NonCoding
TC15000850.hg.1	9.74	10.43	1.62	0.0001	0.0028	TICRR	90381	Coding
TC10002415.hg.1	3.66	4.36	1.61	0.0027	0.036			NonCoding
TC06004022.hg.1	4.6	5.29	1.61	6.21e-07	4.21e-05			NonCoding
TC02002289.hg.1	8.46	9.15	1.61	5.7e-05	0.0017	AMMECR1L	83607	Coding
TC01001475.hg.1	9.49	10.18	1.61	4.38e-06	0.0002	BLZF1	8548	Coding
TC09001844.hg.1	9.45	10.14	1.61	0.0319	0.1975			NonCoding
TC10000209.hg.1	3.87	4.56	1.61	0.03	0.1896			Coding
TC03001343.hg.1	7.36	8.05	1.61	3.62e-07	2.7e-05	ZDHHC3	51304	Coding
TC18000436.hg.1	7.12	7.81	1.61	6.41e-07	4.32e-05	DSC2	1824	Coding
TC02004384.hg.1	3.41	4.1	1.61	0.0269	0.1783			NonCoding
TC0X001698.hg.1	6.64	7.33	1.61	9.26e-05	0.0025	WDR13	64743	NonCoding
TC0X000466.hg.1	5.15	5.84	1.61	0.0333	0.2032			Coding
TC20000119.hg.1	5.77	6.46	1.61	0.0285	0.1847	RNY4P11		Coding
TC01004739.hg.1	9.48	10.16	1.61	0.0016	0.0244	SCNM1	79005	NonCoding
TC11001987.hg.1	6.73	7.41	1.61	8.01e-05	0.0022	CDK2AP2	10263	Coding
TC21000945.hg.1	4.2	4.89	1.61	0.0006	0.0105			NonCoding
TC14001409.hg.1	3.32	4.01	1.61	0.022	0.1571			Coding
TC17000103.hg.1	9.58	10.26	1.61	0.0017	0.0248	CD68	968	Coding
TC17002222.hg.1	9.3	9.99	1.61	0.0252	0.171	G6PC3	92579	NonCoding
TC02004776.hg.1	3.68	4.37	1.61	8.04e-05	0.0022			NonCoding
TC10002435.hg.1	4.15	4.84	1.61	0.0001	0.0028			NonCoding
TC13001259.hg.1	2.85	3.54	1.61	0.0299	0.1894			NonCoding
TC14001372.hg.1	9.3	9.98	1.61	2.33e-08	2.98e-06	SEL1L	6400	Coding
TC12002009.hg.1	8.79	9.47	1.61	1.63e-05	0.0006	C12orf49	79794	Coding
TC11001000.hg.1	7.01	7.69	1.61	5.5e-06	0.0003	C11orf1	64776	Coding
TC17001601.hg.1	8.01	8.69	1.61	0.0002	0.0043	PLEKHM1; MIR4315-1; MIR4315-2	9842; 100423004; 100422961	Coding
TC17000921.hg.1	7.97	8.65	1.61	0.0026	0.035	RPTOR	57521	Coding
TC07000299.hg.1	3.97	4.65	1.61	1.31e-05	0.0005			Coding
TC05002971.hg.1	6.78	7.47	1.61	0.0001	0.0028			NonCoding
TC21001012.hg.1	5.07	5.75	1.61	0.007	0.0715			NonCoding
TC14001459.hg.1	4.75	5.44	1.61	2.3e-08	2.94e-06	PRIMA1	145270	Coding
TC01002478.hg.1	7.82	8.5	1.61	9.07e-05	0.0025	RNF19B	127544	Coding
TC19001101.hg.1	12.09	12.78	1.6	0.0011	0.0174	CD70	970	Coding
TC19002669.hg.1	6.91	7.59	1.6	1.01e-05	0.0004	ZNF551	90233	Coding
TC01005047.hg.1	15.34	16.02	1.6	5.74e-05	0.0017			NonCoding
TC01006250.hg.1	4.22	4.9	1.6	0.005	0.0564			NonCoding
TC16000892.hg.1	9.56	10.24	1.6	3.36e-09	5.87e-07	RRN3	54700	Coding
TC14001780.hg.1	5.29	5.97	1.6	1.23e-05	0.0005			NonCoding
TC02002549.hg.1	8.86	9.54	1.6	1.87e-07	1.58e-05	KIAA1715	80856	Coding
TC07002911.hg.1	7.59	8.27	1.6	0.0023	0.0316			NonCoding
TC06000675.hg.1	5.07	5.75	1.6	0.0009	0.0157	FAM83B	222584	Coding
TC05003301.hg.1	6.31	6.99	1.6	0.0029	0.0377			NonCoding
TC11001128.hg.1	3.11	3.79	1.6	0.0004	0.0077	OR4D5	219875	Coding
TC08001166.hg.1	8.28	8.95	1.6	1.07e-05	0.0004	SFRP1	6422	Coding
TC12003121.hg.1	7.71	8.38	1.6	0.0362	0.2144			NonCoding
TC22000141.hg.1	5.28	5.95	1.6	0.0008	0.0144	DDTL; DDT	100037417; 1652	Coding
TC16000338.hg.1	6.8	7.47	1.6	1.52e-08	2.11e-06	ALDOA	226	Coding
TC07003044.hg.1	6.22	6.89	1.6	0.0058	0.0622	CACNA2D1	781	NonCoding
TC01002356.hg.1	12.36	13.04	1.6	0.0098	0.0908			Coding
TC02002105.hg.1	8.51	9.18	1.59	0.0004	0.008	TMEM127	55654	Coding
TC14000953.hg.1	5.43	6.11	1.59	0.028	0.1824			Coding
TC03001686.hg.1	5.03	5.7	1.59	0.001	0.0161	COX17	10063	Coding
TC02003538.hg.1	7.29	7.96	1.59	0.0021	0.0298	GLI2	2736	NonCoding
TC08000778.hg.1	6.47	7.15	1.59	5.05e-07	3.58e-05	KHDRBS3	10656	Coding
TC22001326.hg.1	13.8	14.47	1.59	0.0029	0.0377	MYH9	4627	NonCoding
TC07003173.hg.1	4.98	5.65	1.59	0.0004	0.0088			NonCoding
TC01001736.hg.1	9.22	9.9	1.59	7.75e-08	7.78e-06	CD55	1604	Coding
TC03002963.hg.1	5.5	6.17	1.59	0.0022	0.0301			NonCoding
TC15002722.hg.1	4.27	4.94	1.59	4.13e-06	0.0002	NR2F2-AS1	644192	NonCoding
TC20001587.hg.1	3.41	4.08	1.59	0.0087	0.0838			NonCoding
TC13000218.hg.1	3.14	3.81	1.59	0.0003	0.0064			Coding
TC06002157.hg.1	9.41	10.08	1.59	0.0032	0.0405	PERP	64065	Coding
TC08002448.hg.1	5.5	6.17	1.59	0.0241	0.1664			NonCoding
TC20000526.hg.1	8.65	9.32	1.59	2.72e-05	0.0009	TPD52L2	7165	Coding
TC05000374.hg.1	5.13	5.81	1.59	0.0253	0.1718			Coding
TC21000886.hg.1	5.22	5.89	1.59	0.0093	0.0874	LINC00515	282566	NonCoding
TC12001262.hg.1	5.33	6	1.59	8.95e-06	0.0004	LINC01559	283422	Coding
TC17002365.hg.1	8.97	9.64	1.59	0.0002	0.005	SAP30BP	29115	NonCoding
TC06003754.hg.1	4.36	5.03	1.59	6.03e-05	0.0018			NonCoding
TC11002038.hg.1	9.63	10.3	1.59	0.0001	0.003	DHCR7	1717	Coding
TC14000207.hg.1	5.41	6.08	1.59	0.0266	0.1772			Coding
TC04000040.hg.1	5.48	6.15	1.59	1.29e-05	0.0005	NOP14-AS1	317648	Coding
TC03002763.hg.1	7.07	7.74	1.59	1.51e-06	8.68e-05	NCBP2-AS2	152217	NonCoding
TC12000992.hg.1	8.12	8.79	1.59	4.12e-07	2.99e-05	TCTN2	79867	Coding
TC15000949.hg.1	9.77	10.44	1.59	5.13e-05	0.0015	IGF1R	3480	Coding
TC06002168.hg.1	10.11	10.78	1.59	1.51e-05	0.0006	CITED2	10370	Coding
TC07000125.hg.1	8.06	8.73	1.59	1.57e-07	1.35e-05	ITGB8	3696	Coding
TC19000125.hg.1	6.78	7.45	1.59	2.26e-05	0.0008	ARHGEF18	23370	Coding
TC12002037.hg.1	10.13	10.79	1.59	0.0005	0.009	PXN	5829	Coding
TC12000521.hg.1	6.12	6.79	1.59	5.47e-06	0.0003	LRP1	4035	Coding
TC19002123.hg.1	7.43	8.09	1.59	0.0009	0.0155			NonCoding
TC17001563.hg.1	9.6	10.26	1.59	3.32e-06	0.0002	DUSP3	1845	Coding
TC11000542.hg.1	7.38	8.05	1.59	4.68e-06	0.0002	FADS2	9415	Coding
TC10000967.hg.1	7.38	8.04	1.59	3.51e-06	0.0002	IDI1	3422	Coding
TC19002172.hg.1	5.85	6.52	1.59	0.006	0.0644	FOSB	2354	NonCoding
TC02002445.hg.1	5.29	5.96	1.59	6.07e-06	0.0003	NR4A2	4929	Coding
TC02003335.hg.1	11.04	11.7	1.58	5.9e-07	4.03e-05	MTHFD2	10797	NonCoding
TC03003225.hg.1	6.1	6.77	1.58	0.0162	0.1281	KCNMB3	27094	NonCoding
TC03001939.hg.1	9.4	10.07	1.58	3.58e-08	4.17e-06	CCNL1	57018	Coding
TC17001898.hg.1	7.89	8.55	1.58	0.0004	0.0082	UBE2O	63893	Coding
TC16002043.hg.1	11.99	12.66	1.58	0.0151	0.1219	NPIPA1; NPIPA8; NPIPA7; NPIPA2; NPIPA3; PKD1P1	9284; 101059953; 101059938; 642799; 642778; 339044	Coding
TC01001930.hg.1	6.43	7.09	1.58	3.6e-05	0.0012	SLC35F3	148641	Coding
TC15002329.hg.1	8.42	9.09	1.58	1.8e-06	9.99e-05	SH3GL3	6457	NonCoding
TC08000437.hg.1	4.7	5.36	1.58	0.0394	0.2253			Coding
TC17002216.hg.1	6.92	7.58	1.58	0.0075	0.0752			NonCoding
TC16000096.hg.1	9.91	10.58	1.58	0.0006	0.0118	THOC6	79228	Coding
TC18000500.hg.1	7.44	8.1	1.58	0.0002	0.0049	SMAD7	4092	Coding
TC16000400.hg.1	7.36	8.02	1.58	0.0003	0.0069	SLC6A10PB	653562	Coding
TC17000165.hg.1	6.18	6.84	1.58	5.2e-06	0.0002	HS3ST3B1	9953	Coding
TC01002425.hg.1	7.17	7.83	1.58	9.68e-06	0.0004	SNORA44; SNORA61; SNORA16A; SNHG12	677825; 677838; 692073; 85028	Coding
TC12002848.hg.1	6.97	7.64	1.58	0.0004	0.008	LINC00938	400027	NonCoding
TC16001664.hg.1	4.58	5.24	1.58	0.0031	0.0391			NonCoding
TC02000467.hg.1	4.61	5.27	1.58	8.32e-05	0.0023			Coding
TC06000931.hg.1	8.86	9.52	1.58	1.72e-06	9.64e-05	DCBLD1	285761	Coding
TC07000112.hg.1	10.05	10.71	1.58	2.31e-05	0.0008	AHR	196	Coding
TC10001744.hg.1	8.27	8.93	1.58	4.75e-06	0.0002	ADAM12	8038	Coding
TC03003304.hg.1	4.83	5.49	1.58	1.66e-05	0.0006			NonCoding
TC0X001863.hg.1	3.5	4.15	1.58	0.0005	0.0094			NonCoding
TC19000520.hg.1	7.44	8.1	1.58	0.002	0.0281			Coding
TC16000082.hg.1	10.15	10.81	1.58	0.0003	0.0068	KCTD5	54442	Coding
TC01001268.hg.1	8.22	8.88	1.58	0.0302	0.1904			Coding
TC19001811.hg.1	6.25	6.91	1.58	2.71e-06	0.0001	ZNF160	90338	Coding
TC02000764.hg.1	6.87	7.53	1.58	4.36e-06	0.0002	GLI2	2736	Coding
TC01003817.hg.1	11.18	11.83	1.58	5.47e-05	0.0016	PTPN14	5784	Coding
TC19002189.hg.1	4.52	5.18	1.58	0.0115	0.1014	CARD8-AS1	100505812	NonCoding
TC10001880.hg.1	9.03	9.68	1.58	0.0005	0.0104	TAF3	83860	NonCoding
TC03002177.hg.1	4.64	5.3	1.58	0.0001	0.003			Coding
TC14001115.hg.1	6.11	6.76	1.58	4.56e-06	0.0002	VCPKMT	79609	Coding
TC0X000410.hg.1	5.07	5.72	1.58	4.59e-06	0.0002	SLC16A2	6567	Coding
TC16000907.hg.1	9.96	10.61	1.58	0.0182	0.1386			Coding
TC03000814.hg.1	10.95	11.61	1.58	5.04e-07	3.58e-05	TSC22D2	9819	Coding
TC16001707.hg.1	8.47	9.13	1.58	0.0005	0.0099	ZNF778	197320	NonCoding
TC07001401.hg.1	11.31	11.97	1.57	0.0401	0.2277			Coding
TC22000074.hg.1	9.86	10.51	1.57	3.62e-05	0.0012	CRKL	1399	Coding
TC01000001.hg.1	5.69	6.35	1.57	1.99e-05	0.0007	DDX11L1; DDX11L5; DDX11L16; DDX11L2; DDX11L9	100287102; 100287596; 727856; 84771; 100288486	Coding
TC12000542.hg.1	9.51	10.17	1.57	0.0453	0.2454			Coding
TC02001512.hg.1	8.32	8.98	1.57	9.84e-06	0.0004	PXDN	7837	Coding
TC12002076.hg.1	9.91	10.56	1.57	3.5e-07	2.65e-05	RSRC2	65117	Coding
TC07003059.hg.1	9.57	10.22	1.57	0.0006	0.0109	CYP51A1	1595	NonCoding
TC01001841.hg.1	9.36	10.01	1.57	2.69e-06	0.0001	FBXO28	23219	Coding
TC20000582.hg.1	8.34	9	1.57	3.86e-07	2.84e-05	RNF24	11237	Coding
TC07000668.hg.1	5.98	6.63	1.57	3.53e-06	0.0002	LRRC17	10234	Coding
TC09001033.hg.1	7.22	7.87	1.57	5.96e-05	0.0017	KIAA1161	57462	Coding
TC06002242.hg.1	5.97	6.62	1.57	5.06e-05	0.0015	RGS17	26575	Coding
TC06000525.hg.1	8.15	8.8	1.57	7.25e-05	0.002	BRPF3	27154	Coding
TC18000221.hg.1	6.2	6.85	1.57	1.25e-05	0.0005	TNFRSF11A	8792	Coding
TC06002112.hg.1	8.3	8.95	1.57	0.0224	0.1587	CTGF	1490	Coding
TC15002753.hg.1	4.88	5.53	1.57	8.91e-05	0.0024	DDX11L9	100288486	NonCoding
TC17001973.hg.1	9.54	10.19	1.57	0.047	0.251	FASN	2194	Coding
TC13001241.hg.1	10.12	10.77	1.57	0.0006	0.0113	DNAJC3	5611	NonCoding
TC16000983.hg.1	11.9	12.55	1.57	0.0011	0.0178	XPO6	23214	Coding
TC04002845.hg.1	12.11	12.76	1.57	0.0002	0.0044			NonCoding
TC19002252.hg.1	10.26	10.9	1.57	3.01e-05	0.001	ZNF542P	147947	NonCoding
TC11001637.hg.1	6.09	6.74	1.57	0.0082	0.0804			Coding
TC06000167.hg.1	6.33	6.98	1.57	0.0017	0.0256	HIST1H2AC	8334	Coding
TC01005850.hg.1	5.58	6.22	1.57	0.0042	0.0495			NonCoding
TC10001718.hg.1	7.86	8.5	1.57	0.0004	0.0085	IKZF5	64376	Coding
TC16000647.hg.1	8.16	8.8	1.57	1.28e-06	7.66e-05	CDH13	1012	Coding
TC0X000112.hg.1	7.19	7.83	1.56	2.64e-05	0.0009	SAT1	6303	Coding
TC08002108.hg.1	4.81	5.46	1.56	0.0003	0.0065			NonCoding
TC09002902.hg.1	7.13	7.78	1.56	4.51e-07	3.25e-05	MSANTD3; MSANTD3-TMEFF1	91283; 100526694	Coding
TC18000512.hg.1	7.66	8.31	1.56	5.91e-06	0.0003	MBD1	4152	Coding
TC10000350.hg.1	9.15	9.79	1.56	7.36e-07	4.85e-05	DKK1	22943	Coding
TC20000462.hg.1	5.49	6.14	1.56	0.001	0.0161	LOC79160	79160	Coding
TC0X001635.hg.1	7.09	7.73	1.56	0.0059	0.063			NonCoding
TC01001480.hg.1	4.52	5.16	1.56	0.0064	0.0669	MIR3119-2	100423010	Coding
TC11002561.hg.1	4.68	5.32	1.56	0.0095	0.089			NonCoding
TC17000991.hg.1	9.2	9.84	1.56	2.43e-06	0.0001	TSR1	55720	Coding
TC12001296.hg.1	8.28	8.92	1.56	3.27e-07	2.5e-05	RECQL	5965	Coding
TC02000458.hg.1	6.67	7.32	1.56	7.72e-06	0.0003	WDR54	84058	Coding
TC22000647.hg.1	7.56	8.2	1.56	0.0009	0.0157	LIF	3976	Coding
TC09001696.hg.1	9.19	9.83	1.56	3.1e-05	0.001	VAV2	7410	Coding
TC22000609.hg.1	6.37	7.01	1.56	1.39e-06	8.17e-05	TFIP11	24144	Coding
TC12001951.hg.1	8.06	8.7	1.56	1.18e-07	1.08e-05	KCTD10	83892	Coding
TC07003016.hg.1	9.33	9.97	1.56	0.0018	0.0258			NonCoding
TC01006108.hg.1	9.82	10.46	1.56	1.02e-05	0.0004	PTPN14	5784	NonCoding
TC19000319.hg.1	9.72	10.36	1.56	0.0024	0.0323	FAM32A	26017	Coding
TC09002929.hg.1	5.37	6.01	1.56	4.04e-08	4.57e-06	KDM4C	23081	Coding
TC02003345.hg.1	4.65	5.29	1.56	6e-07	4.08e-05			NonCoding
TC19001151.hg.1	10.77	11.41	1.56	9.54e-05	0.0026	ZNF562; ZNF812P	54811; 729648	Coding
TC11000016.hg.1	6.4	7.04	1.56	5.31e-06	0.0002	PKP3	11187	Coding
TC11000206.hg.1	6.79	7.43	1.56	3.87e-07	2.85e-05	ARNTL	406	Coding
TC08002263.hg.1	8.08	8.72	1.56	0.0005	0.0091	CLU	1191	NonCoding
TC12003132.hg.1	12.15	12.79	1.56	7.24e-07	4.78e-05	RSRC2	65117	NonCoding
TC05003444.hg.1	6.62	7.26	1.56	0.0029	0.0377			Coding
TC15000565.hg.1	5.02	5.66	1.56	0.0119	0.1035			Coding
TC08000010.hg.1	8.55	9.19	1.56	1.4e-06	8.21e-05	ARHGEF10	9639	Coding
TC16001714.hg.1	5.33	5.97	1.56	0.0003	0.006			NonCoding
TC0X001506.hg.1	10.09	10.73	1.56	0.0002	0.0041	CETN2	1069	Coding
TC14000242.hg.1	8.91	9.55	1.56	3.43e-05	0.0011			Coding
TC0X000881.hg.1	3.11	3.75	1.55	0.0164	0.1293	INE2	8551	Coding
TC16001197.hg.1	7.36	8	1.55	0.0009	0.0148	CENPT	80152	Coding
TC15000925.hg.1	2.9	3.54	1.55	0.0017	0.025			Coding
TC16000572.hg.1	5.64	6.28	1.55	0.0222	0.1579			Coding
TC12002536.hg.1	6.33	6.97	1.55	0.0003	0.0069			NonCoding
TC14001562.hg.1	11.85	12.48	1.55	0.0007	0.0133	AHNAK2	113146	Coding
TC08002276.hg.1	3.35	3.98	1.55	6.41e-05	0.0018			NonCoding
TC08000876.hg.1	5.82	6.46	1.55	0.0025	0.0334			Coding
TC11000325.hg.1	10.36	11	1.55	3.26e-05	0.0011	NAT10	55226	Coding
TC06000568.hg.1	9.88	10.51	1.55	0.0159	0.1262			Coding
TC16001424.hg.1	8.52	9.15	1.55	0.0084	0.0818			NonCoding
TC01002801.hg.1	10.21	10.84	1.55	0.0002	0.004			Coding
TC15001669.hg.1	7.26	7.89	1.55	0.0002	0.0049	IMP3	55272	Coding
TC19002572.hg.1	11.37	12.01	1.55	0.0008	0.0135	ZNF160	90338	NonCoding
TC16001701.hg.1	5.65	6.28	1.55	0.0003	0.0068	SNAI3-AS1	197187	NonCoding
TC08001973.hg.1	6.54	7.17	1.55	3.46e-05	0.0011	MSC-AS1	100132891	NonCoding
TC02001033.hg.1	4.82	5.45	1.55	1.49e-07	1.3e-05	RAPGEF4	11069	Coding
TC04000117.hg.1	4.54	5.17	1.55	0.0025	0.0341			Coding
TC01003193.hg.1	6.98	7.61	1.55	0.0008	0.0135	HIST2H2BE	8349	Coding
TC02000116.hg.1	9.58	10.22	1.55	2.75e-05	0.0009	RHOB	388	Coding
TC02004579.hg.1	12.02	12.65	1.55	0.0065	0.0675	SMPD4	55627	NonCoding
TC07001408.hg.1	10.07	10.7	1.55	0.0009	0.0159	CHCHD2	51142	Coding
TC12002628.hg.1	5.96	6.59	1.55	3.17e-05	0.001	CCDC62	84660	NonCoding
TC19001798.hg.1	7.08	7.71	1.55	6.12e-06	0.0003	ZNF836	162962	Coding
TC01004598.hg.1	9.88	10.51	1.55	1.91e-05	0.0007	PRPF38B	55119	NonCoding
TC17002922.hg.1	7.62	8.25	1.55	0.003	0.0383	PLEKHM1P; MIR4315-2; MIR4315-1	440456; 100422961; 100423004	Coding
TC05001816.hg.1	6.17	6.8	1.55	9.3e-08	9.02e-06	SPOCK1	6695	Coding
TC20001119.hg.1	8.54	9.17	1.55	0.0003	0.0061	MGME1	92667	NonCoding
TC07002298.hg.1	3.73	4.37	1.55	5.22e-05	0.0016			NonCoding
TC04001617.hg.1	4.52	5.15	1.55	0.0029	0.038			Coding
TC09002183.hg.1	7.4	8.03	1.55	8.73e-05	0.0024	DNAJC25	548645	NonCoding
TC0X000985.hg.1	8.19	8.82	1.55	0.0018	0.0266	MIR221	407006	Coding
TC09002030.hg.1	11	11.63	1.55	0.0278	0.1815			NonCoding
TC16000198.hg.1	11.29	11.92	1.55	0.0204	0.1497	NPIPA1; PKD1P1; NPIPA5	9284; 339044; 100288332	Coding
TC09000067.hg.1	4.66	5.29	1.55	0.0171	0.1328			Coding
TC07003093.hg.1	5.25	5.88	1.55	4.67e-07	3.35e-05	DPY19L2P2	349152	NonCoding
TC01000722.hg.1	9.29	9.92	1.55	1.35e-07	1.2e-05	PGM1	5236	Coding
TC0X002313.hg.1	6.1	6.73	1.55	2.97e-07	2.3e-05	CA5B	11238	Coding
TC01003240.hg.1	11.81	12.44	1.55	0.0002	0.0043	S100A11	6282	Coding
TC16000184.hg.1	5.94	6.57	1.55	0.0186	0.1409			Coding
TC14001253.hg.1	12.03	12.66	1.54	1.23e-06	7.42e-05	ZFP36L1	677	Coding
TC07002243.hg.1	5.37	6	1.54	1.29e-05	0.0005	DPY19L1P2	102724668	NonCoding
TC06000464.hg.1	3.51	4.14	1.54	0.006	0.0642			Coding
TC01006075.hg.1	5.76	6.39	1.54	1.47e-05	0.0006	PLXNA2	5362	NonCoding
TC01004120.hg.1	6.53	7.16	1.54	4.15e-05	0.0013	LINC01128	643837	NonCoding
TC16000095.hg.1	12.38	13	1.54	0.0056	0.0614	TNFRSF12A	51330	Coding
TC12000084.hg.1	16.3	16.93	1.54	2.07e-05	0.0007	GAPDH	2597	Coding
TC01003392.hg.1	12.05	12.67	1.54	0.0003	0.0067	TAGLN2	8407	Coding
TC09001009.hg.1	7.17	7.8	1.54	5.96e-06	0.0003	BAG1	573	Coding
TC03000760.hg.1	8.08	8.7	1.54	1.39e-07	1.22e-05	ZBTB38	253461	Coding
TC01000869.hg.1	5.36	5.98	1.54	0.0006	0.0109			Coding
TC15002616.hg.1	7.7	8.32	1.54	0.0048	0.0547	ADPGK	83440	NonCoding
TC22001341.hg.1	9.11	9.73	1.54	0.0024	0.0331	ANKRD54	129138	NonCoding
TC02004637.hg.1	3.02	3.64	1.54	0.0085	0.0825			NonCoding
TC01004198.hg.1	7.32	7.94	1.54	0.0036	0.0438			NonCoding
TC10001216.hg.1	3.75	4.37	1.54	3.21e-07	2.46e-05	C10orf10	11067	Coding
TC07002084.hg.1	10.01	10.64	1.54	5.28e-06	0.0002	ESYT2	57488	Coding
TC08001800.hg.1	5.31	5.93	1.54	0.0002	0.0052	FAM167A	83648	NonCoding
TC07001734.hg.1	8.66	9.28	1.54	6.38e-06	0.0003	PUS7	54517	Coding
TC06001088.hg.1	6.05	6.67	1.54	4.94e-05	0.0015	ULBP2	80328	Coding
TC17000609.hg.1	11.27	11.9	1.54	1.43e-07	1.25e-05	NPEPPS	9520	Coding
TC16002097.hg.1	11.05	11.67	1.54	0.0125	0.1072	NPIPA1; NPIPA8; NPIPA7; PKD1P1; PKD1P2	9284; 101059953; 101059938; 339044; 283955	Coding
TC19001720.hg.1	8.76	9.38	1.54	0.0008	0.0137	NOSIP	51070	Coding
TC05003196.hg.1	4.46	5.08	1.54	0.0054	0.0592			NonCoding
TC16001066.hg.1	6.62	7.24	1.54	0.0001	0.0028	SLC6A10P	386757	Coding
TC10000798.hg.1	8.62	9.24	1.54	7.48e-07	4.91e-05	MXI1	4601	Coding
TC15002279.hg.1	12.66	13.28	1.54	0.0007	0.0121			NonCoding
TC11002588.hg.1	18.68	19.3	1.54	2.94e-07	2.29e-05	LDHA	3939	NonCoding
TC11002068.hg.1	4.11	4.73	1.54	0.0071	0.0724			Coding
TC22000703.hg.1	13.54	14.16	1.54	0.0058	0.0627	MYH9	4627	Coding
TC16002083.hg.1	8.39	9.02	1.54	5.38e-05	0.0016	VKORC1	79001	Coding
TC01005811.hg.1	10.38	11	1.54	0.0062	0.0653	APH1A	51107	NonCoding
TC12000495.hg.1	8.32	8.94	1.54	5.11e-05	0.0015	DGKA	1606	Coding
TC19001216.hg.1	9.54	10.16	1.54	0.0277	0.1812	GADD45GIP1	90480	Coding
TC11002734.hg.1	10.9	11.52	1.54	0.001	0.0164	KDM2A	22992	NonCoding
TC04001002.hg.1	5.2	5.82	1.54	0.0006	0.0108			Coding
TC09001792.hg.1	6.73	7.35	1.54	2.8e-05	0.0009	SMARCA2	6595	NonCoding
TC02001832.hg.1	4.54	5.16	1.54	0.0298	0.1888			Coding
TC11000175.hg.1	10.86	11.48	1.54	1.24e-05	0.0005	SWAP70	23075	Coding
TC08001009.hg.1	5.4	6.02	1.54	0.0028	0.0368			Coding
TC20001531.hg.1	11.43	12.05	1.54	0.0135	0.113	BCL2L1	598	NonCoding
TC12002014.hg.1	5.61	6.23	1.54	0.0002	0.0042	NOS1	4842	Coding
TC16000316.hg.1	9.62	10.24	1.54	2.24e-07	1.83e-05	RRN3P2	653390	Coding
TC15002559.hg.1	10.77	11.39	1.54	0.0005	0.0098	MYO1E	4643	NonCoding
TC02005041.hg.1	5.07	5.69	1.54	2.96e-08	3.57e-06	CREG2	200407	Coding
TC10000400.hg.1	9.65	10.27	1.53	3.47e-06	0.0002	SIRT1	23411	Coding
TC09000038.hg.1	4.55	5.16	1.53	3.83e-05	0.0012	PDCD1LG2	80380	Coding
TC07003017.hg.1	8.74	9.36	1.53	1.4e-05	0.0005	BCL7B	9275	NonCoding
TC10001072.hg.1	6.03	6.64	1.53	3.53e-05	0.0011	VIM-AS1	100507347	Coding
TC07000226.hg.1	5.27	5.89	1.53	0.0007	0.0123			Coding
TC22001240.hg.1	6.27	6.88	1.53	0.0022	0.0304			NonCoding
TC04001201.hg.1	10.29	10.91	1.53	8.32e-05	0.0023	CHIC2	26511	Coding
TC20000347.hg.1	10.33	10.94	1.53	0.0002	0.0052	PIGT	51604	Coding
TC19001871.hg.1	4.91	5.52	1.53	6.12e-05	0.0018	TMEM238	388564	Coding
TC6_qbl_hap6000129.hg.1	6.31	6.92	1.53	2.67e-05	0.0009	PPP1R18	170954	Coding
TC22001338.hg.1	5.02	5.63	1.53	0.0052	0.0582	MFNG	4242	NonCoding
TC19000007.hg.1	7.94	8.55	1.53	0.0008	0.0141	CDC34	997	Coding
TC02001439.hg.1	8.58	9.19	1.53	6.37e-07	4.29e-05	COPS8	10920	Coding
TC15001492.hg.1	10.39	11.01	1.53	1.74e-06	9.75e-05	MYO1E	4643	Coding
TC0X001981.hg.1	4.21	4.83	1.53	0.0158	0.1258	HCCS	3052	NonCoding
TC10000428.hg.1	10.31	10.92	1.53	5.5e-05	0.0016	EIF4EBP2	1979	Coding
TC19002169.hg.1	13.79	14.4	1.53	0.0031	0.0396	CLPTM1	1209	NonCoding
TC07001874.hg.1	11.78	12.39	1.53	8.7e-05	0.0024	PODXL	5420	Coding
TC05001763.hg.1	6.97	7.58	1.53	1.1e-07	1.02e-05	P4HA2	8974	Coding
TC07001318.hg.1	6.39	7	1.53	1.92e-06	0.0001	INHBA	3624	Coding
TC10002078.hg.1	10.66	11.27	1.53	0.0007	0.0122	TFAM	7019	NonCoding
TC01005717.hg.1	7.21	7.82	1.53	5.89e-05	0.0017	RSBN1	54665	NonCoding
TC17000562.hg.1	7.53	8.14	1.53	0.0059	0.0636	G6PC3	92579	Coding
TC05001181.hg.1	7.69	8.3	1.53	3.53e-05	0.0011	ZNF622	90441	Coding
TC08001750.hg.1	8.63	9.24	1.53	3.47e-05	0.0011	VPS28	51160	Coding
TC02002066.hg.1	7.94	8.55	1.53	0.0196	0.1458			Coding
TC16000129.hg.1	3.92	4.53	1.53	0.0241	0.1666	VASN	114990	Coding
TC20001647.hg.1	3.45	4.06	1.53	0.0115	0.1012			NonCoding
TC10000514.hg.1	6.98	7.59	1.53	0.0411	0.2313			Coding
TC0X001606.hg.1	7.9	8.51	1.53	1.59e-06	9.06e-05	CA5BP1	340591	NonCoding
TC14000433.hg.1	7.96	8.57	1.53	6.87e-06	0.0003	SIPA1L1	26037	Coding
TC0X000456.hg.1	5.85	6.46	1.53	0.0067	0.0696	PCDH11Y	83259	Coding
TC08001749.hg.1	7.12	7.73	1.52	2.03e-05	0.0007	SLC39A4	55630	Coding
TC11002005.hg.1	10.74	11.35	1.52	0.0005	0.0098	C11orf24	53838	Coding
TC17000325.hg.1	12.55	13.16	1.52	0.0006	0.0117	SUPT6H	6830	Coding
TC19000023.hg.1	5.68	6.29	1.52	3.12e-06	0.0002	ARID3A	1820	Coding
TC19000269.hg.1	6.27	6.88	1.52	9.8e-08	9.29e-06	SYDE1	85360	Coding
TC19000938.hg.1	7.53	8.14	1.52	0.0125	0.1076	ZNF543	125919	Coding
TC19001172.hg.1	7.05	7.66	1.52	0.0003	0.0057	ILF3-AS1	147727	Coding
TC14001660.hg.1	4.64	5.24	1.52	6.02e-06	0.0003			NonCoding
TC15002368.hg.1	9.1	9.71	1.52	0.0273	0.1797	FURIN	5045	NonCoding
TC04001193.hg.1	4.95	5.56	1.52	0.0002	0.0054	LRRC66	339977	Coding
TC06000703.hg.1	3.09	3.7	1.52	0.0086	0.0828	RP5-1018A4.3		Coding
TC10000702.hg.1	6.2	6.81	1.52	1.53e-06	8.76e-05	MARVELD1	83742	Coding
TC11000174.hg.1	10.72	11.33	1.52	1.88e-07	1.58e-05	WEE1	7465	Coding
TC18000910.hg.1	5.22	5.82	1.52	0.0001	0.0032			NonCoding
TC19001555.hg.1	8.59	9.19	1.52	0.0127	0.1085	EXOSC5	56915	Coding
TC6_apd_hap1000075.hg.1	6.48	7.08	1.52	1.8e-05	0.0007	PPP1R18	170954	Coding
TC6_dbb_hap3000128.hg.1	6.48	7.08	1.52	1.8e-05	0.0007	PPP1R18	170954	Coding
TC0X001524.hg.1	8.73	9.33	1.52	0.0003	0.0066	IRAK1; MIR718	3654; 100313781	Coding
TC12002894.hg.1	7.69	8.29	1.52	6.42e-05	0.0018	CALCOCO1	57658	NonCoding
TC10002135.hg.1	7.04	7.65	1.52	0.0003	0.0069			NonCoding
TC07003341.hg.1	8.07	8.68	1.52	0.0009	0.0151	ARF5	381	Coding
TC11000240.hg.1	13.23	13.84	1.52	1.17e-07	1.07e-05	LDHA	3939	Coding
TC12000588.hg.1	5.8	6.4	1.52	0.0005	0.0099			Coding
TC05001172.hg.1	7.23	7.84	1.52	2.43e-05	0.0008	ANKH	56172	Coding
TC08002257.hg.1	9.16	9.77	1.52	0.001	0.017	TNFRSF10B	8795	NonCoding
TC01000008.hg.1	7.77	8.38	1.52	0.0097	0.0906			Coding
TC03001387.hg.1	5.83	6.43	1.52	9.91e-07	6.2e-05	NCKIPSD	51517	Coding
TC06002190.hg.1	5.46	6.06	1.52	0.0013	0.0202	HYMAI	57061	Coding
TC11000186.hg.1	5.35	5.96	1.52	0.0034	0.0423			Coding
TC10002416.hg.1	3.55	4.15	1.52	0.0011	0.0181			NonCoding
TC16000120.hg.1	9.52	10.12	1.52	0.001	0.0165	ZNF75A	7627	Coding
TC20000878.hg.1	13.21	13.81	1.52	0.0005	0.0092	SDC4	6385	Coding
TC16001155.hg.1	8.23	8.83	1.52	0.0346	0.2084	SNORA46	677827	Coding
TC15002801.hg.1	8.65	9.25	1.52	2.47e-05	0.0009	CLK3	1198	Coding
TC11000177.hg.1	5.89	6.5	1.52	0.0003	0.0069	SBF2-AS1	283104	Coding
TC22001336.hg.1	5.66	6.26	1.52	0.0114	0.1009			NonCoding
TC20000871.hg.1	10.17	10.77	1.52	0.0003	0.0071	TOMM34	10953	Coding
TC14000797.hg.1	12.21	12.81	1.52	5.17e-07	3.63e-05	EIF5	1983	Coding
TC04000486.hg.1	8.29	8.89	1.52	6.64e-08	6.82e-06	HERC3	8916	Coding
TC07001395.hg.1	6.69	7.29	1.52	2.88e-05	0.001	SEC61G	23480	Coding
TC10002423.hg.1	4.33	4.93	1.52	2.17e-05	0.0008			NonCoding
TC11003088.hg.1	5.34	5.95	1.52	0.0019	0.0272			NonCoding
TC05001887.hg.1	8.35	8.95	1.52	3.08e-08	3.7e-06	NR3C1	2908	Coding
TC02001278.hg.1	7.57	8.17	1.52	2e-06	0.0001	SMARCAL1	50485	Coding
TC07001055.hg.1	7.45	8.05	1.52	5.98e-08	6.25e-06	DNAJB6; TMEM135	10049; 65084	Coding
TC11002312.hg.1	5.84	6.44	1.52	5.48e-06	0.0003	C11orf71	54494	Coding
TC15002476.hg.1	10.56	11.16	1.52	0.0001	0.0031	GOLGA8A	23015	NonCoding
TC04001058.hg.1	9.17	9.77	1.52	0.0226	0.1598	FGFBP1	9982	Coding
TC20001408.hg.1	8.58	9.18	1.51	0.0003	0.0064			NonCoding
TC10000998.hg.1	4.18	4.78	1.51	0.0021	0.0293			Coding
TC01004564.hg.1	4.08	4.68	1.51	0.04	0.2274			NonCoding
TC08001748.hg.1	9.25	9.85	1.51	0.0087	0.0834	CPSF1; MIR939; MIR1234	29894; 100126351; 100302196	Coding
TC08001432.hg.1	4.58	5.17	1.51	5.44e-05	0.0016	GEM	2669	Coding
TC01000352.hg.1	8.37	8.97	1.51	0.0037	0.045	ZDHHC18	84243	Coding
TC11001557.hg.1	9.72	10.32	1.51	0.0299	0.1895	COMMD9	29099	Coding
TC05001212.hg.1	4.95	5.54	1.51	0.013	0.1099			Coding
TC08001575.hg.1	10.53	11.13	1.51	1.41e-06	8.21e-05	DERL1	79139	Coding
TC05001137.hg.1	9.04	9.64	1.51	2.14e-05	0.0008	MED10	84246	Coding
TC0X000045.hg.1	7.15	7.74	1.51	3.92e-08	4.48e-06	MSL3	10943	Coding
TC17002050.hg.1	4	4.6	1.51	0.011	0.0985			NonCoding
TC02000046.hg.1	11.88	12.48	1.51	3.86e-05	0.0012	ASAP2	8853	Coding
TC16000363.hg.1	5.5	6.09	1.51	2.76e-07	2.17e-05	ORAI3	93129	Coding
TC11000567.hg.1	10.32	10.92	1.51	0.0004	0.0081	SLC3A2	6520	Coding
TC16000412.hg.1	8.86	9.46	1.51	9.67e-05	0.0026	FLJ26245	400533	Coding
TC09002707.hg.1	6.1	6.69	1.51	0.0002	0.0043	TMEM246	84302	NonCoding
TC17000328.hg.1	8.98	9.57	1.51	0.044	0.2412	SNORD4B	26772	Coding
TC15000880.hg.1	3.84	4.43	1.51	0.0049	0.0553			Coding
TC01000356.hg.1	9.1	9.7	1.51	0.0003	0.0073	TRNP1	388610	Coding
TC04001007.hg.1	7.73	8.32	1.51	0.004	0.048	GRPEL1	80273	Coding
TC02000750.hg.1	6.94	7.53	1.51	4.1e-07	2.98e-05	STEAP3	55240	Coding
TC02002754.hg.1	5.41	6.01	1.51	0.0003	0.0057	MARCH4	57574	Coding
TC07002252.hg.1	5.32	5.92	1.51	0.0013	0.0205			NonCoding
TC12000830.hg.1	10.49	11.08	1.51	1.81e-05	0.0007	PWP1	11137	Coding
TC05000683.hg.1	8.96	9.56	1.51	4.34e-06	0.0002	SMAD5	4090	Coding
TC07000266.hg.1	7.07	7.66	1.51	1.69e-07	1.44e-05	STK17A	9263	Coding
TC09001637.hg.1	7.97	8.56	1.51	0.0002	0.005	ZDHHC12	84885	Coding
TC03003369.hg.1	7.39	7.98	1.51	0.0005	0.0091	LMLN	89782	Coding
TC10001667.hg.1	10.13	10.72	1.51	5.95e-07	4.06e-05	ZDHHC6	64429	Coding
TC20000278.hg.1	8.46	9.05	1.51	4.01e-05	0.0013	RPRD1B	58490	Coding
TC16000904.hg.1	5.22	5.82	1.51	2.54e-06	0.0001	XYLT1	64131	Coding
TC12001423.hg.1	7.07	7.66	1.51	0.0022	0.0304	LINC00938	400027	Coding
TC09001370.hg.1	4.42	5.01	1.51	0.0108	0.0974			Coding
TC04000526.hg.1	9.23	9.83	1.51	3.36e-06	0.0002	NFKB1	4790	Coding
TC19002457.hg.1	7.44	8.03	1.51	0.0004	0.0075	DMKN	93099	NonCoding
TC09000741.hg.1	10.66	11.25	1.51	0.0002	0.005	ABL1	25	Coding
TC03002278.hg.1	13.64	14.23	1.51	0.0008	0.0142	PDCD6IP	10015	NonCoding
TC01004295.hg.1	6.1	6.69	1.51	0.0064	0.0667			NonCoding
TC10001633.hg.1	4.96	5.55	1.51	3.55e-06	0.0002	CALHM3	119395	Coding
TC07000719.hg.1	5.36	5.95	1.51	5.18e-05	0.0016			Coding
TC14001282.hg.1	6.92	7.51	1.5	2.94e-05	0.001	ZFYVE1	53349	Coding
TC02001159.hg.1	9.72	10.31	1.5	1.05e-06	6.54e-05	SPATS2L	26010	Coding
TC02003471.hg.1	4.91	5.49	1.5	0.0039	0.0467			NonCoding
TC14001902.hg.1	6.86	7.45	1.5	0.001	0.0163	BTBD6	90135	NonCoding
TC11002729.hg.1	5.89	6.48	1.5	1.07e-05	0.0004			NonCoding
TC01004603.hg.1	9.3	9.89	1.5	0.0084	0.0815	SARS	6301	NonCoding
TC19000942.hg.1	6.3	6.89	1.5	0.0005	0.0091	ZNF749	388567	Coding
TC18000380.hg.1	8.77	9.35	1.5	5.14e-07	3.62e-05	FAM210A	125228	Coding
TC05003120.hg.1	8.27	8.86	1.5	0.0002	0.0043			NonCoding
TC08000518.hg.1	6.67	7.26	1.5	0.0003	0.0067	FABP5	2171	Coding
TC06001750.hg.1	8.81	9.4	1.5	0.0008	0.0137	YIPF3	25844	Coding
TC6_mann_hap4000117.hg.1	6.49	7.07	1.5	2.09e-05	0.0007	PPP1R18	170954	Coding
TC6_mcf_hap5000118.hg.1	6.49	7.07	1.5	2.09e-05	0.0007	PPP1R18	170954	Coding
TC6_qbl_hap6000131.hg.1	8.4	8.98	1.5	5.5e-05	0.0016	MDC1	9656	Coding
TC09001278.hg.1	5.21	5.79	1.5	3.26e-07	2.49e-05	FRMD3	257019	Coding
TC19001967.hg.1	11.38	11.97	1.5	0.0201	0.1484	RAB11B	9230	NonCoding
TC19002278.hg.1	8.66	9.24	1.5	0.0248	0.1693	MED16	10025	NonCoding
TC11001334.hg.1	4.65	5.24	1.5	0.0316	0.1966	OR51B4	79339	Coding
TC05000471.hg.1	10.03	9.44	-1.5	1.8e-06	9.99e-05	ERAP2	64167	Coding
TC02001581.hg.1	11.42	10.83	-1.5	0.0173	0.1343			Coding
TC03001204.hg.1	5.11	4.52	-1.5	0.0418	0.2341			Coding
TC13000053.hg.1	8.9	8.32	-1.5	0.0493	0.2579	LINC00566	100861547	Coding
TC11001407.hg.1	9.68	9.09	-1.5	6.67e-06	0.0003	SBF2	81846	Coding
TC12001350.hg.1	6.33	5.75	-1.5	5.55e-07	3.83e-05	TMTC1	83857	Coding
TC09000274.hg.1	8.6	8.02	-1.5	0.0099	0.0914	CNTNAP3B	728577	Coding
TC01002347.hg.1	6.38	5.79	-1.5	5.86e-05	0.0017	ID3	3399	Coding
TC04000458.hg.1	8.53	7.95	-1.5	3.06e-05	0.001	COPS4	51138	Coding
TC09002480.hg.1	5.7	5.12	-1.5	0.0146	0.1192			NonCoding
TC05001552.hg.1	4.61	4.03	-1.5	0.0057	0.0617			Coding
TC12002007.hg.1	11.6	11.01	-1.5	0.0262	0.1753	MIR4472-2	100616309	Coding
TC14002216.hg.1	5.71	5.12	-1.5	0.0028	0.037	IGHJ1	28483	Coding
TC15001392.hg.1	8.19	7.61	-1.5	0.0033	0.0412			Coding
TC07001733.hg.1	5.54	4.95	-1.5	0.0003	0.0069			Coding
TC08000645.hg.1	10.64	10.05	-1.5	2.19e-05	0.0008	FZD6	8323	Coding
TC03000146.hg.1	7.5	6.91	-1.5	1.59e-06	9.05e-05	RBMS3	27303	Coding
TC06003099.hg.1	4.95	4.36	-1.5	0.0117	0.1027	GJE1	100126572	NonCoding
TC06002107.hg.1	5.99	5.4	-1.5	0.0025	0.0333			Coding
TC12000573.hg.1	6.2	5.61	-1.5	0.0181	0.138	MIR548C; MIR548Z	693129; 100500856	Coding
TC10002847.hg.1	7.91	7.32	-1.51	0.0008	0.0141			NonCoding
TC17000256.hg.1	5.44	4.85	-1.51	0.0011	0.0183	FAM106CP; FAM106A	100129396; 80039	Coding
TC18000574.hg.1	6.27	5.68	-1.51	0.0006	0.0107	CYB5A	1528	Coding
TC11001431.hg.1	8.56	7.97	-1.51	0.0005	0.0099	LINC00958	100506305	Coding
TC15002546.hg.1	7.84	7.25	-1.51	7.1e-06	0.0003	DYX1C1-CCPG1	100533483	NonCoding
TC02000271.hg.1	7.6	7.01	-1.51	1.37e-05	0.0005	DYNC2LI1	51626	Coding
TC0X001387.hg.1	7.47	6.88	-1.51	0.0007	0.0123			Coding
TC06002101.hg.1	12.54	11.95	-1.51	0.0105	0.0953			Coding
TC0X000932.hg.1	7.12	6.53	-1.51	0.0012	0.0197	LOC105373150	105373150	Coding
TC02002003.hg.1	8.34	7.75	-1.51	2.83e-06	0.0001	M1AP	130951	Coding
TC14001538.hg.1	9.17	8.57	-1.51	0.0027	0.0356	CKB	1152	Coding
TC08000578.hg.1	8.43	7.84	-1.51	3.39e-07	2.57e-05	INTS8	55656	Coding
TC19002365.hg.1	7.69	7.1	-1.51	0.0002	0.0038			NonCoding
TC01002211.hg.1	5.56	4.97	-1.51	1.08e-06	6.67e-05	DHRS3	9249	Coding
TC02002127.hg.1	7.2	6.61	-1.51	2.53e-06	0.0001	MGAT4A	11320	Coding
TC06003461.hg.1	10.47	9.87	-1.51	3.57e-07	2.68e-05			NonCoding
TC04000754.hg.1	7.4	6.8	-1.51	4.97e-07	3.53e-05	FAM160A1	729830	Coding
TC04000359.hg.1	5.4	4.81	-1.51	0.0067	0.0694			Coding
TC05001253.hg.1	8.66	8.07	-1.51	0.0022	0.0305			Coding
TC05001255.hg.1	8.66	8.07	-1.51	0.0022	0.0305			Coding
TC11001536.hg.1	11.11	10.52	-1.51	1.68e-06	9.47e-05	CSTF3	1479	Coding
TC0X002140.hg.1	8.98	8.38	-1.51	0.0006	0.0113	BRWD3	254065	NonCoding
TC07001470.hg.1	8.39	7.79	-1.51	0.0207	0.151	POLR2J4	84820	Coding
TC22000737.hg.1	4.44	3.85	-1.51	0.0022	0.0302			Coding
TC13000120.hg.1	6.75	6.15	-1.51	1.53e-07	1.33e-05	NBEA	26960	Coding
TC0X001142.hg.1	6	5.4	-1.51	0.0033	0.0413			Coding
TC11000375.hg.1	6.21	5.61	-1.51	1.87e-06	0.0001	TSPAN18	90139	Coding
TC09000880.hg.1	6.58	5.99	-1.51	7.49e-05	0.0021			Coding
TC17001559.hg.1	4.95	4.35	-1.51	0.0139	0.1154			Coding
TC08000547.hg.1	6.78	6.18	-1.51	5.79e-07	3.97e-05	DECR1	1666	Coding
TC13000964.hg.1	8.82	8.22	-1.51	0.0069	0.071	LINC00566	100861547	NonCoding
TC03000824.hg.1	13.22	12.62	-1.51	0.0287	0.1855	MIR548H2	100313773	Coding
TC03001720.hg.1	8.58	7.99	-1.51	0.0001	0.0034	HEG1	57493	Coding
TC6_ssto_hap7000192.hg.1	5.48	4.88	-1.51	8.31e-07	5.39e-05	PSMB8-AS1	100507463	Coding
TC15001441.hg.1	9.18	8.59	-1.51	3.56e-08	4.15e-06	DMXL2	23312	Coding
TC21000522.hg.1	7.26	6.67	-1.51	0.0474	0.2521			Coding
TC15002250.hg.1	5.56	4.96	-1.51	0.0007	0.0125			NonCoding
TC15001205.hg.1	6.76	6.16	-1.51	8.92e-05	0.0024	DPH6	89978	Coding
TC12002391.hg.1	10.37	9.77	-1.51	5.67e-05	0.0017			NonCoding
TC02000375.hg.1	4.79	4.19	-1.51	0.0228	0.1606			Coding
TC01001113.hg.1	8.34	7.74	-1.51	0.0001	0.0029	BCL9	607	Coding
TC08000639.hg.1	7.13	6.53	-1.51	0.0012	0.0192			Coding
TC17002601.hg.1	7.7	7.1	-1.51	1.21e-05	0.0005	ACACA	31	NonCoding
TC04001574.hg.1	7.39	6.79	-1.51	0.018	0.1377			Coding
TC01000088.hg.1	5.9	5.31	-1.51	4.77e-08	5.18e-06	ESPN	83715	Coding
TC03000537.hg.1	4.03	3.43	-1.51	0.0213	0.1536			Coding
TC15000342.hg.1	15.3	14.7	-1.52	1.44e-07	1.26e-05	B2M	567	Coding
TC01002501.hg.1	6.77	6.17	-1.52	0.0028	0.037			Coding
TC16001204.hg.1	12.64	12.04	-1.52	0.0017	0.0256			Coding
TC12000686.hg.1	8.2	7.6	-1.52	0.0028	0.0369			Coding
TC19000506.hg.1	5.57	4.97	-1.52	8.29e-06	0.0003	LOC728485	728485	Coding
TC14000278.hg.1	9.77	9.17	-1.52	5.32e-06	0.0002	KLHDC2	23588	Coding
TC12002168.hg.1	5.16	4.56	-1.52	0.0492	0.2577			NonCoding
TC01002980.hg.1	9.99	9.39	-1.52	8.86e-05	0.0024	DRAM2	128338	Coding
TC04000612.hg.1	6.46	5.86	-1.52	0.0256	0.1728			Coding
TC06003304.hg.1	4.77	4.17	-1.52	0.0046	0.0525	DHX16	8449	NonCoding
TC15000418.hg.1	9.9	9.3	-1.52	0.0142	0.1169			Coding
TC18000857.hg.1	6.83	6.23	-1.52	0.0002	0.005			NonCoding
TC21000704.hg.1	13.1	12.5	-1.52	2.97e-05	0.001	TTC3	7267	NonCoding
TC07002471.hg.1	3.38	2.78	-1.52	0.0058	0.0629			NonCoding
TC10000088.hg.1	7.26	6.66	-1.52	0.0063	0.0662			Coding
TC06001313.hg.1	10.58	9.98	-1.52	2.3e-05	0.0008	MBOAT1	154141	Coding
TC01006053.hg.1	8.03	7.43	-1.52	0.0038	0.0457			NonCoding
TC17002889.hg.1	6.98	6.38	-1.52	8.68e-07	5.55e-05	TRIM16; TRIM16L	10626; 147166	Coding
TC04001690.hg.1	4.78	4.18	-1.52	0.0382	0.2218			Coding
TC02001269.hg.1	7.15	6.55	-1.52	0.0216	0.1551			Coding
TC02002465.hg.1	4.78	4.17	-1.52	0.0031	0.04			Coding
TC02001711.hg.1	5.7	5.1	-1.52	0.0112	0.0997			Coding
TC01004051.hg.1	7.32	6.71	-1.52	0.0286	0.185			Coding
TC10002743.hg.1	6.98	6.38	-1.52	8.34e-05	0.0023			NonCoding
TC14000003.hg.1	9.32	8.71	-1.52	0.017	0.1325			Coding
TC22000459.hg.1	9.32	8.71	-1.52	0.017	0.1325			Coding
TC21000807.hg.1	5.57	4.96	-1.52	5.7e-07	3.92e-05			NonCoding
TC02005063.hg.1	8.49	7.88	-1.52	3.95e-06	0.0002	BAZ2B	29994	Coding
TC0X001182.hg.1	9.41	8.8	-1.52	5.09e-07	3.59e-05	BRWD3	254065	Coding
TC04001820.hg.1	5.93	5.32	-1.52	2.01e-07	1.68e-05	SORBS2	8470	Coding
TC11000563.hg.1	12.16	11.55	-1.52	0.0004	0.0078	POLR2G	5436	Coding
TC14000389.hg.1	5.61	5.01	-1.52	0.0009	0.015	AKAP5	9495	Coding
TC16000288.hg.1	4.78	4.17	-1.52	0.01	0.0923			Coding
TC05003060.hg.1	10.04	9.43	-1.52	0.0059	0.0631			NonCoding
TC11002831.hg.1	8.72	8.11	-1.52	0.0023	0.0317			NonCoding
TC15002646.hg.1	9.16	8.55	-1.52	0.0393	0.2249	CTSH	1512	NonCoding
TC18000492.hg.1	8.94	8.33	-1.52	1.46e-06	8.48e-05	HDHD2	84064	Coding
TC06003517.hg.1	6.23	5.62	-1.52	0.0079	0.0781			NonCoding
TC01003730.hg.1	8.76	8.15	-1.52	0.0046	0.053			Coding
TC07000776.hg.1	5.92	5.31	-1.52	0.0189	0.1424			Coding
TC01006180.hg.1	5.25	4.64	-1.52	0.0228	0.1606	TAF5L	27097	NonCoding
TC18000098.hg.1	4.51	3.9	-1.52	0.0016	0.0243			Coding
TC21001036.hg.1	5.07	4.46	-1.53	0.0211	0.1525			NonCoding
TC0X001089.hg.1	9.83	9.22	-1.53	0.0052	0.0575	CBX1P1		Coding
TC06003864.hg.1	4.97	4.36	-1.53	0.0008	0.0138			NonCoding
TC02000293.hg.1	10.35	9.74	-1.53	9.98e-06	0.0004	EPCAM	4072	Coding
TC06001301.hg.1	9.39	8.78	-1.53	3.82e-05	0.0012	TPMT	7172	Coding
TC02001115.hg.1	5.94	5.33	-1.53	4.72e-08	5.15e-06	C2orf88	84281	Coding
TC03001734.hg.1	10.87	10.26	-1.53	0.0046	0.0531			Coding
TC13000413.hg.1	9.25	8.64	-1.53	0.0055	0.0604			Coding
TC03000069.hg.1	7.18	6.56	-1.53	2.12e-07	1.75e-05	PPARG	5468	Coding
TC05001977.hg.1	9.29	8.68	-1.53	1.97e-06	0.0001	HAVCR1	26762	Coding
TC17001407.hg.1	5.53	4.92	-1.53	0.0002	0.004	HMGB1P24		Coding
TC14000988.hg.1	5.81	5.2	-1.53	5.99e-07	4.08e-05	NOVA1	4857	Coding
TC04000498.hg.1	4.83	4.21	-1.53	8.97e-05	0.0024			Coding
TC07000373.hg.1	6.77	6.15	-1.53	0.039	0.224			Coding
TC01000802.hg.1	5.57	4.96	-1.53	0.0038	0.0462			Coding
TC0X000141.hg.1	5.29	4.68	-1.53	2.89e-07	2.26e-05	GK	2710	Coding
TC17000803.hg.1	5.95	5.33	-1.53	0.0084	0.0817			Coding
TC01001276.hg.1	5.49	4.87	-1.53	6.82e-06	0.0003	IL6R	3570	Coding
TC05000500.hg.1	9.92	9.3	-1.53	3.37e-05	0.0011			Coding
TC02001925.hg.1	3.95	3.34	-1.53	0.0452	0.2451			Coding
TC02005052.hg.1	7.69	7.07	-1.53	4.37e-05	0.0014	PECR	55825	Coding
TC14001620.hg.1	6.83	6.21	-1.53	0.0131	0.111			NonCoding
TC16001494.hg.1	13.04	12.42	-1.53	0.001	0.0165	FUS	2521	NonCoding
TC07000309.hg.1	4.84	4.22	-1.53	0.0006	0.0114	CDC14C	168448	Coding
TC04001702.hg.1	6.18	5.56	-1.53	0.0016	0.0241	ANP32C	23520	Coding
TC09000884.hg.1	7.41	6.79	-1.53	6.46e-06	0.0003	AK3	50808	Coding
TC13001604.hg.1	4.95	4.33	-1.53	0.0417	0.2335			NonCoding
TC08001903.hg.1	12.88	12.26	-1.54	0.0008	0.0139			NonCoding
TC21000058.hg.1	6.2	5.59	-1.54	0.0017	0.0249			Coding
TC01003017.hg.1	8.83	8.21	-1.54	1.25e-05	0.0005	TSPAN2	10100	Coding
TC06002729.hg.1	5.58	4.96	-1.54	9.12e-06	0.0004	PSMB8-AS1	100507463	NonCoding
TC17000481.hg.1	8.25	7.64	-1.54	3.16e-06	0.0002	GRB7	2886	Coding
TC03003223.hg.1	6.19	5.57	-1.54	0.0024	0.0325	ZMAT3	64393	NonCoding
TC08001347.hg.1	6.55	5.94	-1.54	2.39e-06	0.0001	PEX2	5828	Coding
TC03000572.hg.1	7.26	6.64	-1.54	0.0004	0.0087	CD200	4345	Coding
TC02002993.hg.1	7.28	6.66	-1.54	0.0006	0.0117			NonCoding
TC08000753.hg.1	12.44	11.82	-1.54	0.0377	0.2199			Coding
TC0X000235.hg.1	7.27	6.65	-1.54	0.0134	0.1127	SNORA11C	100124540	Coding
TC11000228.hg.1	8.83	8.21	-1.54	9.88e-06	0.0004	NUCB2	4925	Coding
TC12002307.hg.1	6.05	5.43	-1.54	0.0066	0.0683			NonCoding
TC14001075.hg.1	4.82	4.2	-1.54	0.0011	0.0181			Coding
TC01003128.hg.1	5.71	5.09	-1.54	2.43e-07	1.96e-05	ACP6	51205	Coding
TC0X002093.hg.1	13.04	12.41	-1.54	4.07e-05	0.0013			NonCoding
TC05002373.hg.1	5.08	4.46	-1.54	0.0393	0.2251			NonCoding
TC0X002013.hg.1	10.86	10.24	-1.54	0.0002	0.0055	APOO	79135	NonCoding
TC07001506.hg.1	7.01	6.39	-1.54	0.0004	0.0083	CLDN3	1365	Coding
TC04002268.hg.1	7.18	6.56	-1.54	0.0007	0.0119			NonCoding
TC01001870.hg.1	12.67	12.05	-1.54	0.005	0.0561			Coding
TC14001507.hg.1	5.79	5.17	-1.54	0.0004	0.0088			Coding
TC01001829.hg.1	8.47	7.84	-1.54	3.35e-07	2.55e-05	MIA3	375056	Coding
TC04000351.hg.1	6	5.37	-1.54	1.13e-07	1.04e-05	ADGRL3	23284	Coding
TC06001955.hg.1	6.53	5.91	-1.54	4.04e-05	0.0013	GPR63	81491	Coding
TC0X000379.hg.1	6.35	5.73	-1.54	5.62e-07	3.87e-05	DLG3	1741	Coding
TC02000756.hg.1	8.52	7.89	-1.54	3.91e-08	4.48e-06	PTPN4	5775	Coding
TC19001019.hg.1	9.4	8.78	-1.54	5.67e-05	0.0017	MKNK2	2872	Coding
TC03003091.hg.1	6.94	6.32	-1.54	0.001	0.0171			NonCoding
TC01003624.hg.1	8.25	7.63	-1.54	5.8e-06	0.0003	FAM129A	116496	Coding
TC13000845.hg.1	6.05	5.42	-1.54	6.97e-09	1.08e-06	NALCN	259232	Coding
TC14002297.hg.1	8.81	8.19	-1.54	3.39e-05	0.0011	MNAT1	4331	Coding
TC01002956.hg.1	5.35	4.73	-1.54	0.0396	0.2263			Coding
TC11000289.hg.1	5.97	5.34	-1.54	0.02	0.1476			Coding
TC14001764.hg.1	6.21	5.58	-1.54	0.0185	0.1401			NonCoding
TC04001433.hg.1	5.96	5.33	-1.54	0.0325	0.2002			Coding
TC10002222.hg.1	6.43	5.81	-1.54	0.0002	0.0043	FFAR4	338557	NonCoding
TC05000334.hg.1	8.14	7.51	-1.54	9.99e-06	0.0004	MCCC2	64087	Coding
TC09000988.hg.1	4.98	4.35	-1.54	2.64e-07	2.09e-05	MOB3B	79817	Coding
TC01000230.hg.1	7.94	7.31	-1.54	4.62e-05	0.0014	PADI1	29943	Coding
TC07000418.hg.1	7.84	7.21	-1.54	0.0002	0.0048			Coding
TC14002296.hg.1	8.16	7.53	-1.55	3.19e-08	3.81e-06	CTAGE5	4253	Coding
TC15000819.hg.1	12.63	12	-1.55	0.0017	0.0247			Coding
TC12000406.hg.1	5.91	5.28	-1.55	7.33e-09	1.13e-06	SLC4A8	9498	Coding
TC01000711.hg.1	8.09	7.47	-1.55	0.0012	0.0193			Coding
TC02000852.hg.1	6.47	5.84	-1.55	0.0003	0.0057	RHOQP2		Coding
TC08001097.hg.1	9.69	9.06	-1.55	1.64e-07	1.41e-05	KIF13B	23303	Coding
TC11003288.hg.1	7.74	7.11	-1.55	0.0047	0.054	CHORDC1	26973	NonCoding
TC0X000877.hg.1	4.73	4.09	-1.55	0.0006	0.0111			Coding
TC19000355.hg.1	5.8	5.17	-1.55	1.35e-05	0.0005	PGPEP1	54858	Coding
TC01003085.hg.1	9.74	9.11	-1.55	0.0005	0.0098	FAM72D	728833	Coding
TC08002486.hg.1	6.24	5.61	-1.55	0.0099	0.0919			NonCoding
TC01002853.hg.1	8.21	7.58	-1.55	0.0042	0.0497	RP11-302M6.2		Coding
TC11000947.hg.1	7.37	6.74	-1.55	0.0013	0.0207	TMEM133	83935	Coding
TC0X000613.hg.1	8.77	8.13	-1.55	0.0163	0.1283	LOC101928495	101928495	Coding
TC01002645.hg.1	7.78	7.14	-1.55	0.0053	0.0584			Coding
TC14001708.hg.1	12.62	11.98	-1.55	2.67e-05	0.0009	PSMA3	5684	NonCoding
TC05002495.hg.1	4.78	4.15	-1.55	0.0094	0.0884			NonCoding
TC15002526.hg.1	4.55	3.91	-1.55	0.002	0.0283			NonCoding
TC09001921.hg.1	7.76	7.12	-1.55	2.27e-05	0.0008			NonCoding
TC11003031.hg.1	5.41	4.77	-1.55	0.0018	0.0259	TRIM22	10346	NonCoding
TC02002481.hg.1	5.67	5.04	-1.55	5.69e-06	0.0003	IFIH1	64135	Coding
TC03002632.hg.1	5.1	4.47	-1.55	0.0013	0.0206	PPM1L	151742	NonCoding
TC15000631.hg.1	12.74	12.1	-1.55	0.0298	0.1888	MIR548H4	100313884	Coding
TC06001655.hg.1	8.38	7.75	-1.55	0.005	0.0559			Coding
TC12001150.hg.1	5.91	5.28	-1.55	0.0045	0.0521			Coding
TC02004979.hg.1	5.79	5.15	-1.55	0.0005	0.0099			Coding
TC07000513.hg.1	4.82	4.18	-1.55	0.0119	0.1037			Coding
TC01005574.hg.1	5.1	4.47	-1.56	0.0008	0.014			NonCoding
TC17001573.hg.1	4.23	3.6	-1.56	0.0308	0.1929			Coding
TC0X000163.hg.1	6.97	6.33	-1.56	4.05e-05	0.0013	CFAP47	286464	Coding
TC15002247.hg.1	7.16	6.52	-1.56	0.0005	0.0099	SMAD6	4091	NonCoding
TC12001309.hg.1	8.34	7.7	-1.56	4.28e-06	0.0002	BCAT1	586	Coding
TC13000458.hg.1	5.99	5.35	-1.56	5.22e-06	0.0002	CRYL1	51084	Coding
TC07002868.hg.1	8.16	7.52	-1.56	0.0002	0.0051	GGCT	79017	NonCoding
TC02004168.hg.1	10.56	9.92	-1.56	4.87e-07	3.48e-05	ATL2	64225	NonCoding
TC15001323.hg.1	12.52	11.88	-1.56	0.0037	0.0447			Coding
TC15002016.hg.1	6.48	5.84	-1.56	0.0014	0.0222			Coding
TC08001086.hg.1	11.14	10.5	-1.56	2.11e-05	0.0008	PBK	55872	Coding
TC17000357.hg.1	5.42	4.78	-1.56	6.05e-06	0.0003	ADAP2	55803	Coding
TC06003839.hg.1	7.45	6.81	-1.56	0.0066	0.0682			NonCoding
TC0X000834.hg.1	4.88	4.24	-1.56	0.0024	0.0324			Coding
TC0X000840.hg.1	4.88	4.24	-1.56	0.0024	0.0324			Coding
TC0X000849.hg.1	4.88	4.24	-1.56	0.0024	0.0324			Coding
TC06000666.hg.1	4.13	3.49	-1.56	0.0045	0.0519			Coding
TC08001526.hg.1	5.07	4.43	-1.56	0.0076	0.0761			Coding
TC09001950.hg.1	8.45	7.8	-1.56	0.004	0.0478			NonCoding
TC04001987.hg.1	6.12	5.48	-1.56	0.0024	0.0324			NonCoding
TC04000712.hg.1	4.79	4.15	-1.56	0.0084	0.0814	SMAD1	4086	Coding
TC09002383.hg.1	4.47	3.83	-1.56	0.002	0.0286	RFX3	5991	NonCoding
TC07001534.hg.1	5.26	4.61	-1.56	7.43e-07	4.89e-05	HIP1	3092	Coding
TC01000702.hg.1	8.16	7.52	-1.56	1.16e-06	7.06e-05	NFIA	4774	Coding
TC04001130.hg.1	12.4	11.75	-1.56	1.79e-08	2.4e-06	UGDH	7358	Coding
TC06001984.hg.1	6.67	6.03	-1.56	1.65e-07	1.41e-05	RTN4IP1	84816	Coding
TC01000250.hg.1	8.84	8.19	-1.56	0.0021	0.029			Coding
TC07002044.hg.1	6.08	5.44	-1.56	0.0004	0.0076			Coding
TC10000427.hg.1	5.73	5.09	-1.56	0.0112	0.0997	CEP57L1P1		Coding
TC04000469.hg.1	10.51	9.86	-1.56	1e-06	6.28e-05	PTPN13	5783	Coding
TC13001339.hg.1	5.9	5.26	-1.56	0.0005	0.0097			NonCoding
TC12000407.hg.1	6.08	5.43	-1.56	8.35e-07	5.41e-05	SCN8A	6334	Coding
TC04002519.hg.1	7.47	6.83	-1.56	0.009	0.0854			NonCoding
TC05001283.hg.1	9.81	9.16	-1.57	0.0062	0.0656			Coding
TC10000089.hg.1	7.43	6.78	-1.57	4.75e-06	0.0002	DHTKD1	55526	Coding
TC02001752.hg.1	7.7	7.06	-1.57	0.0004	0.0076			Coding
TC02000245.hg.1	6.01	5.36	-1.57	3e-07	2.32e-05	GALM	130589	Coding
TC09002184.hg.1	11.91	11.26	-1.57	1.48e-06	8.53e-05	HSDL2	84263	NonCoding
TC04001382.hg.1	4.45	3.8	-1.57	6.44e-05	0.0019	GPRIN3	285513	Coding
TC06001979.hg.1	9.4	8.75	-1.57	0.0023	0.0315			Coding
TC13000659.hg.1	7.72	7.07	-1.57	0.0015	0.0232			Coding
TC16001417.hg.1	6.81	6.16	-1.57	0.0002	0.0052	SHISA9	729993	NonCoding
TC09000143.hg.1	7.16	6.51	-1.57	1.59e-05	0.0006	ANKRD18B	441459	Coding
TC0X002125.hg.1	12.35	11.7	-1.57	7.27e-05	0.002	XIST	7503	NonCoding
TC15000616.hg.1	6.89	6.24	-1.57	0.0007	0.0125	SMAD6	4091	Coding
TC03002001.hg.1	5.46	4.81	-1.57	3.32e-08	3.93e-06	PLD1	5337	Coding
TC0X001978.hg.1	9.29	8.64	-1.57	0.0111	0.0992	MID1	4281	NonCoding
TC01000841.hg.1	7.42	6.77	-1.57	2.27e-06	0.0001	LRRC8D	55144	Coding
TC01006247.hg.1	8.16	7.51	-1.57	0.0059	0.0635	HNRNPU	3192	NonCoding
TC07000372.hg.1	5.16	4.51	-1.57	0.0153	0.1229			Coding
TC05000222.hg.1	8.14	7.49	-1.57	0.0291	0.187			Coding
TC08002329.hg.1	5.36	4.71	-1.57	0.0012	0.0191	LOC100507516	100507516	NonCoding
TC10000913.hg.1	9.75	9.1	-1.57	0.0016	0.0246			Coding
TC15001272.hg.1	11.69	11.04	-1.57	0.0054	0.0595	RPS3AP47		Coding
TC17000720.hg.1	4.98	4.32	-1.57	8.08e-05	0.0022	GDPD1	284161	Coding
TC12000321.hg.1	4.77	4.12	-1.57	0.0015	0.0234			Coding
TC03000612.hg.1	5.29	4.64	-1.57	1.41e-07	1.24e-05	MAATS1	89876	Coding
TC04001263.hg.1	6.38	5.72	-1.57	2.86e-05	0.001	UGT2A3	79799	Coding
TC19002307.hg.1	4.94	4.29	-1.57	0.0087	0.0833	ADGRE1	2015	NonCoding
TC12000252.hg.1	7.21	6.56	-1.57	0.0005	0.0098	LYRM5	144363	Coding
TC06000267.hg.1	10.66	10.01	-1.57	0.0011	0.0183	FKSG49	400949	Coding
TC15000809.hg.1	8.1	7.45	-1.57	0.0116	0.1019			Coding
TC06001963.hg.1	7	6.34	-1.57	1.37e-06	8.06e-05	COQ3	51805	Coding
TC04000587.hg.1	10.88	10.23	-1.57	0.0107	0.0964			Coding
TC0X002231.hg.1	7.92	7.26	-1.57	0.0039	0.047	MBNL3	55796	NonCoding
TC02002282.hg.1	5.98	5.32	-1.57	0.0012	0.0185	IWS1	55677	Coding
TC02003816.hg.1	8.2	7.55	-1.58	0.0014	0.0212			NonCoding
TC01000895.hg.1	8.9	8.24	-1.58	7.98e-08	7.96e-06	AGL	178	Coding
TC10001186.hg.1	7.27	6.61	-1.58	0.0003	0.0067			Coding
TC05000257.hg.1	14.45	13.79	-1.58	0.0019	0.0268	FKSG52		Coding
TC16001258.hg.1	8.74	8.09	-1.58	0.0003	0.0071			Coding
TC17000633.hg.1	7.26	6.6	-1.58	8.81e-06	0.0004	ATP5G1	516	Coding
TC04001216.hg.1	8.81	8.15	-1.58	0.0003	0.006	NMU	10874	Coding
TC14001720.hg.1	9.12	8.46	-1.58	0.0015	0.0227	PPM1A	5494	NonCoding
TC12002268.hg.1	4.78	4.12	-1.58	0.0022	0.0303			NonCoding
TC04001444.hg.1	7.98	7.32	-1.58	6.57e-08	6.78e-06	PPA2	27068	Coding
TC04000990.hg.1	8.42	7.76	-1.58	5.55e-07	3.83e-05	STX18	53407	Coding
TC17001743.hg.1	9.53	8.87	-1.58	2.15e-06	0.0001	TRIM37	4591	Coding
TC09002933.hg.1	7.47	6.81	-1.58	0.0002	0.0038	LOC101060026; LOC101059935; LOC644249; RP11-195B21.3	101060026; 101059935; 644249	Coding
TC10001166.hg.1	11.45	10.79	-1.58	9.64e-06	0.0004	NRP1	8829	Coding
TC08002477.hg.1	6.74	6.08	-1.58	0.0087	0.0834			NonCoding
TC15001483.hg.1	5.15	4.49	-1.58	0.037	0.2173	LOC101928694	101928694	Coding
TC01002706.hg.1	6.24	5.58	-1.58	0.0018	0.0263	TACSTD2	4070	Coding
TC14001063.hg.1	11.4	10.74	-1.58	1.39e-07	1.22e-05	SEC23A	10484	Coding
TC17001317.hg.1	5.37	4.71	-1.58	0.0275	0.1804			Coding
TC06002993.hg.1	6.39	5.72	-1.58	0.0072	0.0733			NonCoding
TC02003219.hg.1	12.34	11.68	-1.58	4.07e-06	0.0002	MSH2	4436	NonCoding
TC05000827.hg.1	14.52	13.86	-1.58	0.0086	0.0831			Coding
TC06002033.hg.1	6.76	6.1	-1.58	0.049	0.2573			Coding
TC03000437.hg.1	17.16	16.5	-1.58	0.0007	0.0129			Coding
TC12001377.hg.1	9.83	9.17	-1.58	8.49e-07	5.47e-05	PKP2	5318	Coding
TC03002724.hg.1	6.94	6.28	-1.58	0.0036	0.0442	CCDC50	152137	NonCoding
TC10000661.hg.1	6.93	6.27	-1.58	8.32e-08	8.22e-06	EXOC6	54536	Coding
TC12000551.hg.1	5.79	5.13	-1.59	1.86e-05	0.0007	SLC16A7	9194	Coding
TC11000032.hg.1	8.39	7.73	-1.59	0.0012	0.0186	PNPLA2	57104	Coding
TC16000822.hg.1	10.77	10.11	-1.59	0.0001	0.0027	TRAP1	10131	Coding
TC02002436.hg.1	6.13	5.46	-1.59	0.0009	0.0154			Coding
TC09000877.hg.1	13.19	12.52	-1.59	0.0037	0.0451			Coding
TC05000621.hg.1	12.25	11.58	-1.59	0.0105	0.0957			Coding
TC02003455.hg.1	4.4	3.73	-1.59	0.0018	0.0262			NonCoding
TC06001345.hg.1	8.25	7.58	-1.59	0.0003	0.0062	HIST1H1C	3006	Coding
TC13000645.hg.1	6.77	6.11	-1.59	0.0124	0.1069			Coding
TC01000083.hg.1	11.62	10.95	-1.59	0.0017	0.025			Coding
TC06001012.hg.1	6.37	5.71	-1.59	0.0061	0.065			Coding
TC01001602.hg.1	4.86	4.19	-1.59	1.56e-08	2.14e-06	HMCN1	83872	Coding
TC04002094.hg.1	10.95	10.28	-1.59	1.5e-06	8.61e-05	PTPN13	5783	NonCoding
TC07000642.hg.1	4.76	4.09	-1.59	0.0034	0.0424			Coding
TC08001015.hg.1	10.3	9.63	-1.59	5.56e-08	5.88e-06	ASAH1	427	Coding
TC06002632.hg.1	4.56	3.88	-1.59	0.0016	0.0241			NonCoding
TC16000428.hg.1	6.35	5.68	-1.59	0.0005	0.0104			Coding
TC01005087.hg.1	5.29	4.61	-1.59	0.012	0.1042			NonCoding
TC11002704.hg.1	10.86	10.19	-1.59	0.0034	0.0424			NonCoding
TC06000978.hg.1	7.46	6.78	-1.59	2.86e-08	3.48e-06	L3MBTL3	84456	Coding
TC14000397.hg.1	9.79	9.12	-1.59	1.93e-07	1.62e-05	FUT8	2530	Coding
TC05003050.hg.1	7.82	7.15	-1.59	0.005	0.056	LOC100272216	100272216	NonCoding
TC03001711.hg.1	7.17	6.5	-1.59	0.0033	0.0415	HACD2	201562	Coding
TC01003983.hg.1	7.38	6.71	-1.59	1.15e-08	1.65e-06	TARBP1	6894	Coding
TC0X001347.hg.1	9.17	8.49	-1.59	3.16e-06	0.0002	TENM1	10178	Coding
TC04002228.hg.1	6.18	5.5	-1.59	0.0054	0.0596			NonCoding
TC17001269.hg.1	6.31	5.63	-1.6	0.0473	0.2519			Coding
TC04001211.hg.1	11.32	10.64	-1.6	7.89e-06	0.0003	CLOCK	9575	Coding
TC03000077.hg.1	6.61	5.93	-1.6	1.48e-06	8.53e-05	FBLN2	2199	Coding
TC02001756.hg.1	6.27	5.59	-1.6	0.001	0.0166			Coding
TC09002622.hg.1	7.37	6.7	-1.6	0.0048	0.0544			NonCoding
TC07002408.hg.1	14.18	13.5	-1.6	2.75e-07	2.17e-05			NonCoding
TC01005208.hg.1	4.88	4.2	-1.6	0.0077	0.0767			NonCoding
TC05000746.hg.1	7.41	6.74	-1.6	0.0062	0.0654	PCDHB5	26167	Coding
TC11001865.hg.1	5.15	4.47	-1.6	0.0351	0.2104			Coding
TC09001960.hg.1	8.05	7.37	-1.6	0.0007	0.0128			NonCoding
TC08000698.hg.1	5.69	5.02	-1.6	7.89e-08	7.89e-06	DEPTOR	64798	Coding
TC04000737.hg.1	10.01	9.33	-1.6	0.0169	0.1321			Coding
TC19001177.hg.1	8.92	8.24	-1.6	0.0002	0.0037	SPC24	147841	Coding
TC15002267.hg.1	7.37	6.69	-1.6	0.0043	0.0504			NonCoding
TC19001181.hg.1	10.05	9.37	-1.6	9.4e-06	0.0004	RAB3D	9545	Coding
TC16001479.hg.1	9.85	9.18	-1.6	5.2e-05	0.0016	SLX1A-SULT1A3	100526830	NonCoding
TC04001634.hg.1	10.42	9.74	-1.6	2.39e-06	0.0001	LRBA	987	Coding
TC20000417.hg.1	12.38	11.7	-1.6	0.0002	0.0042			Coding
TC02001877.hg.1	9.98	9.3	-1.6	0.0116	0.1019			Coding
TC13001247.hg.1	7.62	6.94	-1.6	0.0008	0.0137			NonCoding
TC09001141.hg.1	7.39	6.71	-1.6	3.03e-06	0.0002	CNTNAP3B	728577	Coding
TC09001949.hg.1	6.35	5.67	-1.6	5.08e-06	0.0002			NonCoding
TC04000414.hg.1	6.32	5.64	-1.6	5.05e-07	3.58e-05	EREG	2069	Coding
TC16000853.hg.1	10.94	10.26	-1.6	0.0075	0.0759			Coding
TC02001751.hg.1	7.85	7.17	-1.6	0.0002	0.005			Coding
TC19000180.hg.1	7.43	6.75	-1.6	7.46e-07	4.91e-05	SLC44A2	57153	Coding
TC03001191.hg.1	8.94	8.26	-1.6	0.0021	0.0291			Coding
TC05001558.hg.1	9.77	9.08	-1.6	4.53e-08	5e-06	EDIL3	10085	Coding
TC06003570.hg.1	8.13	7.45	-1.61	0.0038	0.046			NonCoding
TC03002655.hg.1	5.31	4.62	-1.61	0.0003	0.0069			NonCoding
TC06003311.hg.1	5.75	5.07	-1.61	0.0036	0.0446			NonCoding
TC05001697.hg.1	8.61	7.93	-1.61	0.0057	0.0621			Coding
TC02004121.hg.1	5.91	5.23	-1.61	0.0282	0.183			NonCoding
TC01004111.hg.1	15.69	15.01	-1.61	0.0013	0.0206			NonCoding
TC17002327.hg.1	5.36	4.67	-1.61	4.14e-06	0.0002	LOC440461	440461	NonCoding
TC12001363.hg.1	10.38	9.69	-1.61	2.03e-08	2.63e-06	DENND5B	160518	Coding
TC01001376.hg.1	6.13	5.44	-1.61	1.55e-07	1.34e-05	KLHDC9	126823	Coding
TC12001367.hg.1	8.18	7.5	-1.61	2.88e-08	3.5e-06	AMN1	196394	Coding
TC07001990.hg.1	14.59	13.9	-1.61	0.0209	0.1518	MIR548I4	100302191	Coding
TC02000182.hg.1	7.36	6.67	-1.61	0.0013	0.0206	MIR4263	100422965	Coding
TC10001167.hg.1	7.37	6.68	-1.61	0.0107	0.0964			Coding
TC19001592.hg.1	7.7	7.01	-1.61	1.69e-05	0.0006	CADM4	199731	Coding
TC04002614.hg.1	10.9	10.21	-1.61	0.0002	0.0046	THAP9-AS1	100499177	NonCoding
TC17001669.hg.1	12.88	12.19	-1.61	0.0008	0.0144			Coding
TC10001393.hg.1	8.06	7.37	-1.61	0.0106	0.0958	MIR1256	100302155	Coding
TC06004072.hg.1	6.17	5.48	-1.61	2.15e-06	0.0001	HCP5	10866	Coding
TC20000383.hg.1	13.83	13.14	-1.61	0.0014	0.0214	FKSG49	400949	Coding
TC03000733.hg.1	7.72	7.03	-1.61	8.6e-09	1.28e-06	PCCB	5096	Coding
TC05000649.hg.1	12.33	11.64	-1.61	7.04e-08	7.2e-06	HSPA4	3308	Coding
TC01001402.hg.1	14.61	13.92	-1.61	0.0245	0.1682			Coding
TC01003106.hg.1	14.61	13.92	-1.61	0.0245	0.1682			Coding
TC01003432.hg.1	14.61	13.92	-1.61	0.0245	0.1682			Coding
TC01003435.hg.1	14.61	13.92	-1.61	0.0245	0.1682			Coding
TC01003438.hg.1	14.61	13.92	-1.61	0.0245	0.1682			Coding
TC01003441.hg.1	14.61	13.92	-1.61	0.0245	0.1682			Coding
TC15001902.hg.1	6.93	6.24	-1.61	0.0474	0.2521			Coding
TC09000098.hg.1	10.38	9.69	-1.61	0.0072	0.073			Coding
TC01001563.hg.1	9.74	9.05	-1.61	5.48e-06	0.0003	XPR1	9213	Coding
TC01002150.hg.1	5.36	4.67	-1.61	1.5e-06	8.6e-05	HES2	54626	Coding
TC02001959.hg.1	9.9	9.21	-1.61	0.0009	0.0158	MIR1285-2	100302268	Coding
TC02000960.hg.1	9.88	9.19	-1.61	5.51e-07	3.82e-05	PKP4	8502	Coding
TC15000548.hg.1	7.18	6.49	-1.61	0.0201	0.1484			Coding
TC01000955.hg.1	7.09	6.4	-1.61	6.62e-06	0.0003	CSF1	1435	Coding
TC19001425.hg.1	10.91	10.22	-1.61	0.0027	0.0356			Coding
TC04000548.hg.1	9.03	8.34	-1.61	5.1e-07	3.6e-05	NPNT	255743	Coding
TC19002299.hg.1	11.1	10.41	-1.61	0.0015	0.0227	PTPRS	5802	NonCoding
TC19001221.hg.1	12.87	12.17	-1.61	0.0006	0.0111			Coding
TC12001298.hg.1	11.83	11.14	-1.62	1.55e-07	1.34e-05	LDHB	3945	Coding
TC05000461.hg.1	10.19	9.5	-1.62	3.06e-08	3.68e-06	RHOBTB3	22836	Coding
TC12000558.hg.1	6.85	6.16	-1.62	0.0041	0.0481	MIRLET7I	406891	Coding
TC15000023.hg.1	8.79	8.1	-1.62	0.0228	0.1606			Coding
TC15000137.hg.1	8.79	8.1	-1.62	0.0228	0.1606			Coding
TC15000147.hg.1	8.79	8.1	-1.62	0.0228	0.1606			Coding
TC15000996.hg.1	8.79	8.1	-1.62	0.0228	0.1606			Coding
TC15001015.hg.1	8.79	8.1	-1.62	0.0228	0.1606			Coding
TC15001054.hg.1	8.79	8.1	-1.62	0.0228	0.1606			Coding
TC15001061.hg.1	8.79	8.1	-1.62	0.0228	0.1606			Coding
TC15001065.hg.1	8.79	8.1	-1.62	0.0228	0.1606			Coding
TC15001095.hg.1	8.79	8.1	-1.62	0.0228	0.1606			Coding
TC15001116.hg.1	8.79	8.1	-1.62	0.0228	0.1606			Coding
TC15001130.hg.1	8.79	8.1	-1.62	0.0228	0.1606			Coding
TC15001623.hg.1	8.79	8.1	-1.62	0.0228	0.1606			Coding
TC08001692.hg.1	6.92	6.22	-1.62	0.0005	0.0092			Coding
TC11001795.hg.1	7.97	7.28	-1.62	3.48e-06	0.0002	UBE2L6	9246	Coding
TC15001882.hg.1	6.57	5.88	-1.62	0.0072	0.0732			Coding
TC02004595.hg.1	6.53	5.83	-1.62	0.0002	0.0046			NonCoding
TC10002261.hg.1	4.26	3.57	-1.62	0.0055	0.0599			NonCoding
TC07001730.hg.1	6.24	5.55	-1.62	0.0042	0.0498			Coding
TC18000197.hg.1	5.21	4.52	-1.62	0.0183	0.1394			Coding
TC08001677.hg.1	4.03	3.34	-1.62	0.006	0.0643			Coding
TC15002179.hg.1	17.35	16.66	-1.62	3.73e-06	0.0002	B2M	567	NonCoding
TC01000988.hg.1	4.14	3.44	-1.62	0.0258	0.1738	CTTNBP2NL	55917	Coding
TC01004792.hg.1	6.75	6.05	-1.62	1.6e-06	9.12e-05	KLHDC9	126823	NonCoding
TC07001808.hg.1	11.35	10.66	-1.62	9.6e-08	9.23e-06	FAM3C	10447	Coding
TC01003961.hg.1	6.87	6.17	-1.62	8.21e-07	5.33e-05	TTC13	79573	Coding
TC06003060.hg.1	6.04	5.35	-1.62	0.0002	0.0052	EYA4	2070	NonCoding
TC05002423.hg.1	8.26	7.57	-1.62	7.09e-05	0.002			NonCoding
TC06003630.hg.1	7.89	7.19	-1.62	7.85e-07	5.13e-05	MOCS1	4337	NonCoding
TC05001450.hg.1	7.45	6.75	-1.62	0.0002	0.0051			Coding
TC02003583.hg.1	13.28	12.58	-1.62	2.17e-06	0.0001			NonCoding
TC10000104.hg.1	13.45	12.75	-1.62	0.002	0.0283			Coding
TC04001132.hg.1	9.33	8.63	-1.62	1.05e-05	0.0004	SMIM14	201895	Coding
TC03003160.hg.1	5.7	5	-1.62	0.0002	0.0041			NonCoding
TC12002863.hg.1	9.28	8.58	-1.62	0.0012	0.0192	ADCY6	112	NonCoding
TC17000412.hg.1	7.59	6.89	-1.62	0.0291	0.1871			Coding
TC17000419.hg.1	7.59	6.89	-1.62	0.0291	0.1871			Coding
TC17000426.hg.1	7.59	6.89	-1.62	0.0291	0.1871			Coding
TC01000013.hg.1	15.88	15.18	-1.62	0.001	0.0167			Coding
TC07002398.hg.1	13.16	12.46	-1.63	4.37e-06	0.0002	GTF2IP1; GTF2IP4	2970; 100093631	NonCoding
TC11003062.hg.1	8.54	7.84	-1.63	4.33e-06	0.0002	LINC00958	100506305	NonCoding
TC01006052.hg.1	10.84	10.13	-1.63	0.0002	0.0045	PLEKHA6	22874	NonCoding
TC13000354.hg.1	5.9	5.2	-1.63	0.0021	0.0298	FKSG29	100131561	Coding
TC12001658.hg.1	12.04	11.34	-1.63	0.0059	0.0632			Coding
TC09000470.hg.1	4.59	3.88	-1.63	0.0003	0.0061			Coding
TC16002065.hg.1	14.61	13.91	-1.63	0.0201	0.1484	NPIPB11	728888	Coding
TC08000253.hg.1	12.93	12.23	-1.63	0.018	0.1377			Coding
TC19001810.hg.1	7.68	6.98	-1.63	0.0041	0.0482	ZNF702P	79986	Coding
TC01004659.hg.1	8.24	7.54	-1.63	0.0045	0.0519			NonCoding
TC14000403.hg.1	10.41	9.7	-1.63	3.87e-08	4.46e-06	MPP5	64398	Coding
TC06001059.hg.1	11.94	11.24	-1.63	4.07e-06	0.0002	UTRN	7402	Coding
TC06001912.hg.1	11.31	10.61	-1.63	1.13e-07	1.04e-05	ME1	4199	Coding
TC0X002130.hg.1	7.19	6.49	-1.63	0.0131	0.1107			NonCoding
TC10001912.hg.1	6.69	5.98	-1.63	0.0112	0.0996			NonCoding
TC03003200.hg.1	6.38	5.67	-1.63	0.0018	0.0265			NonCoding
TC09000893.hg.1	8.36	7.66	-1.63	1.61e-07	1.39e-05	ERMP1	79956	Coding
TC0X002262.hg.1	9.47	8.76	-1.63	0.0032	0.0404			NonCoding
TC11002550.hg.1	4.47	3.76	-1.63	0.0247	0.1689			NonCoding
TC03001713.hg.1	6.74	6.03	-1.63	1.84e-08	2.44e-06	MYLK	4638	Coding
TC06002612.hg.1	6.37	5.66	-1.63	1.68e-06	9.48e-05			NonCoding
TC13000466.hg.1	6.85	6.14	-1.63	9.23e-05	0.0025	RPS12P23		Coding
TC04002662.hg.1	9.89	9.18	-1.63	0.007	0.0718			NonCoding
TC04002680.hg.1	9.33	8.62	-1.63	1.27e-06	7.66e-05	CAMK2D	817	NonCoding
TC09000074.hg.1	5.14	4.43	-1.63	0.0027	0.0352			Coding
TC02001749.hg.1	13.6	12.9	-1.63	4.87e-06	0.0002	CYP1B1	1545	Coding
TC07000474.hg.1	9.18	8.47	-1.63	0.0148	0.1199			Coding
TC07001490.hg.1	9.18	8.47	-1.63	0.0148	0.1199			Coding
TC09001256.hg.1	12.17	11.46	-1.63	0.0162	0.1281			Coding
TC01000184.hg.1	6.75	6.04	-1.64	1.45e-08	2.03e-06	KAZN	23254	Coding
TC15001841.hg.1	8.69	7.98	-1.64	3.69e-06	0.0002	IDH2	3418	Coding
TC08000730.hg.1	5.83	5.12	-1.64	0.0002	0.004			Coding
TC10000181.hg.1	5.89	5.18	-1.64	3.97e-08	4.52e-06	APBB1IP	54518	Coding
TC02002263.hg.1	6.43	5.72	-1.64	2.15e-06	0.0001	TFCP2L1	29842	Coding
TC6_cox_hap2000088.hg.1	5.63	4.92	-1.64	2.64e-05	0.0009			Coding
TC6_dbb_hap3000081.hg.1	5.63	4.92	-1.64	2.64e-05	0.0009			Coding
TC17001327.hg.1	5.74	5.02	-1.64	0.0297	0.1887			Coding
TC09000579.hg.1	8.21	7.5	-1.64	1.74e-06	9.73e-05	ZNF618	114991	Coding
TC22001301.hg.1	12.19	11.48	-1.64	0.0026	0.0342			NonCoding
TC06000501.hg.1	8.69	7.97	-1.64	5.07e-05	0.0015	HMGA1	3159	Coding
TC01000909.hg.1	5.79	5.07	-1.64	2.88e-06	0.0001	S1PR1	1901	Coding
TC11000754.hg.1	7.83	7.12	-1.64	1.18e-05	0.0005	FOLR1	2348	Coding
TC07000959.hg.1	14.15	13.44	-1.64	0.0194	0.145			Coding
TC15001419.hg.1	5.59	4.88	-1.64	0.0049	0.0553			Coding
TC06002122.hg.1	7.69	6.98	-1.64	1.9e-08	2.51e-06	SLC18B1	116843	Coding
TC03001062.hg.1	6.48	5.77	-1.64	0.0234	0.1634			Coding
TC15002462.hg.1	5.47	4.76	-1.64	0.0021	0.0295			NonCoding
TC13001499.hg.1	6.25	5.53	-1.64	0.0004	0.0081			NonCoding
TC20000447.hg.1	13.42	12.71	-1.64	0.0084	0.0816	MIR5095	100616458	Coding
TC08002442.hg.1	13.07	12.35	-1.64	0.0002	0.0042	STK3	6788	NonCoding
TC01002844.hg.1	7.63	6.91	-1.64	1.5e-07	1.3e-05	CCBL2; RBMXL1	56267; 494115	Coding
TC09001920.hg.1	9.36	8.64	-1.64	5.22e-05	0.0016			NonCoding
TC09001118.hg.1	5.3	4.58	-1.64	0.0098	0.0913	FAM95B1	100133036	Coding
TC09001145.hg.1	5.3	4.58	-1.64	0.0098	0.0913	FAM95B1	100133036	Coding
TC01001336.hg.1	7.6	6.88	-1.64	1.32e-05	0.0005			Coding
TC05001963.hg.1	9.97	9.25	-1.64	2.9e-05	0.001	NMUR2	56923	Coding
TC14000496.hg.1	12.16	11.44	-1.64	0.0037	0.0449			Coding
TC05001545.hg.1	8.79	8.07	-1.65	2.2e-07	1.81e-05	SSBP2	23635	Coding
[truncated: 792 more rows]

## Sheet: N-MMC vs.  N-C
Supplementary Table 1 Differentially expressed transcripts in SKOV3 cell line in N-MMC (normoxia with MMC treatment ) vs. N-C (normoxia control) (Fold Change < -1.5 or > 1.5; p-val < 0.05)
ID	N-C Avg (log2)	N-MMC Avg (log2)	Fold Change	P-val	FDR P-val	Gene Symbol	Entrez ID	Group
TC06003084.hg.1	8.04	14.94	119.71	1.29e-20	8.73e-16	TNFAIP3	7128	NonCoding
TC04002067.hg.1	7.19	14	112.38	5.36e-14	3.63e-11	CXCL8	3576	NonCoding
TC04000408.hg.1	6.52	12.91	84.1	1.58e-16	5.32e-13	CXCL8	3576	Coding
TC17001485.hg.1	4.6	10.82	74.52	1.46e-12	4.02e-10	KRTAP2-3	730755	Coding
TC06001027.hg.1	5.63	10.91	38.79	1.86e-18	2.78e-14	TNFAIP3	7128	Coding
TC10001517.hg.1	6.94	11.96	32.41	6.83e-16	1.59e-12	ANKRD1	27063	Coding
TC08001627.hg.1	7.61	11.89	19.52	3.68e-15	4.87e-12	CCAT1	100507056	Coding
TC02002218.hg.1	5.98	10.2	18.72	5.81e-14	3.79e-11	IL1A	3552	Coding
TC0X001624.hg.1	10.64	14.77	17.52	2.46e-13	1.11e-10	SAT1	6303	NonCoding
TC20000341.hg.1	4.88	8.99	17.26	1.28e-11	2.02e-09	PI3	5266	Coding
TC11000753.hg.1	8.03	12.05	16.3	1.89e-12	4.81e-10			Coding
TC01000745.hg.1	9.6	13.59	15.84	1.22e-15	2.42e-12	GADD45A	1647	Coding
TC02001364.hg.1	5.55	9.49	15.34	1.78e-13	9.25e-11	CCL20	6364	Coding
TC17002615.hg.1	8.93	12.84	15.03	7.7e-13	2.56e-10	NR1D1	9572	NonCoding
TC08002271.hg.1	7.38	11.22	14.33	1.05e-15	2.22e-12	DUSP4	1846	NonCoding
TC15000945.hg.1	6.62	10.22	12.15	2.46e-16	7.56e-13	ARRDC4	91947	Coding
TC12001756.hg.1	9.61	13.05	10.86	1.88e-15	3.11e-12	E2F7	144455	Coding
TC05001854.hg.1	6.6	10.02	10.7	3.4e-13	1.42e-10	HBEGF	1839	Coding
TC02003446.hg.1	4.24	7.62	10.45	1.02e-13	5.94e-11	IL1RL1	9173	NonCoding
TC03002434.hg.1	6.21	9.6	10.45	4.43e-13	1.71e-10			NonCoding
TC01000220.hg.1	6.06	9.35	9.75	2.45e-06	3.72e-05			Coding
TC01002270.hg.1	6.06	9.35	9.75	2.45e-06	3.72e-05			Coding
TC02003335.hg.1	11.04	14.31	9.63	9.83e-17	3.69e-13	MTHFD2	10797	NonCoding
TC12001625.hg.1	5.78	9.03	9.57	9.34e-11	8.67e-09	DDIT3	1649	Coding
TC12002970.hg.1	9.98	13.23	9.51	8.52e-15	9.87e-12	E2F7	144455	NonCoding
TC19000711.hg.1	5.42	8.61	9.12	7.8e-13	2.57e-10	PPP1R15A	23645	Coding
TC08001626.hg.1	5.86	8.94	8.46	1e-11	1.69e-09			Coding
TC03000498.hg.1	5.57	8.64	8.41	8.9e-12	1.56e-09			Coding
TC02002419.hg.1	9.51	12.55	8.23	4.96e-16	1.2e-12	RND3	390	Coding
TC05000658.hg.1	5.29	8.32	8.19	0.0025	0.0155	MIR3661	100500905	Coding
TC17001459.hg.1	7.53	10.56	8.14	1.29e-10	1.11e-08	NR1D1	9572	Coding
TC21000141.hg.1	7.96	10.96	8.03	6.85e-06	9.08e-05			Coding
TC17001922.hg.1	8.37	11.36	7.96	3.06e-13	1.31e-10	USP36	57602	Coding
TC10000350.hg.1	9.15	12.11	7.83	1.63e-15	2.91e-12	DKK1	22943	Coding
TC07002911.hg.1	7.59	10.54	7.74	9.51e-12	1.63e-09			NonCoding
TC19002064.hg.1	6.81	9.74	7.61	2.73e-12	6.38e-10			NonCoding
TC01004739.hg.1	9.48	12.37	7.45	7.23e-11	7.2e-09	SCNM1	79005	NonCoding
TC04002953.hg.1	6.17	9.06	7.41	2.37e-14	1.95e-11	AREG	374	Coding
TC10001030.hg.1	6.05	8.94	7.39	2.08e-11	2.87e-09	SFTA1P	207107	Coding
TC03000565.hg.1	4.83	7.69	7.28	2.45e-11	3.19e-09			Coding
TC17000539.hg.1	5.13	7.97	7.14	2.63e-11	3.39e-09	AOC2	314	Coding
TC03002295.hg.1	6.2	9.03	7.11	1.28e-13	7.13e-11			NonCoding
TC19001486.hg.1	8.44	11.27	7.1	1.19e-15	2.42e-12	ZFP30	22835	Coding
TC02000454.hg.1	9.26	12.08	7.07	7.33e-15	9e-12	MTHFD2	10797	Coding
TC04002952.hg.1	6.21	9.03	7.07	3.49e-13	1.44e-10	AREG	374	Coding
TC01001767.hg.1	10.62	13.43	7.05	2.31e-15	3.39e-12	DTL	51514	Coding
TC17000396.hg.1	7.64	10.44	6.98	1.12e-14	1.11e-11	SLFN5	162394	Coding
TC17000495.hg.1	10.36	13.13	6.84	2.95e-16	8.67e-13	CDC6	990	Coding
TC18000741.hg.1	10.62	13.4	6.84	2.58e-12	6.13e-10	PMAIP1	5366	NonCoding
TC6_dbb_hap3000220.hg.1	8.78	11.55	6.83	2.74e-09	1.24e-07	LY6G5B	58496	Coding
TC6_mann_hap4000194.hg.1	8.78	11.55	6.83	2.74e-09	1.24e-07	LY6G5B	58496	Coding
TC6_cox_hap2000242.hg.1	8.78	11.55	6.82	2.38e-09	1.12e-07	LY6G5B	58496	Coding
TC6_qbl_hap6000223.hg.1	8.78	11.55	6.81	1.65e-09	8.49e-08	LY6G5B	58496	Coding
TC6_ssto_hap7000197.hg.1	8.78	11.55	6.81	1.65e-09	8.49e-08	LY6G5B	58496	Coding
TC13000871.hg.1	7.01	9.77	6.81	3.13e-14	2.54e-11	IRS2	8660	Coding
TC6_mcf_hap5000211.hg.1	8.85	11.62	6.8	2.39e-09	1.12e-07	LY6G5B	58496	Coding
TC22000551.hg.1	4.35	7.09	6.68	7.57e-13	2.56e-10	ZNF280A	129025	Coding
TC12002874.hg.1	11.16	13.86	6.51	1.85e-10	1.47e-08			NonCoding
TC03001719.hg.1	3.75	6.44	6.45	2.31e-13	1.11e-10	MUC13	56667	Coding
TC16000892.hg.1	9.56	12.23	6.38	6.15e-18	4.16e-14	RRN3	54700	Coding
TC05003082.hg.1	6.31	8.98	6.34	3.02e-12	6.87e-10			NonCoding
TC01002949.hg.1	9.41	12.06	6.27	6.35e-09	2.46e-07	TAF13	6884	Coding
TC14002019.hg.1	5.48	8.13	6.25	1.01e-10	9.23e-09	GCH1	2643	NonCoding
TC03001374.hg.1	6.41	9.05	6.25	6.38e-13	2.27e-10	CDC25A	993	Coding
TC17001536.hg.1	8.85	11.47	6.15	7.99e-15	9.63e-12	PSMC3IP	29893	Coding
TC16001474.hg.1	9.95	12.55	6.09	2e-15	3.15e-12	RRN3P2	653390	NonCoding
TC11002324.hg.1	8.79	11.38	6.03	4.17e-14	3.09e-11	ZPR1	8882	Coding
TC20000386.hg.1	9.59	12.18	6.01	3.96e-11	4.56e-09	ZFAS1	441951	Coding
TC06003755.hg.1	9.01	11.56	5.85	2.84e-15	3.91e-12			NonCoding
TC02000729.hg.1	4.33	6.88	5.83	0.0003	0.0028			Coding
TC08001051.hg.1	8.59	11.12	5.78	7.23e-13	2.49e-10	TNFRSF10D	8793	Coding
TC21000480.hg.1	7.96	10.48	5.74	3.79e-13	1.53e-10	ZBTB21	49854	Coding
TC01005365.hg.1	6.42	8.94	5.72	7.71e-14	4.69e-11	SNHG12	85028	NonCoding
TC19001478.hg.1	6.03	8.55	5.71	1.29e-12	3.72e-10	ZNF829	374899	Coding
TC09001630.hg.1	6.08	8.6	5.71	1.13e-07	2.76e-06			Coding
TC16002034.hg.1	15.56	18.07	5.7	8.76e-08	2.23e-06	MT2A	4502	Coding
TC10000413.hg.1	12.1	14.6	5.67	1.64e-15	2.91e-12	DDX21	9188	Coding
TC17002746.hg.1	5.58	8.05	5.55	4.59e-09	1.87e-07			NonCoding
TC04000411.hg.1	8.28	10.74	5.48	6.97e-12	1.29e-09	CXCL1	2919	Coding
TC01006365.hg.1	11.86	14.31	5.48	2.14e-11	2.93e-09	BCAS2	10286	Coding
TC02000281.hg.1	7.86	10.31	5.47	9.85e-12	1.67e-09	EPAS1	2034	Coding
TC08002455.hg.1	8.36	10.79	5.41	5.94e-12	1.15e-09	KLF10	7071	NonCoding
TC06002222.hg.1	5.87	8.3	5.4	6.1e-11	6.28e-09	RAET1L	154064	Coding
TC16001806.hg.1	9.8	12.23	5.39	2.22e-15	3.39e-12	RRN3P1	730092	NonCoding
TC18000213.hg.1	9.78	12.21	5.38	1.61e-11	2.42e-09	PMAIP1	5366	Coding
TC07000307.hg.1	5.99	8.41	5.35	8.43e-12	1.49e-09	UPP1	7378	Coding
TC19002268.hg.1	8.75	11.16	5.33	3.39e-11	4.08e-09			NonCoding
TC16000471.hg.1	5.11	7.52	5.29	4.2e-07	8.32e-06			Coding
TC05001898.hg.1	6.13	8.53	5.29	5.97e-12	1.15e-09	PLAC8L1	153770	Coding
TC10000566.hg.1	8.29	10.69	5.27	9.22e-12	1.59e-09	PPIF	10105	Coding
TC16000476.hg.1	9.2	11.59	5.26	1.07e-07	2.63e-06	MT1X	4501	Coding
TC10000199.hg.1	6.44	8.83	5.24	5.51e-11	5.83e-09	BAMBI	25805	Coding
TC01001212.hg.1	6.98	9.36	5.21	1.44e-14	1.28e-11	TUFT1	7286	Coding
TC0X000112.hg.1	7.19	9.56	5.18	7.26e-13	2.49e-10	SAT1	6303	Coding
TC14002203.hg.1	13.56	15.93	5.17	2.69e-08	8.26e-07	SLIRP	81892	Coding
TC03000829.hg.1	4.29	6.65	5.16	5.64e-11	5.93e-09			Coding
TC16000316.hg.1	9.62	11.98	5.13	1.03e-15	2.22e-12	RRN3P2	653390	Coding
TC16000581.hg.1	9.84	12.2	5.13	4.62e-05	0.0005	SNORD111	692214	Coding
TC02002219.hg.1	4.7	7.06	5.12	8.77e-15	9.87e-12	IL1B	3553	Coding
TC18000094.hg.1	6.49	8.84	5.12	9.09e-12	1.57e-09	GATA6	2627	Coding
TC03002108.hg.1	11.77	14.13	5.11	2.4e-13	1.11e-10	CLDN1	9076	Coding
TC17002021.hg.1	6.28	8.63	5.1	4.21e-08	1.2e-06	KIF1C	10749	NonCoding
TC01002658.hg.1	7.32	9.67	5.1	1.49e-13	7.9e-11	ORC1	4998	Coding
TC17001795.hg.1	5.7	8.05	5.07	4.12e-08	1.17e-06			Coding
TC12002256.hg.1	9.97	12.3	5.01	1.41e-10	1.2e-08			NonCoding
TC18000021.hg.1	6.57	8.89	4.99	1.16e-11	1.88e-09	DLGAP1-AS2	84777	Coding
TC01000748.hg.1	7.04	9.36	4.99	2.62e-09	1.2e-07			Coding
TC16000472.hg.1	5.21	7.52	4.98	1.38e-06	2.27e-05	MT1B	4490	Coding
TC12002862.hg.1	8.56	10.87	4.98	5.61e-13	2.06e-10	CCNT1	904	NonCoding
TC02004777.hg.1	10.43	12.74	4.97	3.69e-13	1.51e-10	CLK1	1195	NonCoding
TC16000940.hg.1	8.54	10.85	4.96	4.43e-16	1.2e-12	RRN3P1	730092	Coding
TC19002671.hg.1	9.37	11.68	4.96	2.36e-10	1.78e-08	ERVK3-1	100507739	Coding
TC06001921.hg.1	8.75	11.06	4.96	1.8e-15	3.11e-12	SNORD50A; SNHG5; SNORD50B	26799; 387066; 692088	Coding
TC05001181.hg.1	7.69	9.99	4.91	2.27e-12	5.63e-10	ZNF622	90441	Coding
TC02002267.hg.1	12.09	14.38	4.89	1.28e-14	1.2e-11	NIFK	84365	Coding
TC12000647.hg.1	5.94	8.22	4.88	2.02e-10	1.57e-08			Coding
TC19000516.hg.1	5.98	8.26	4.87	4.26e-11	4.75e-09	ZNF570	148268	Coding
TC05002395.hg.1	11.98	14.25	4.85	4.84e-07	9.4e-06	NDUFAF2	91942	NonCoding
TC02001213.hg.1	8.91	11.19	4.84	2.22e-07	4.88e-06	SNORD51	26798	Coding
TC01002425.hg.1	7.17	9.45	4.84	5.54e-13	2.05e-10	SNORA44; SNORA61; SNORA16A; SNHG12	677825; 677838; 692073; 85028	Coding
TC01004604.hg.1	7.28	9.54	4.79	2.18e-11	2.95e-09	SARS	6301	NonCoding
TC08002603.hg.1	7.75	10.01	4.79	7.14e-12	1.31e-09	RRS1	23212	Coding
TC20000395.hg.1	4.66	6.92	4.79	7.66e-07	1.38e-05	SNAI1	6615	Coding
TC09001547.hg.1	8.76	11.02	4.77	8.92e-15	9.87e-12	STOM	2040	Coding
TC01002477.hg.1	7.79	10.05	4.77	5.36e-09	2.12e-07	TMEM54	113452	Coding
TC13001222.hg.1	3.24	5.49	4.76	4.43e-08	1.25e-06			NonCoding
TC19001593.hg.1	7.32	9.57	4.74	1.95e-11	2.76e-09	PLAUR	5329	Coding
TC14001197.hg.1	5.41	7.65	4.74	1.59e-11	2.4e-09			Coding
TC01003702.hg.1	9.12	11.36	4.71	1.07e-10	9.58e-09	UBE2T	29089	Coding
TC19001938.hg.1	10.03	12.27	4.71	7.81e-08	2.02e-06	GADD45B	4616	NonCoding
TC01005963.hg.1	7.92	10.16	4.71	1.85e-10	1.47e-08			NonCoding
TC19001468.hg.1	8.53	10.76	4.69	1.31e-13	7.2e-11	ZFP82	284406	Coding
TC10002105.hg.1	11.1	13.32	4.65	2.65e-12	6.26e-10	DDX21	9188	NonCoding
TC01000871.hg.1	5.16	7.38	4.65	1.5e-09	7.82e-08			Coding
TC14001152.hg.1	5.24	7.46	4.64	1.09e-14	1.1e-11	GCH1	2643	Coding
TC17002691.hg.1	8.9	11.11	4.63	2.16e-12	5.38e-10			NonCoding
TC01004769.hg.1	5.49	7.7	4.63	5.84e-10	3.7e-08	TMEM79	84283	NonCoding
TC20000010.hg.1	7.79	10	4.62	2.26e-09	1.08e-07	RBCK1	10616	Coding
TC19000055.hg.1	9.27	11.47	4.61	3.61e-09	1.54e-07	GADD45B	4616	Coding
TC21000506.hg.1	8.03	10.23	4.59	2.87e-11	3.62e-09	SIK1	150094	Coding
TC07001318.hg.1	6.39	8.59	4.58	5.37e-14	3.63e-11	INHBA	3624	Coding
TC19002629.hg.1	8.41	10.6	4.57	3.2e-07	6.66e-06	IFI30	10437	Coding
TC12001513.hg.1	9.14	11.32	4.54	5.73e-10	3.65e-08	KRT80	144501	Coding
TC07003048.hg.1	6.93	9.11	4.53	4.94e-11	5.33e-09			NonCoding
TC22000875.hg.1	5.81	7.99	4.53	3.83e-14	2.88e-11	SMC1B	27127	Coding
TC18000202.hg.1	10.27	12.45	4.52	7.65e-13	2.56e-10	NEDD4L	23327	Coding
TC01003566.hg.1	8.61	10.79	4.52	2.09e-11	2.87e-09	ABL2	27	Coding
TC08002611.hg.1	5.47	7.64	4.51	1.96e-13	9.77e-11	PINX1	54984	Coding
TC20001266.hg.1	9.2	11.36	4.48	1.87e-11	2.67e-09	SS18	6760	NonCoding
TC16000473.hg.1	5.38	7.54	4.45	2.61e-06	3.93e-05	MT1F	4494	Coding
TC16001708.hg.1	7.02	9.17	4.44	1.04e-11	1.72e-09	LOC642533	642533	NonCoding
TC11002579.hg.1	4.61	6.75	4.41	2.81e-11	3.58e-09	NCR3LG1	374383	NonCoding
TC11002439.hg.1	8.96	11.1	4.4	9.84e-15	1.04e-11	ETS1	2113	Coding
TC03002096.hg.1	5.71	7.85	4.4	1.1e-12	3.28e-10	BCL6	604	Coding
TC14000372.hg.1	6.41	8.54	4.39	2.05e-09	1e-07	FLJ22447	400221	Coding
TC14001198.hg.1	5.06	7.19	4.38	9.07e-07	1.6e-05	HIF1A-AS2	100750247	Coding
TC01001976.hg.1	8.12	10.24	4.36	9.46e-15	1.03e-11	EXO1	9156	Coding
TC19001754.hg.1	7.56	9.68	4.36	2.26e-10	1.74e-08	C19orf48	84798	Coding
TC21000920.hg.1	8.75	10.87	4.35	1.57e-11	2.37e-09	URB1	9875	NonCoding
TC01001585.hg.1	10.2	12.32	4.34	3.88e-11	4.52e-09	LAMC2	3918	Coding
TC02003819.hg.1	4.7	6.82	4.34	2.89e-12	6.65e-10			NonCoding
TC11002578.hg.1	4.35	6.47	4.33	1.6e-09	8.28e-08			NonCoding
TC01001090.hg.1	10.98	13.09	4.33	1.72e-12	4.5e-10	TXNIP	10628	Coding
TC05001833.hg.1	7.06	9.16	4.31	3.31e-08	9.89e-07			Coding
TC18000731.hg.1	8.33	10.44	4.31	2.39e-13	1.11e-10	NEDD4L	23327	NonCoding
TC12001755.hg.1	8.19	10.29	4.29	7.26e-12	1.33e-09	CSRP2	1466	Coding
TC07000139.hg.1	8.51	10.6	4.27	8.33e-09	3.1e-07	SNORD93	692210	Coding
TC20001267.hg.1	9.52	11.61	4.27	8.12e-11	7.89e-09	ZFAS1	441951	NonCoding
TC02001365.hg.1	5.27	7.36	4.27	4.12e-13	1.61e-10	DAW1	164781	Coding
TC20000387.hg.1	8.6	10.69	4.27	0.0002	0.0018	SNORD12C	26765	Coding
TC12000283.hg.1	8.93	11.02	4.24	1.81e-10	1.45e-08	LINC00941	100287314	Coding
TC19001475.hg.1	11.5	13.58	4.23	3.28e-12	7.36e-10	ZNF850	342892	Coding
TC18000609.hg.1	6.62	8.7	4.22	1.83e-13	9.35e-11	DLGAP1-AS2	84777	NonCoding
TC10002467.hg.1	4.71	6.79	4.22	1.74e-12	4.54e-10			NonCoding
TC14002198.hg.1	12.45	14.52	4.22	2.45e-13	1.11e-10	SNAPC1	6617	Coding
TC06000251.hg.1	7.93	10.01	4.22	2.26e-05	0.0003			Coding
TC22001399.hg.1	6.36	8.44	4.22	1.58e-10	1.32e-08			NonCoding
TC19001207.hg.1	14.19	16.26	4.21	4.25e-05	0.0004	SNORD41	26810	Coding
TC01003784.hg.1	8.59	10.66	4.2	1.79e-09	9.02e-08	LAMB3; MIR4260	3914; 100422894	Coding
TC15001909.hg.1	4.56	6.62	4.17	0.0145	0.0685			Coding
TC01002345.hg.1	5.88	7.94	4.17	3.74e-09	1.59e-07	E2F2	1870	Coding
TC01001777.hg.1	5.59	7.65	4.17	2e-11	2.81e-09	ATF3	467	Coding
TC03000499.hg.1	4	6.06	4.16	2.75e-05	0.0003			Coding
TC08001099.hg.1	6.16	8.21	4.14	6.47e-10	3.98e-08	DUSP4	1846	Coding
TC14002040.hg.1	7.87	9.91	4.11	2.4e-07	5.23e-06	HIF1A-AS2	100750247	NonCoding
TC08001438.hg.1	7.58	9.62	4.1	3.16e-14	2.54e-11	CCNE2	9134	Coding
TC05001505.hg.1	8.65	10.69	4.1	4.91e-07	9.51e-06	SNORA47	677828	Coding
TC10000749.hg.1	8.62	10.65	4.09	7.57e-12	1.37e-09	NOLC1	9221	Coding
TC12000656.hg.1	4.41	6.44	4.08	3.14e-12	7.09e-10	NAV3	89795	Coding
TC19000356.hg.1	5.02	7.05	4.08	1.63e-09	8.39e-08	GDF15	9518	Coding
TC03003402.hg.1	5.31	7.34	4.07	5.4e-12	1.07e-09	TM4SF19; TM4SF19-TCTEX1D2	116211; 100534611	Coding
TC16001715.hg.1	4.36	6.39	4.07	4.13e-10	2.79e-08			NonCoding
TC19002467.hg.1	6.13	8.15	4.07	6.29e-10	3.92e-08	ZNF585A	199704	NonCoding
TC13000318.hg.1	3.3	5.32	4.06	6.38e-10	3.95e-08			Coding
TC07000137.hg.1	4.96	6.98	4.04	9.88e-12	1.68e-09	IL6	3569	Coding
TC18000114.hg.1	6.4	8.41	4.03	2.05e-12	5.15e-10	TAF4B	6875	Coding
TC19001364.hg.1	10.99	13	4.03	8.38e-13	2.72e-10	ZNF724P	440519	Coding
TC06003749.hg.1	4.14	6.15	4.02	1.28e-09	6.86e-08			NonCoding
TC04001007.hg.1	7.73	9.73	4.02	2.29e-09	1.09e-07	GRPEL1	80273	Coding
TC07000810.hg.1	6.26	8.27	4.02	6.21e-14	3.96e-11	CPA4	51200	Coding
TC05001700.hg.1	7	9	4.01	3.62e-12	7.91e-10	SEMA6A	57556	Coding
TC01000141.hg.1	6.91	8.91	4	1.59e-10	1.32e-08	UBIAD1	29914	Coding
TC06003604.hg.1	8.51	10.51	4	1.93e-12	4.91e-10	TAP2	6891	NonCoding
TC19001656.hg.1	9.29	11.29	3.99	6.66e-10	4.07e-08	SLC1A5	6510	Coding
TC07001569.hg.1	6.08	8.07	3.98	9.76e-10	5.5e-08			Coding
TC09001013.hg.1	7.49	9.48	3.97	1.19e-10	1.03e-08	NOL6	65083	Coding
TC06002992.hg.1	7.79	9.77	3.97	5.73e-10	3.65e-08			NonCoding
TC06000274.hg.1	5.56	7.55	3.96	1.15e-10	1.01e-08	ZSCAN12P1	221584	Coding
TC05001481.hg.1	6.36	8.34	3.95	4.54e-13	1.74e-10	ENC1	8507	Coding
TC02003747.hg.1	10.05	12.03	3.95	1.13e-10	1e-08			NonCoding
TC11001880.hg.1	11.72	13.71	3.95	1.08e-10	9.72e-09	NXF1	10482	Coding
TC01003896.hg.1	8.16	10.14	3.94	1.28e-12	3.71e-10	SDE2	163859	Coding
TC20000393.hg.1	11.5	13.48	3.94	5.68e-11	5.95e-09	RNF114	55905	Coding
TC08001876.hg.1	10.34	12.32	3.94	1.33e-10	1.14e-08	MAK16	84549	NonCoding
TC16000185.hg.1	12.76	14.74	3.94	4.36e-06	6.15e-05			Coding
TC16000199.hg.1	12.76	14.74	3.94	4.36e-06	6.15e-05			Coding
TC22001240.hg.1	6.27	8.24	3.94	1.29e-08	4.48e-07			NonCoding
TC06004075.hg.1	8.55	10.52	3.92	2.1e-09	1.02e-07	LY6G5B	58496	Coding
TC18000106.hg.1	8.62	10.59	3.92	9.34e-13	2.94e-10	CABYR	26256	Coding
TC01006329.hg.1	6.66	8.63	3.91	1.86e-10	1.48e-08	SCNM1	79005	Coding
TC16000099.hg.1	6.52	8.48	3.91	1.69e-10	1.38e-08	IL32	9235	Coding
TC10001610.hg.1	5.41	7.37	3.89	3.76e-07	7.6e-06			Coding
TC16001226.hg.1	12.21	14.16	3.88	5.11e-09	2.04e-07	NOB1	28987	Coding
TC08001175.hg.1	6.06	8.01	3.87	1.28e-12	3.71e-10	PLAT	5327	Coding
TC03002799.hg.1	5.84	7.79	3.86	1.58e-10	1.32e-08	CIDECP	152302	NonCoding
TC20001554.hg.1	13.33	15.28	3.86	2.64e-09	1.21e-07	EIF6	3692	NonCoding
TC02001570.hg.1	12.52	14.46	3.85	9.24e-13	2.94e-10	ODC1	4953	Coding
TC11000956.hg.1	5.84	7.78	3.84	7.97e-12	1.42e-09	BIRC3	330	Coding
TC18000511.hg.1	5.81	7.75	3.83	1.78e-11	2.6e-09	CFAP53	220136	Coding
TC05003330.hg.1	9.17	11.1	3.82	2.84e-11	3.6e-09	SLU7	10569	NonCoding
TC20000837.hg.1	6.93	8.87	3.82	3.58e-09	1.53e-07	SNHG17	388796	Coding
TC01000377.hg.1	6.55	8.49	3.82	1.08e-08	3.82e-07	SESN2	83667	Coding
TC19002613.hg.1	7.9	9.84	3.82	9.47e-13	2.96e-10	PSG4	5672	Coding
TC07002925.hg.1	4.95	6.88	3.82	1.44e-10	1.21e-08			NonCoding
TC0X001609.hg.1	9.23	11.16	3.81	1e-11	1.69e-09	TXLNG	55787	NonCoding
TC11000229.hg.1	5.91	7.84	3.81	2.6e-11	3.36e-09	NCR3LG1	374383	Coding
TC03003362.hg.1	7.39	9.32	3.8	5.32e-12	1.07e-09	PHLDB2	90102	Coding
TC06001902.hg.1	8	9.93	3.8	6.77e-12	1.26e-09	ELOVL4	6785	Coding
TC0X000310.hg.1	6.14	8.06	3.79	1.5e-13	7.9e-11	TSPYL2	64061	Coding
TC16001811.hg.1	8.56	10.47	3.77	1.43e-12	3.98e-10	RRN3P3	100131998	NonCoding
TC20000759.hg.1	6.4	8.32	3.77	2.16e-08	6.89e-07	PDRG1	81572	Coding
TC14001724.hg.1	6.11	8.02	3.76	1.61e-10	1.32e-08	FLJ22447	400221	NonCoding
TC13001569.hg.1	9.94	11.85	3.76	2e-11	2.81e-09	DIS3	22894	NonCoding
TC12001807.hg.1	7.12	9.03	3.75	7e-10	4.22e-08	BTG1	694	Coding
TC05001381.hg.1	3.81	5.72	3.75	1.92e-09	9.52e-08	ACTBL2	345651	Coding
TC17000328.hg.1	8.98	10.89	3.75	7.81e-06	0.0001	SNORD4B	26772	Coding
TC01004603.hg.1	9.3	11.2	3.74	3.74e-09	1.59e-07	SARS	6301	NonCoding
TC14000297.hg.1	8.01	9.91	3.73	2.75e-13	1.22e-10	FRMD6	122786	Coding
TC03000050.hg.1	10.08	11.98	3.73	9e-12	1.57e-09	EMC3-AS1	442075	Coding
TC02004994.hg.1	4.48	6.38	3.73	1.34e-14	1.22e-11	IL1RL1	9173	Coding
TC19000534.hg.1	6.6	8.5	3.73	6.73e-10	4.09e-08	NFKBIB	4793	Coding
TC06001088.hg.1	6.05	7.94	3.73	8.62e-11	8.17e-09	ULBP2	80328	Coding
TC01002660.hg.1	7.78	9.68	3.72	3.67e-12	7.95e-10	COA7	65260	Coding
TC04002753.hg.1	7.39	9.29	3.72	2.16e-11	2.94e-09	CLGN	1047	NonCoding
TC16001530.hg.1	8.9	10.79	3.72	6.71e-12	1.25e-09	ORC6	23594	NonCoding
TC06002714.hg.1	4.09	5.98	3.71	7.27e-08	1.91e-06	TNF	7124	NonCoding
TC22001300.hg.1	9.35	11.25	3.71	6.03e-11	6.23e-09	PES1	23481	NonCoding
TC01004262.hg.1	8	9.9	3.71	1.09e-07	2.66e-06	TMEM222	84065	NonCoding
TC11001833.hg.1	11.31	13.2	3.7	3.86e-07	7.75e-06	FABP5P7		Coding
TC03000342.hg.1	9.18	11.06	3.69	1.28e-06	2.12e-05	SNORD69	692109	Coding
TC19001483.hg.1	7.39	9.28	3.69	5.47e-13	2.03e-10	ZNF569	148266	Coding
TC20001574.hg.1	6.52	8.4	3.69	1.69e-09	8.63e-08	SNHG17	388796	NonCoding
TC08002306.hg.1	7.06	8.94	3.68	7.71e-08	2e-06	PLAT	5327	NonCoding
TC05000345.hg.1	6.74	8.62	3.67	1.87e-09	9.36e-08	TMEM171	134285	Coding
TC10000400.hg.1	9.65	11.52	3.67	3.44e-13	1.42e-10	SIRT1	23411	Coding
TC05002974.hg.1	8.46	10.34	3.67	5.74e-10	3.65e-08	LOC100506548	100506548	NonCoding
TC19002129.hg.1	7.52	9.39	3.66	1.12e-08	3.97e-07	NFKBIB	4793	NonCoding
TC19002473.hg.1	6.1	7.97	3.65	3.78e-09	1.6e-07	ZNF571	51276	NonCoding
TC01005850.hg.1	5.58	7.44	3.65	9.88e-08	2.46e-06			NonCoding
TC16000425.hg.1	7.52	9.37	3.62	3.9e-11	4.53e-09	ORC6	23594	Coding
TC07001349.hg.1	5.09	6.94	3.61	9.09e-12	1.57e-09	SNORA9; SNHG15	677798; 285958	Coding
TC19000279.hg.1	12.07	13.93	3.61	5.15e-10	3.37e-08	UCA1	652995	Coding
TC12001614.hg.1	9.85	11.7	3.6	2.79e-12	6.47e-10	PRIM1	5557	Coding
TC19001124.hg.1	8.51	10.35	3.6	1.42e-11	2.2e-09	TIMM44	10469	Coding
TC6_cox_hap2000224.hg.1	7.67	9.52	3.6	2.54e-10	1.88e-08			NonCoding
TC04000692.hg.1	8.07	9.92	3.59	2.56e-11	3.32e-09	ZNF330	27309	Coding
TC6_qbl_hap6000206.hg.1	7.5	9.34	3.58	1.97e-10	1.54e-08			NonCoding
TC19002417.hg.1	6.97	8.81	3.58	1.84e-08	6e-07			NonCoding
TC06001918.hg.1	3.99	5.83	3.57	6.16e-08	1.66e-06	LOC101928820	101928820	Coding
TC07002222.hg.1	7.06	8.9	3.57	4.79e-08	1.33e-06	CREB5	9586	NonCoding
TC09000677.hg.1	5.41	7.24	3.56	3.65e-09	1.55e-07	LCN2	3934	Coding
TC19002328.hg.1	11.61	13.44	3.55	2.57e-11	3.33e-09			NonCoding
TC07002108.hg.1	8.44	10.27	3.55	1.65e-07	3.79e-06			NonCoding
TC16001269.hg.1	10.64	12.46	3.55	2.18e-11	2.95e-09	RFWD3	55159	Coding
TC10002706.hg.1	6.65	8.48	3.54	2.19e-10	1.69e-08			NonCoding
TC15001190.hg.1	10.14	11.96	3.54	1.05e-09	5.84e-08	EMC7	56851	Coding
TC12000642.hg.1	7.52	9.34	3.54	3.9e-11	4.53e-09	GLIPR1	11010	Coding
TC11000482.hg.1	9.06	10.87	3.52	1.17e-11	1.89e-09	FAM111B	374393	Coding
TC21000398.hg.1	8.27	10.08	3.51	0.0005	0.004	SNORA80A	677846	Coding
TC06003754.hg.1	4.36	6.17	3.51	1.15e-10	1.02e-08			NonCoding
TC19001986.hg.1	6.29	8.11	3.51	1.12e-06	1.91e-05			NonCoding
TC08002230.hg.1	6.77	8.59	3.51	5.32e-08	1.46e-06			NonCoding
TC01005942.hg.1	8.92	10.73	3.51	2.2e-13	1.08e-10	GAS5	60674	NonCoding
TC05001689.hg.1	9.09	10.9	3.51	6.35e-12	1.2e-09	FEM1C	56929	Coding
TC09002860.hg.1	6.52	8.33	3.51	1.16e-11	1.88e-09	SNHG7	84973	NonCoding
TC19000938.hg.1	7.53	9.34	3.5	4.3e-08	1.22e-06	ZNF543	125919	Coding
TC6_ssto_hap7000186.hg.1	7.52	9.32	3.5	8.38e-10	4.82e-08			NonCoding
TC06002126.hg.1	4.89	6.69	3.49	4.59e-12	9.45e-10	SGK1	6446	Coding
TC11001812.hg.1	5.21	7.02	3.49	4.1e-10	2.78e-08	LPXN	9404	Coding
TC18000176.hg.1	8.11	9.91	3.48	1.14e-05	0.0001	SCARNA17	677769	Coding
TC19001254.hg.1	8.98	10.77	3.47	6.63e-12	1.24e-09	AKAP8L	26993	Coding
TC6_apd_hap1000116.hg.1	7.5	9.3	3.47	4.86e-10	3.21e-08			NonCoding
TC6_dbb_hap3000206.hg.1	7.5	9.3	3.47	4.86e-10	3.21e-08			NonCoding
TC10002568.hg.1	4.56	6.36	3.47	3.64e-08	1.07e-06			NonCoding
TC11002707.hg.1	6.74	8.53	3.47	6.51e-05	0.0007			NonCoding
TC06000009.hg.1	5.7	7.49	3.46	1.14e-07	2.76e-06	FOXQ1	94234	Coding
TC19000214.hg.1	8.55	10.34	3.46	3.81e-12	8.17e-10	ZNF844	284391	Coding
TC01002668.hg.1	7.07	8.86	3.46	1.45e-07	3.39e-06	MAGOH	4116	Coding
TC18000953.hg.1	9.63	11.42	3.46	1.01e-09	5.67e-08	KDSR	2531	NonCoding
TC03000369.hg.1	8.24	10.03	3.46	1.12e-09	6.16e-08	PDE12	201626	Coding
TC03000339.hg.1	8.68	10.46	3.45	3.25e-13	1.36e-10	GNL3; SNORD19B	26354; 100113381	Coding
TC19000689.hg.1	11.75	13.54	3.45	0.0007	0.005	SNAR-A3; SNAR-A4; SNAR-A5; SNAR-A7; SNAR-A11; SNAR-A9; SNAR-A6; SNAR-A8; SNAR-A10; SNAR-A14	100169951; 100169956; 100169952; 100169953; 100169954; 100169955; 100169957; 100169958; 100170216; 100191063	Coding
TC19001731.hg.1	11.75	13.54	3.45	0.0007	0.005	SNAR-A14; SNAR-A3; SNAR-A4	100191063; 100169951; 100169956	Coding
TC19001732.hg.1	11.75	13.54	3.45	0.0007	0.005	SNAR-A14; SNAR-A3; SNAR-A4	100191063; 100169951; 100169956	Coding
TC19001733.hg.1	11.75	13.54	3.45	0.0007	0.005	SNAR-A14; SNAR-A3; SNAR-A4	100191063; 100169951; 100169956	Coding
TC19001734.hg.1	11.75	13.54	3.45	0.0007	0.005	SNAR-A14; SNAR-A3; SNAR-A4	100191063; 100169951; 100169956	Coding
TC19001735.hg.1	11.75	13.54	3.45	0.0007	0.005	SNAR-A14; SNAR-A3; SNAR-A4	100191063; 100169951; 100169956	Coding
TC19001736.hg.1	11.75	13.54	3.45	0.0007	0.005	SNAR-A14; SNAR-A3; SNAR-A4	100191063; 100169951; 100169956	Coding
TC19001737.hg.1	11.75	13.54	3.45	0.0007	0.005	SNAR-A14; SNAR-A3; SNAR-A4	100191063; 100169951; 100169956	Coding
TC19001738.hg.1	11.75	13.54	3.45	0.0007	0.005	SNAR-A14; SNAR-A3; SNAR-A4	100191063; 100169951; 100169956	Coding
TC19001739.hg.1	11.75	13.54	3.45	0.0007	0.005	SNAR-A14; SNAR-A3; SNAR-A4	100191063; 100169951; 100169956	Coding
TC19002012.hg.1	11.26	13.05	3.44	1.66e-11	2.47e-09	UCA1	652995	NonCoding
TC08001199.hg.1	7.4	9.18	3.44	2.33e-10	1.77e-08	SNAI2	6591	Coding
TC19000688.hg.1	11.76	13.54	3.44	0.0008	0.0055	SNAR-A1; SNAR-A2	100126798; 100126799	Coding
TC19000691.hg.1	11.76	13.54	3.44	0.0008	0.0055	SNAR-A2; SNAR-A1	100126799; 100126798	Coding
TC11001395.hg.1	7.27	9.05	3.43	1.37e-11	2.14e-09	NRIP3	56675	Coding
TC01003344.hg.1	6.96	8.74	3.42	2.75e-11	3.52e-09	GPATCH4	54865	Coding
TC03000088.hg.1	6.62	8.39	3.42	2.07e-10	1.61e-08	CCDC174	51244	Coding
TC14002080.hg.1	7.9	9.67	3.42	5.96e-08	1.61e-06			NonCoding
TC16001786.hg.1	8.36	10.13	3.42	8.7e-06	0.0001			NonCoding
TC03003114.hg.1	4.86	6.63	3.42	3.63e-07	7.38e-06	RBP1	5947	NonCoding
TC01002500.hg.1	9.55	11.32	3.41	2.05e-11	2.84e-09	CLSPN	63967	Coding
TC04001808.hg.1	9.07	10.84	3.41	2.02e-11	2.82e-09	CENPU	79682	Coding
TC01004998.hg.1	9.67	11.44	3.4	0.0002	0.0016	G0S2	50486	NonCoding
TC05002066.hg.1	7.69	9.46	3.4	2.91e-09	1.29e-07	DUSP1	1843	Coding
TC16000894.hg.1	9.92	11.69	3.4	2.17e-05	0.0002	PKD1P6	353511	Coding
TC01002166.hg.1	10.31	12.07	3.4	1.04e-12	3.2e-10	ERRFI1	54206	Coding
TC05001137.hg.1	9.04	10.8	3.4	1.48e-10	1.25e-08	MED10	84246	Coding
TC01001736.hg.1	9.22	10.99	3.39	1e-13	5.89e-11	CD55	1604	Coding
TC09000038.hg.1	4.55	6.3	3.38	5.22e-10	3.38e-08	PDCD1LG2	80380	Coding
TC10002078.hg.1	10.66	12.41	3.37	1.12e-10	1e-08	TFAM	7019	NonCoding
TC03003326.hg.1	4.94	6.7	3.37	7.29e-10	4.32e-08	CIDECP	152302	Coding
TC18000100.hg.1	11.74	13.49	3.37	6.05e-14	3.89e-11	RIOK3	8780	Coding
TC01004193.hg.1	7.81	9.56	3.36	5.03e-08	1.39e-06			NonCoding
TC17002426.hg.1	7.83	9.58	3.36	6.35e-09	2.46e-07	FAM101B	359845	NonCoding
TC09002617.hg.1	5.26	7.01	3.36	3.14e-08	9.44e-07	RASEF	158158	NonCoding
TC05003067.hg.1	4.21	5.96	3.36	1.01e-10	9.25e-09			NonCoding
TC17000868.hg.1	9.76	11.51	3.36	7.44e-10	4.38e-08	UBALD2	283991	Coding
TC01003532.hg.1	9.6	11.35	3.36	8.61e-12	1.52e-09	GAS5; SNORD74; SNORD47; SNORD44; SNORD81; SNORD79; SNORD80; SNORD76; SNORD77	60674; 619498; 26802; 26806; 26769; 26770; 26774; 692196; 692197	Coding
TC12000182.hg.1	9.09	10.84	3.35	3.42e-10	2.41e-08	GPRC5A; MIR614	9052; 693199	Coding
TC04002614.hg.1	10.9	12.64	3.35	3.59e-10	2.5e-08	THAP9-AS1	100499177	NonCoding
TC01005211.hg.1	9.72	11.47	3.35	1.37e-09	7.28e-08	CDK11B	984	NonCoding
TC11002011.hg.1	10.74	12.48	3.34	8.44e-09	3.13e-07	MRPL21	219927	Coding
TC05000260.hg.1	9.09	10.83	3.34	1.12e-07	2.72e-06	NDUFAF2	91942	Coding
TC16001659.hg.1	7.97	9.71	3.33	5.72e-11	5.97e-09			NonCoding
TC01006221.hg.1	6.1	7.84	3.33	4.77e-06	6.64e-05	MT1HL1	645745	NonCoding
TC07000895.hg.1	4.91	6.64	3.33	2.32e-07	5.08e-06	TAS2R5	54429	Coding
TC01003754.hg.1	7.55	9.29	3.33	3.71e-11	4.39e-09	SLC41A1	254428	Coding
TC17000934.hg.1	7.35	9.08	3.33	7.92e-10	4.59e-08	CCDC137	339230	Coding
TC19002158.hg.1	5.73	7.46	3.32	1.45e-08	4.95e-07			NonCoding
TC01001043.hg.1	5.12	6.85	3.32	4.19e-12	8.83e-10	PHGDH	26227	Coding
TC10002567.hg.1	3.99	5.72	3.32	1.11e-05	0.0001			NonCoding
TC01001408.hg.1	13.93	15.66	3.32	3.92e-05	0.0004			Coding
TC09001086.hg.1	5.83	7.56	3.32	2.64e-09	1.21e-07	IGFBPL1	347252	Coding
TC06001136.hg.1	8.77	10.5	3.31	1e-05	0.0001			Coding
TC03002234.hg.1	4.66	6.39	3.31	8.27e-10	4.78e-08	CCDC174	51244	NonCoding
TC02001128.hg.1	8.57	10.29	3.3	2.57e-12	6.13e-10	NABP1	64859	Coding
TC11003187.hg.1	11.16	12.88	3.3	2.7e-12	6.33e-10	SNHG1	23642	NonCoding
TC01001841.hg.1	9.36	11.08	3.3	1.34e-12	3.81e-10	FBXO28	23219	Coding
TC01002414.hg.1	8.24	9.96	3.3	1.57e-12	4.2e-10	RPA2	6118	Coding
TC12002547.hg.1	9.98	11.71	3.3	9.43e-09	3.42e-07	TDG	6996	NonCoding
TC21000397.hg.1	7.18	8.9	3.29	1.8e-09	9.06e-08	URB1	9875	Coding
TC10000801.hg.1	6.39	8.11	3.29	3.1e-09	1.36e-07	DUSP5	1847	Coding
TC13001572.hg.1	11.99	13.71	3.29	2.01e-07	4.49e-06			NonCoding
TC13001465.hg.1	7.43	9.15	3.28	1.17e-09	6.38e-08	NUFIP1	26747	NonCoding
TC02001571.hg.1	5.5	7.21	3.27	0.0001	0.0012	SNORA80B	100302743	Coding
TC0X001937.hg.1	9.9	11.61	3.26	1.46e-05	0.0002	ATP6AP1	537	NonCoding
TC17002207.hg.1	10.96	12.67	3.26	2.19e-08	6.97e-07			NonCoding
TC17000005.hg.1	5.43	7.13	3.26	6.17e-10	3.86e-08	RNMTL1	55178	Coding
TC17002087.hg.1	5.49	7.19	3.26	1.11e-07	2.72e-06	SMCR8	140775	NonCoding
TC19002480.hg.1	10.06	11.77	3.26	5.7e-07	1.08e-05			NonCoding
TC10000098.hg.1	9.7	11.41	3.26	1.5e-10	1.26e-08	MCM10	55388	Coding
TC12000993.hg.1	7.29	8.99	3.26	4.09e-11	4.62e-09	ATP6V0A2	23545	Coding
TC12001456.hg.1	11.35	13.05	3.25	2.34e-11	3.1e-09	CCNT1	904	Coding
TC02003332.hg.1	5.18	6.88	3.25	2.98e-05	0.0003			NonCoding
TC19002026.hg.1	8.91	10.61	3.25	6.1e-08	1.65e-06	DDX49	54555	NonCoding
TC01005030.hg.1	10.56	12.26	3.24	1.95e-09	9.66e-08	RRP15	51018	NonCoding
TC12002825.hg.1	8.09	9.79	3.24	6.19e-08	1.67e-06			NonCoding
TC01002064.hg.1	10.51	12.2	3.24	0.0007	0.0054			Coding
TC03001699.hg.1	8.42	10.11	3.23	7.88e-12	1.42e-09	IQCB1	9657	Coding
TC03000096.hg.1	6.87	8.56	3.23	9.45e-12	1.63e-09	EAF1	85403	Coding
TC03001821.hg.1	8.21	9.9	3.21	4.88e-13	1.84e-10	DBR1	51163	Coding
TC21000891.hg.1	6.16	7.84	3.21	9.67e-07	1.68e-05	ADAMTS1	9510	NonCoding
TC01002337.hg.1	5.41	7.09	3.21	1.14e-09	6.24e-08	HTR1D	3352	Coding
TC19001218.hg.1	7.51	9.19	3.2	5.15e-10	3.37e-08	TRMT1	55621	Coding
TC19002039.hg.1	10.3	11.98	3.2	1.69e-09	8.63e-08			NonCoding
TC14002131.hg.1	11.39	13.07	3.2	5.8e-07	1.09e-05			NonCoding
TC02000190.hg.1	11.03	12.71	3.2	0.008	0.0418			Coding
TC19002340.hg.1	4.16	5.84	3.19	3.79e-06	5.43e-05			NonCoding
TC01005853.hg.1	4.35	6.03	3.19	1.14e-06	1.93e-05			NonCoding
TC17001796.hg.1	5.87	7.54	3.19	1.07e-09	5.93e-08	ERN1	2081	Coding
TC13000729.hg.1	11.45	13.12	3.19	9.58e-08	2.4e-06	FABP5P1		Coding
TC08000437.hg.1	4.7	6.37	3.18	6.78e-06	9e-05			Coding
TC01004542.hg.1	4.46	6.13	3.18	2.51e-07	5.44e-06			NonCoding
TC20000388.hg.1	7.69	9.36	3.18	0.0001	0.0013	SNORD12B	100113393	Coding
TC07000476.hg.1	7.35	9.02	3.18	3.42e-10	2.41e-08	RHBDD2	57414	Coding
TC16000463.hg.1	11.75	13.41	3.18	8.46e-12	1.5e-09	OGFOD1	55239	Coding
TC11001875.hg.1	6.74	8.41	3.18	1.75e-10	1.41e-08	UBXN1	51035	Coding
TC13000727.hg.1	9.47	11.13	3.18	4.06e-13	1.61e-10	DIS3	22894	Coding
TC01003967.hg.1	7.08	8.75	3.18	9.18e-11	8.55e-09	EXOC8	149371	Coding
TC02000743.hg.1	4.14	5.81	3.18	3.21e-08	9.64e-07			Coding
TC6_mann_hap4000181.hg.1	6.99	8.65	3.17	7.29e-09	2.76e-07			NonCoding
TC01002478.hg.1	7.82	9.48	3.17	6.31e-10	3.92e-08	RNF19B	127544	Coding
TC10002954.hg.1	6.29	7.95	3.17	1.52e-07	3.53e-06	FAM24B	196792	Coding
TC09001769.hg.1	4.82	6.48	3.16	3.34e-08	9.96e-07	NRARP	441478	Coding
TC01002542.hg.1	8.41	10.07	3.16	3.54e-07	7.23e-06	SNORA55	677834	Coding
TC04001286.hg.1	6.3	7.96	3.15	4.14e-09	1.72e-07	CXCL2	2920	Coding
TC17002597.hg.1	10.26	11.92	3.15	1.42e-09	7.5e-08	MYO19	80179	NonCoding
TC06001135.hg.1	5.97	7.63	3.15	0.0002	0.0016			Coding
TC04002813.hg.1	8.52	10.18	3.15	9.72e-10	5.49e-08	SH3RF1	57630	NonCoding
TC20000114.hg.1	8.65	10.31	3.15	2.99e-13	1.3e-10	MGME1	92667	Coding
TC02003922.hg.1	6.04	7.69	3.14	1.74e-06	2.77e-05			NonCoding
TC19002108.hg.1	6.26	7.91	3.13	2.15e-07	4.75e-06	WDR62	284403	NonCoding
TC02001116.hg.1	5.25	6.9	3.13	5.34e-06	7.32e-05			Coding
TC01004680.hg.1	5.16	6.8	3.12	1.33e-08	4.58e-07			NonCoding
TC12001974.hg.1	8.61	10.26	3.12	1.45e-12	3.99e-10	BRAP	8315	Coding
TC08002307.hg.1	7.39	9.03	3.12	2.7e-06	4.04e-05			NonCoding
TC11003226.hg.1	9.22	10.86	3.12	1.52e-07	3.54e-06	MRPL21	219927	NonCoding
TC19000353.hg.1	7.73	9.37	3.11	3.8e-08	1.1e-06	MPV17L2	84769	Coding
TC01001878.hg.1	7.15	8.79	3.11	0.0304	0.124			Coding
TC07000288.hg.1	7.15	8.79	3.11	0.0304	0.124	LINC01061	401149	Coding
TC07000366.hg.1	7.15	8.79	3.11	0.0304	0.124			Coding
TC07001381.hg.1	7.15	8.79	3.11	0.0304	0.124			Coding
TC07001402.hg.1	7.15	8.79	3.11	0.0304	0.124			Coding
TC07001412.hg.1	7.15	8.79	3.11	0.0304	0.124			Coding
TC07001423.hg.1	7.15	8.79	3.11	0.0304	0.124			Coding
TC06000386.hg.1	7.14	8.78	3.11	1.07e-08	3.82e-07	C6orf48; SNORD52; SNORD48	50854; 26797; 26801	Coding
TC13000111.hg.1	8.9	10.54	3.11	1.46e-10	1.23e-08	BRCA2	675	Coding
TC12002303.hg.1	7.12	8.76	3.11	1.74e-08	5.76e-07	LINC00941	100287314	NonCoding
TC12001619.hg.1	10.22	11.85	3.11	3.06e-13	1.31e-10	NEMP1	23306	Coding
TC19001485.hg.1	5.83	7.47	3.1	2.74e-10	2e-08	ZNF571	51276	Coding
TC05003094.hg.1	9.41	11.04	3.09	7.82e-07	1.41e-05			NonCoding
TC16000949.hg.1	6.22	7.85	3.09	4.45e-11	4.92e-09	RRN3P3	100131998	Coding
TC19001145.hg.1	9.65	11.28	3.08	8.33e-11	7.98e-09	ZNF699	374879	Coding
TC06002752.hg.1	7.66	9.28	3.08	1.32e-06	2.19e-05	PPARD	5467	NonCoding
TC16001945.hg.1	6.24	7.86	3.08	0.0007	0.0053	MTSS1L	92154	NonCoding
TC10000087.hg.1	6.47	8.09	3.07	8.24e-11	7.92e-09	PROSER2	254427	Coding
TC12002398.hg.1	10.57	12.19	3.07	1.65e-09	8.46e-08	SHMT2	6472	NonCoding
TC20001119.hg.1	8.54	10.16	3.07	4.07e-09	1.7e-07	MGME1	92667	NonCoding
TC07002487.hg.1	7.56	9.17	3.06	6.44e-10	3.98e-08	ZKSCAN1	7586	NonCoding
TC01003860.hg.1	10.17	11.78	3.05	4.28e-05	0.0004			Coding
TC12001492.hg.1	9.73	11.34	3.05	1.72e-11	2.54e-09	LIMA1	51474	Coding
TC01004600.hg.1	8.43	10.04	3.05	9.16e-07	1.61e-05			NonCoding
TC01003351.hg.1	8.32	9.93	3.05	1.23e-09	6.66e-08	ISG20L2	81875	Coding
TC17000210.hg.1	5.66	7.26	3.04	7.01e-09	2.66e-07	SMCR8	140775	Coding
TC20001062.hg.1	13.57	15.18	3.04	1.08e-08	3.84e-07	NOP56	10528	NonCoding
TC03000341.hg.1	5.29	6.89	3.04	9.1e-05	0.0009			Coding
TC14001115.hg.1	6.11	7.71	3.04	1.42e-11	2.2e-09	VCPKMT	79609	Coding
TC03002740.hg.1	7.75	9.35	3.04	1.77e-05	0.0002	FAM43A	131583	NonCoding
TC19000386.hg.1	9.08	10.68	3.04	1.28e-10	1.11e-08	ZNF85	7639	Coding
TC17000355.hg.1	9.37	10.97	3.03	1.12e-10	1e-08	ATAD5	79915	Coding
TC14000940.hg.1	10.15	11.75	3.03	4.61e-11	5.05e-09	PRMT5	10419	Coding
TC08000993.hg.1	7.07	8.67	3.03	2.36e-07	5.15e-06			Coding
TC02002289.hg.1	8.46	10.06	3.03	5.08e-10	3.33e-08	AMMECR1L	83607	Coding
TC01005754.hg.1	6.37	7.97	3.03	2.21e-06	3.4e-05			NonCoding
TC21000169.hg.1	9.83	11.43	3.03	2.95e-09	1.31e-07	ETS2	2114	Coding
TC10000009.hg.1	4.86	6.46	3.03	7.83e-11	7.67e-09	IDI2-AS1	55853	Coding
TC09001031.hg.1	8.19	9.79	3.03	1.18e-09	6.4e-08	KIF24	347240	Coding
TC19000387.hg.1	9	10.6	3.03	1.02e-10	9.29e-09	ZNF430	80264	Coding
TC17000540.hg.1	5.26	6.86	3.03	1.46e-09	7.65e-08	AOC3	8639	Coding
TC01006253.hg.1	6.81	8.41	3.03	7.17e-10	4.27e-08	ZNF695; ZNF670-ZNF695	57116; 100533111	NonCoding
TC6_dbb_hap3000071.hg.1	7.75	9.35	3.02	2.95e-08	8.96e-07	C6orf48; SNORD52; SNORD48	50854; 26797; 26801	Coding
TC01005595.hg.1	4.58	6.17	3.02	6.71e-07	1.24e-05			NonCoding
TC01002831.hg.1	7.48	9.08	3.02	6.15e-12	1.18e-09	ZNHIT6	54680	Coding
TC0X000925.hg.1	7.66	9.25	3.02	6.29e-10	3.92e-08	KLHL15	80311	Coding
TC16001314.hg.1	12.1	13.7	3.02	9.66e-08	2.41e-06	COTL1	23406	Coding
TC0X000081.hg.1	8.67	10.26	3.02	3.67e-12	7.95e-10	TXLNG	55787	Coding
TC03000497.hg.1	5.82	7.41	3.01	2e-06	3.12e-05			Coding
TC10000773.hg.1	7.14	8.73	3.01	7.02e-10	4.22e-08	PDCD11	22984	Coding
TC12001296.hg.1	8.28	9.87	3.01	9.91e-13	3.08e-10	RECQL	5965	Coding
TC01000043.hg.1	7.97	9.56	3.01	5.97e-09	2.34e-07	ATAD3A	55210	Coding
TC6_apd_hap1000041.hg.1	7.53	9.12	3	1.85e-08	6.03e-07	C6orf48; SNORD52; SNORD48	50854; 26797; 26801	Coding
TC6_cox_hap2000080.hg.1	7.53	9.12	3	1.85e-08	6.03e-07	C6orf48; SNORD52; SNORD48	50854; 26797; 26801	Coding
TC6_qbl_hap6000071.hg.1	7.53	9.12	3	1.85e-08	6.03e-07	C6orf48; SNORD52; SNORD48	50854; 26797; 26801	Coding
TC16000201.hg.1	10.61	12.2	3	6.97e-06	9.22e-05	PKD1P2	283955	Coding
TC07000428.hg.1	8.09	9.68	3	3.96e-11	4.56e-09	SBDSP1	155370	Coding
TC0X000515.hg.1	8.13	9.71	3	1.46e-08	4.96e-07			Coding
TC16001714.hg.1	5.33	6.91	3	3.75e-09	1.59e-07			NonCoding
TC15000300.hg.1	5.39	6.97	2.99	6.55e-10	4.02e-08	CHAC1	79094	Coding
TC14001778.hg.1	7.18	8.76	2.99	3.25e-06	4.76e-05			NonCoding
TC07002868.hg.1	8.16	9.74	2.99	2.67e-09	1.22e-07	GGCT	79017	NonCoding
TC19002226.hg.1	7.33	8.91	2.98	3.22e-07	6.69e-06	ZNF331	55422	NonCoding
TC09001375.hg.1	7.54	9.11	2.98	4.79e-09	1.94e-07	ZNF367	195828	Coding
TC20000773.hg.1	8.53	10.11	2.98	8.14e-08	2.09e-06	E2F1	1869	Coding
TC12001792.hg.1	6.86	8.43	2.98	2.34e-11	3.1e-09	KITLG	4254	Coding
TCUn_gl000221000001.hg.1	6.16	7.73	2.98	0.0002	0.0017			Coding
TC03002316.hg.1	5.54	7.11	2.97	3.04e-06	4.48e-05			NonCoding
TC06002667.hg.1	5.62	7.19	2.97	2.33e-08	7.36e-07	ZSCAN12P1	221584	NonCoding
TC09000508.hg.1	3.82	5.39	2.97	5.36e-11	5.71e-09	NR4A3	8013	Coding
TC08000258.hg.1	8.79	10.36	2.96	1.18e-12	3.48e-10	MAK16	84549	Coding
TC04001589.hg.1	6.79	8.35	2.96	7.49e-12	1.36e-09	CLGN	1047	Coding
TC16001222.hg.1	9.17	10.74	2.96	2.94e-10	2.13e-08	TERF2	7014	Coding
TC09002131.hg.1	9.29	10.85	2.96	1.84e-09	9.22e-08			NonCoding
TC01001804.hg.1	9.42	10.99	2.96	1.16e-08	4.09e-07	RRP15	51018	Coding
TC14001178.hg.1	6.32	7.88	2.96	1.67e-10	1.37e-08	TIMM9	26520	Coding
TC19001740.hg.1	10.86	12.42	2.95	6.16e-06	8.3e-05	SNAR-B2; SNAR-B1	100170217; 100170224	Coding
TC19001741.hg.1	10.86	12.42	2.95	6.16e-06	8.3e-05	SNAR-B1; SNAR-B2	100170224; 100170217	Coding
TC17001200.hg.1	6.14	7.7	2.95	5.96e-10	3.76e-08	TOP3A	7156	Coding
TC19001079.hg.1	9.12	10.68	2.95	1.83e-11	2.64e-09	SAFB2	9667	Coding
TC12002292.hg.1	9.32	10.87	2.95	1.68e-08	5.56e-07	RASSF8	11228	NonCoding
TC05000735.hg.1	6.35	7.91	2.94	0.0018	0.012	VTRNA1-2	56663	Coding
TC03001583.hg.1	5.25	6.81	2.94	1.77e-09	8.94e-08	VGLL3	389136	Coding
TC15000840.hg.1	5.28	6.84	2.94	3.83e-12	8.18e-10	AEN	64782	Coding
TC0X000472.hg.1	8.26	9.81	2.94	2e-09	9.8e-08			Coding
TC06003476.hg.1	5.32	6.88	2.93	7.51e-08	1.96e-06	LOC285812	285812	NonCoding
TC05001880.hg.1	6.07	7.62	2.93	4.98e-09	2e-07	SPRY4	81848	Coding
TC17000775.hg.1	12.54	14.09	2.93	1.09e-05	0.0001	SNORD104	692227	Coding
TC04002943.hg.1	6.95	8.5	2.93	2.37e-10	1.79e-08	THAP9-AS1	100499177	Coding
TC16001234.hg.1	12.32	13.87	2.93	4.33e-09	1.78e-07	AARS	16	Coding
TC01001879.hg.1	10.35	11.9	2.93	7.69e-05	0.0008			Coding
TC07000289.hg.1	10.35	11.9	2.93	7.69e-05	0.0008			Coding
TC07000367.hg.1	10.35	11.9	2.93	7.69e-05	0.0008			Coding
TC07001380.hg.1	10.35	11.9	2.93	7.69e-05	0.0008			Coding
TC07001422.hg.1	10.35	11.9	2.93	7.69e-05	0.0008			Coding
TC10002227.hg.1	7.61	9.16	2.93	5.01e-06	6.93e-05			NonCoding
TC16002043.hg.1	11.99	13.54	2.93	4.09e-06	5.81e-05	NPIPA1; NPIPA8; NPIPA7; NPIPA2; NPIPA3; PKD1P1	9284; 101059953; 101059938; 642799; 642778; 339044	Coding
TC01003990.hg.1	9.03	10.58	2.92	1.2e-05	0.0001	SNORA14B	677802	Coding
TC07000593.hg.1	7.31	8.86	2.92	4.22e-11	4.72e-09	BUD31	8896	Coding
TC04002157.hg.1	7.85	9.39	2.92	3.94e-11	4.56e-09	SNHG8	100093630	NonCoding
TC19002457.hg.1	7.44	8.98	2.92	2.05e-09	1e-07	DMKN	93099	NonCoding
TC16000202.hg.1	13.76	15.3	2.91	2.04e-08	6.56e-07	NPIPA1; NPIPA5; NPIPA8; NPIPA7; PKD1P1	9284; 100288332; 101059953; 101059938; 339044	Coding
TC08001584.hg.1	11.36	12.9	2.91	1.3e-11	2.06e-09	ATAD2	29028	Coding
TC19002048.hg.1	7.67	9.21	2.91	2.05e-08	6.61e-07			NonCoding
TC17000965.hg.1	8.91	10.44	2.9	9.83e-06	0.0001	FAM101B	359845	Coding
TC11001924.hg.1	7.83	9.37	2.9	2.95e-11	3.69e-09	CDCA5	113130	Coding
TC09002486.hg.1	6.44	7.98	2.9	1.32e-05	0.0002			NonCoding
TC01001781.hg.1	7.6	9.13	2.89	4.66e-11	5.09e-09	FLVCR1	28982	Coding
TC11000624.hg.1	10.57	12.1	2.89	5.18e-10	3.37e-08	DPF2	5977	Coding
TC06001057.hg.1	6.27	7.81	2.89	2.3e-09	1.09e-07	STX11	8676	Coding
TC11001453.hg.1	10.01	11.54	2.89	0.0002	0.002	SNORD14A	26822	Coding
TC12002956.hg.1	5.98	7.51	2.89	5.9e-12	1.14e-09	PTPRR	5801	NonCoding
TC19001015.hg.1	6.82	8.35	2.89	2.86e-09	1.28e-07	KLF16	83855	Coding
TC17002430.hg.1	10.23	11.76	2.89	4.07e-06	5.78e-05			NonCoding
TC16000638.hg.1	8.82	10.35	2.88	1.37e-09	7.25e-08	GAN	8139	Coding
TC03000056.hg.1	5.78	7.3	2.88	4.41e-10	2.96e-08	IRAK2	3656	Coding
TC16001387.hg.1	7.46	8.98	2.88	4.96e-09	2e-07	LOC652276	652276	NonCoding
TC16000474.hg.1	3.84	5.36	2.88	9.7e-06	0.0001	MT1H	4496	Coding
TC21000805.hg.1	5.94	7.47	2.88	2.77e-07	5.89e-06			NonCoding
TC02004564.hg.1	6.94	8.46	2.88	3.42e-07	7.03e-06			NonCoding
TC12002858.hg.1	7.75	9.28	2.87	1.56e-05	0.0002	VDR	7421	NonCoding
TC01000938.hg.1	8.75	10.27	2.87	2.48e-06	3.77e-05	SCARNA2	677766	Coding
TC07000478.hg.1	5.55	7.06	2.87	0.0009	0.0063	SNORA14A	677801	Coding
TC01000282.hg.1	8.37	9.89	2.86	1.02e-08	3.66e-07	ZBTB40	9923	Coding
TC19001232.hg.1	8.27	9.79	2.86	4.34e-10	2.92e-08	ASF1B	55723	Coding
TC17000448.hg.1	7.6	9.12	2.86	2.23e-09	1.07e-07	DUSP14	11072	Coding
TC05002515.hg.1	7.47	8.98	2.86	2.33e-09	1.1e-07	SLF1	84250	NonCoding
TC19000061.hg.1	6.31	7.82	2.86	3.75e-11	4.43e-09	ZNF57	126295	Coding
TC12003015.hg.1	9.96	11.48	2.86	7.13e-08	1.87e-06	FGD6	55785	NonCoding
TC16001424.hg.1	8.52	10.03	2.86	1.66e-06	2.66e-05			NonCoding
TC01003325.hg.1	9.01	10.52	2.86	2.76e-11	3.54e-09	KIAA0907	22889	Coding
TC07001401.hg.1	11.31	12.83	2.86	0.0001	0.001			Coding
TC12002861.hg.1	8.23	9.75	2.85	1.04e-08	3.72e-07			NonCoding
TC03001455.hg.1	5.97	7.48	2.85	1.95e-09	9.65e-08	TNNC1	7134	Coding
TC06001089.hg.1	5.68	7.19	2.85	2.58e-09	1.19e-07	ULBP1	80329	Coding
TC08002160.hg.1	6.94	8.44	2.85	3.64e-07	7.39e-06			NonCoding
TC09002005.hg.1	4.2	5.71	2.85	1.3e-07	3.09e-06			NonCoding
TC15002702.hg.1	4.95	6.46	2.85	4.33e-08	1.22e-06			NonCoding
TC01002843.hg.1	7.13	8.64	2.84	7.44e-11	7.37e-09	GTF2B	2959	Coding
TC11000752.hg.1	9.43	10.94	2.84	0.0001	0.001			Coding
TC13000860.hg.1	8.45	9.96	2.84	1.1e-08	3.9e-07	EFNB2	1948	Coding
TC13000793.hg.1	7.84	9.34	2.83	4.17e-10	2.81e-08	TGDS	23483	Coding
TC06002871.hg.1	4.53	6.03	2.83	5.46e-07	1.04e-05			NonCoding
TC09000842.hg.1	6.93	8.43	2.83	7.02e-08	1.85e-06	NDOR1	27158	Coding
TC09002183.hg.1	7.4	8.9	2.83	1.71e-09	8.7e-08	DNAJC25	548645	NonCoding
TC20001239.hg.1	5.7	7.2	2.83	4.18e-07	8.28e-06			NonCoding
TC14001911.hg.1	13.66	15.16	2.82	7.76e-06	0.0001	RPPH1	85495	NonCoding
TC16001417.hg.1	6.81	8.3	2.82	4.3e-09	1.77e-07	SHISA9	729993	NonCoding
TC18000564.hg.1	7.06	8.55	2.82	4.61e-11	5.05e-09	DSEL	92126	Coding
TC01003859.hg.1	7.13	8.63	2.81	0.0002	0.0018			Coding
TC07000290.hg.1	7.13	8.63	2.81	0.0002	0.0018			Coding
TC07000368.hg.1	7.13	8.63	2.81	0.0002	0.0018			Coding
TC16001658.hg.1	7.8	9.29	2.81	4.9e-09	1.97e-07			NonCoding
TC19001473.hg.1	6.97	8.46	2.81	2.12e-11	2.91e-09	ZNF461	92283	Coding
TC09002753.hg.1	9.77	11.26	2.81	2.77e-10	2.01e-08	POLE3	54107	NonCoding
TC16000989.hg.1	8.32	9.81	2.81	2.74e-09	1.24e-07	NUPR1	26471	Coding
TC17001769.hg.1	9.35	10.84	2.8	1.05e-12	3.21e-10	BRIP1	83990	Coding
TC15002743.hg.1	8.73	10.22	2.8	1.41e-05	0.0002	PRKXP1	441733	NonCoding
TC11001748.hg.1	10.82	12.3	2.8	4.83e-10	3.2e-08	FNBP4	23360	Coding
TC11003362.hg.1	4.33	5.81	2.8	1.32e-07	3.14e-06			NonCoding
TC09001009.hg.1	7.17	8.65	2.79	3.17e-11	3.89e-09	BAG1	573	Coding
TC16000082.hg.1	10.15	11.63	2.79	2.29e-09	1.09e-07	KCTD5	54442	Coding
TC01003416.hg.1	10.55	12.03	2.79	1.1e-06	1.88e-05	PFDN2	5202	Coding
TC17002685.hg.1	9.09	10.57	2.79	1.17e-07	2.83e-06	MRPL10	124995	NonCoding
TC10001805.hg.1	5.08	6.56	2.79	2.94e-09	1.31e-07	IDI2-AS1	55853	NonCoding
TC12000815.hg.1	5.66	7.14	2.79	6.45e-10	3.98e-08	C12orf45	121053	Coding
TC19000396.hg.1	9.31	10.79	2.78	9.87e-11	9.07e-09	ZNF257	113835	Coding
TC19002259.hg.1	9.41	10.88	2.78	4.37e-06	6.15e-05			NonCoding
TC19001633.hg.1	7.17	8.64	2.78	2.51e-08	7.81e-07	DMWD	1762	Coding
TC02001746.hg.1	7.92	9.4	2.78	5.08e-11	5.43e-09	CDC42EP3	10602	Coding
TC20000600.hg.1	7.72	9.19	2.78	4.09e-11	4.62e-09	TRMT6	51605	Coding
TC05001407.hg.1	5.48	6.95	2.78	6.34e-09	2.46e-07			Coding
TC04000599.hg.1	7.7	9.17	2.78	5.88e-11	6.11e-09	SNHG8	100093630	Coding
TC16002097.hg.1	11.05	12.52	2.78	2.25e-06	3.46e-05	NPIPA1; NPIPA8; NPIPA7; PKD1P1; PKD1P2	9284; 101059953; 101059938; 339044; 283955	Coding
TC19001370.hg.1	7.24	8.72	2.78	1.21e-07	2.9e-06	ZNF681; ZNF676	148213; 163223	Coding
TC19000646.hg.1	6.95	8.42	2.77	4.91e-11	5.31e-09	CD3EAP	10849	Coding
TC11003206.hg.1	13.83	15.3	2.77	2.59e-07	5.57e-06	RELA	5970	NonCoding
TC07001250.hg.1	7.13	8.6	2.77	1.28e-12	3.71e-10	GGCT	79017	Coding
TC0X001359.hg.1	9.87	11.34	2.77	1.93e-11	2.74e-09	ZNF280C	55609	Coding
TC16000769.hg.1	9.49	10.96	2.77	0.0005	0.0035	SNORA10	574042	Coding
TC01005703.hg.1	5.22	6.68	2.76	2.61e-08	8.06e-07			NonCoding
TC02004970.hg.1	5.77	7.24	2.76	3.96e-12	8.44e-10	MXD1	4084	Coding
TC01001002.hg.1	6.89	8.36	2.76	1.13e-08	3.98e-07	DCLRE1B	64858	Coding
TC11001883.hg.1	9.85	11.32	2.76	6.96e-10	4.2e-08	WDR74	54663	Coding
TC07002377.hg.1	7.33	8.79	2.76	3.58e-10	2.5e-08	ZNF92	168374	NonCoding
TC07000138.hg.1	4.52	5.98	2.75	1.7e-07	3.88e-06			Coding
TC01002195.hg.1	9.69	11.15	2.75	4.43e-07	8.7e-06	SRM	6723	Coding
TC12000989.hg.1	7.24	8.7	2.75	1.66e-11	2.47e-09	DDX55	57696	Coding
TC19000389.hg.1	10.13	11.58	2.75	4.8e-11	5.2e-09	ZNF431	170959	Coding
TC07002368.hg.1	7.89	9.35	2.75	2.55e-05	0.0003	ZNF107	51427	NonCoding
TC11000854.hg.1	7.99	9.45	2.75	2.03e-10	1.58e-08	DDIAS	220042	Coding
TC16000893.hg.1	12.6	14.06	2.75	4.35e-07	8.57e-06	PKD1P6	353511	Coding
TC10002226.hg.1	7.94	9.39	2.74	7.02e-07	1.28e-05	HELLS	3070	NonCoding
TC20000838.hg.1	9.56	11.02	2.74	1.38e-05	0.0002	SNORA71B	26776	Coding
TC15000232.hg.1	5.71	7.16	2.74	9.36e-07	1.64e-05	PGBD4	161779	Coding
TC02002666.hg.1	8.23	9.68	2.74	7.06e-11	7.06e-09	CLK1	1195	Coding
TC02000198.hg.1	7.88	9.33	2.74	0.0003	0.0028			Coding
TC11001884.hg.1	10.94	12.4	2.74	2.87e-11	3.62e-09	SNORD22; SNORD29; SNORD31; SNORD30; SNORD28; SNORD27; SNORD26; SNORD25; SNHG1	9304; 9297; 9298; 9299; 9300; 9301; 9302; 9303; 23642	Coding
TC10000008.hg.1	9.94	11.4	2.74	3.43e-11	4.12e-09	GTPBP4	23560	Coding
TC05000573.hg.1	9.18	10.63	2.74	3.51e-10	2.45e-08	SRFBP1	153443	Coding
TC12003096.hg.1	4.29	5.75	2.74	1.62e-05	0.0002	TBX3	6926	NonCoding
TC10002534.hg.1	4.65	6.1	2.73	5.3e-09	2.11e-07			NonCoding
TC05001465.hg.1	4.75	6.2	2.73	8.58e-08	2.19e-06	LOC102477328	102477328	Coding
TC06003553.hg.1	5.76	7.21	2.73	4.59e-06	6.42e-05			NonCoding
TC19001462.hg.1	7.42	8.87	2.73	1.58e-05	0.0002	POLR2I	5438	Coding
TC20000385.hg.1	7.95	9.4	2.72	1.04e-10	9.45e-09	DDX27	55661	Coding
TC10001860.hg.1	10.9	12.34	2.72	2.08e-08	6.67e-07	PFKFB3	5209	NonCoding
TC18000556.hg.1	10.57	12.01	2.72	1.81e-11	2.63e-09	KDSR	2531	Coding
TC16001707.hg.1	8.47	9.92	2.72	3.55e-08	1.04e-06	ZNF778	197320	NonCoding
TC06001929.hg.1	9.56	11	2.72	1.52e-09	7.93e-08	AKIRIN2	55122	Coding
TC11000182.hg.1	6.07	7.51	2.72	2.36e-11	3.11e-09	ADM	133	Coding
TC01000554.hg.1	6.34	7.78	2.72	1.21e-10	1.05e-08	DPH2	1802	Coding
TC12001459.hg.1	4.17	5.61	2.72	1.69e-09	8.6e-08	RND1	27289	Coding
TC19001908.hg.1	8.25	9.69	2.71	1.93e-07	4.35e-06	ZNF256	10172	Coding
TC11003169.hg.1	9.03	10.48	2.71	0.0003	0.0021	PRPF19	27339	NonCoding
TC03002422.hg.1	10.04	11.48	2.71	6.8e-11	6.87e-09	ARL13B	200894	NonCoding
TC10001257.hg.1	7.48	8.92	2.71	2.36e-07	5.14e-06	FAM25C; FAM25G; FAM25BP	644054; 100133093; 100132929	Coding
TC07001207.hg.1	9.59	11.03	2.71	9.16e-09	3.35e-07	CYCS	54205	Coding
TC02003749.hg.1	6.58	8.02	2.71	4.68e-07	9.12e-06			NonCoding
TC09002662.hg.1	9.92	11.36	2.71	6.2e-12	1.18e-09			NonCoding
TC01003328.hg.1	6.63	8.06	2.71	2.41e-11	3.16e-09	ARHGEF2	9181	Coding
TC02001916.hg.1	9.64	11.07	2.7	1.87e-11	2.67e-09	SERTAD2	9792	Coding
TC16001785.hg.1	8.21	9.64	2.7	0.0003	0.0021			NonCoding
TC19000946.hg.1	6.16	7.6	2.7	1.06e-08	3.79e-07	ZIK1	284307	Coding
TC22000650.hg.1	10.32	11.75	2.7	4.21e-08	1.2e-06	SF3A1	10291	Coding
TC16000198.hg.1	11.29	12.72	2.7	8.25e-06	0.0001	NPIPA1; PKD1P1; NPIPA5	9284; 339044; 100288332	Coding
TC11003449.hg.1	12.2	13.63	2.7	6.25e-09	2.43e-07	TMX2	51075	Coding
TC16000720.hg.1	8.15	9.59	2.7	1.1e-09	6.05e-08	POLR3K	51728	Coding
TC09001090.hg.1	8.16	9.59	2.7	9.52e-08	2.38e-06			Coding
TC15000793.hg.1	7.23	8.66	2.7	6.51e-11	6.6e-09	WHAMM	123720	Coding
TC01001749.hg.1	7.94	9.37	2.7	2.66e-08	8.18e-07	G0S2	50486	Coding
TC08001290.hg.1	7.58	9.01	2.7	1.99e-08	6.43e-07	SNORD87; SNHG6	641648; 641638	Coding
TC05003356.hg.1	6.45	7.88	2.69	6.27e-11	6.4e-09	LOC100268168	100268168	NonCoding
TC09001844.hg.1	9.45	10.88	2.69	7e-05	0.0007			NonCoding
TC09002930.hg.1	9.29	10.72	2.69	3.2e-11	3.91e-09	POLR1E	64425	Coding
TC07001611.hg.1	10.52	11.94	2.69	5.61e-10	3.59e-08	TFPI2	7980	Coding
TC15000321.hg.1	8.15	9.57	2.69	3.64e-09	1.55e-07	HAUS2	55142	Coding
TC07000894.hg.1	4.3	5.73	2.69	4.63e-08	1.29e-06	TAS2R4	50832	Coding
TC02002212.hg.1	5.17	6.6	2.69	3.02e-10	2.17e-08	ZC3H8	84524	Coding
TC16000674.hg.1	9.12	10.54	2.69	3.46e-12	7.63e-10	MAP1LC3B	81631	Coding
TC05000736.hg.1	7.51	8.94	2.69	0.0002	0.0014	VTRNA1-3	56662	Coding
TC02002777.hg.1	7.13	8.56	2.69	5.64e-10	3.6e-08	RNF25	64320	Coding
TC17000877.hg.1	7.08	8.51	2.69	2.08e-06	3.24e-05	SNORD1A	677848	Coding
TC10001446.hg.1	7.78	9.21	2.68	5.2e-09	2.07e-07	POLR3A	11128	Coding
TC03000725.hg.1	7.45	8.87	2.68	1.58e-10	1.32e-08	SRPRB	58477	Coding
TC04002544.hg.1	5.87	7.29	2.68	4.23e-07	8.36e-06			NonCoding
TC10000893.hg.1	5.66	7.08	2.68	9.94e-11	9.11e-09	LOC399815	399815	Coding
TC19002165.hg.1	12.03	13.45	2.68	9.21e-06	0.0001	TOMM40	10452	NonCoding
TC07002047.hg.1	7.17	8.59	2.67	3.74e-09	1.59e-07	XRCC2	7516	Coding
TC12003241.hg.1	9.97	11.39	2.67	8.28e-08	2.12e-06	PRR13	54458	Coding
TC01002163.hg.1	3.92	5.34	2.67	1.03e-08	3.71e-07	TNFRSF9	3604	Coding
TC06003872.hg.1	6.52	7.93	2.67	3.52e-09	1.51e-07	MAP7	9053	NonCoding
TC19001976.hg.1	6.31	7.73	2.67	1.89e-07	4.27e-06			NonCoding
TC20000836.hg.1	4.75	6.17	2.67	3.56e-09	1.52e-07			Coding
TC10000908.hg.1	10.4	11.82	2.67	3.31e-12	7.4e-10	FAM175B	23172	Coding
TC07001543.hg.1	7.46	8.88	2.67	4.71e-09	1.91e-07	POMZP3	22932	Coding
TC07000798.hg.1	4.61	6.02	2.66	3.74e-10	2.59e-08	STRIP2	57464	Coding
TC17000437.hg.1	7.17	8.58	2.66	2.55e-08	7.92e-07	PIGW	284098	Coding
TC07002461.hg.1	6.13	7.55	2.66	6.22e-09	2.42e-07			NonCoding
TC20001231.hg.1	6.8	8.21	2.66	1.08e-06	1.85e-05	TTPAL	79183	NonCoding
TC10001545.hg.1	7.48	8.89	2.66	4.7e-11	5.11e-09	NOC3L	64318	Coding
TC07001630.hg.1	6.63	8.04	2.66	6.28e-13	2.24e-10	ASNS	440	Coding
TC07002923.hg.1	9.2	10.61	2.66	1.3e-05	0.0002	PURB	5814	NonCoding
TC20000009.hg.1	6.08	7.49	2.66	2.28e-10	1.75e-08	TRIB3	57761	Coding
TC11000751.hg.1	5.07	6.48	2.66	2.71e-10	1.98e-08	FOLR3	2352	Coding
TC03002959.hg.1	4.9	6.31	2.66	2.19e-06	3.38e-05	MITF	4286	NonCoding
TC12003123.hg.1	6.59	8	2.66	2.44e-08	7.63e-07	MSI1	4440	NonCoding
TC01001061.hg.1	6.6	8.01	2.66	4e-08	1.15e-06			Coding
TC08002368.hg.1	8.01	9.42	2.65	4.32e-08	1.22e-06			NonCoding
TC04000158.hg.1	7.03	8.44	2.65	8.18e-12	1.46e-09	SLIT2	9353	Coding
TC05000525.hg.1	6.9	8.31	2.65	1.79e-09	9.04e-08	EPB41L4A-AS1	114915	Coding
TC19002469.hg.1	9.33	10.73	2.65	6.63e-09	2.55e-07			NonCoding
TC01001364.hg.1	12.42	13.83	2.65	1.72e-10	1.4e-08	PEA15	8682	Coding
TC22000711.hg.1	10.88	12.29	2.65	2.91e-11	3.65e-09	EIF3D	8664	Coding
TC0X001567.hg.1	4.08	5.49	2.65	2.36e-10	1.79e-08			NonCoding
TC19002669.hg.1	6.91	8.31	2.64	1.89e-10	1.5e-08	ZNF551	90233	Coding
TC07001266.hg.1	6.61	8.01	2.64	3.26e-11	3.98e-09	RP9	6100	Coding
TC16000967.hg.1	7.86	9.26	2.64	4.1e-13	1.61e-10	PALB2	79728	Coding
TC01000370.hg.1	7.45	8.85	2.64	2.45e-10	1.83e-08	PPP1R8	5511	Coding
TC19002172.hg.1	5.85	7.25	2.64	4.33e-05	0.0005	FOSB	2354	NonCoding
TC01002519.hg.1	10.55	11.94	2.63	9.15e-10	5.21e-08	GNL2	29889	Coding
TC03002505.hg.1	8.99	10.39	2.63	6.93e-10	4.19e-08	UMPS	7372	NonCoding
TC12000254.hg.1	9.19	10.58	2.63	1.71e-10	1.39e-08	LOC732360	732360	Coding
TC19001806.hg.1	12.27	13.66	2.63	4.92e-11	5.31e-09	ZNF468	90333	Coding
TC08000749.hg.1	8.39	9.78	2.63	7.14e-09	2.71e-07	MYC	4609	Coding
TC19001795.hg.1	10.68	12.07	2.63	2.19e-10	1.69e-08	ZNF841	284371	Coding
TC19001215.hg.1	11.04	12.43	2.62	1.84e-07	4.17e-06	FARSA	2193	Coding
TC11003248.hg.1	10.57	11.96	2.62	1.21e-08	4.23e-07	C2CD3	26005	NonCoding
TC03002352.hg.1	8.36	9.75	2.62	1.09e-08	3.87e-07	CCDC66	285331	NonCoding
TC06002580.hg.1	7.31	8.7	2.62	7.66e-10	4.47e-08	SMIM13	221710	NonCoding
TC6_qbl_hap6000148.hg.1	7.62	9.01	2.62	1.81e-05	0.0002	HLA-B	3106	Coding
TC16000907.hg.1	9.96	11.34	2.61	3.5e-06	5.06e-05			Coding
TC01003334.hg.1	9.66	11.05	2.61	1.48e-08	5.02e-07	SMG5	23381	Coding
TC05002068.hg.1	6.14	7.52	2.61	5.22e-10	3.38e-08	LOC100268168	100268168	Coding
TC19000625.hg.1	5.14	6.53	2.61	1.27e-11	2.02e-09	CEACAM19	56971	Coding
TC20000026.hg.1	8.49	9.87	2.61	4.24e-10	2.85e-08	NOP56; SNORD57; SNORD56; SNORA51; SNORD110; SNORD86; MIR1292	10528; 26792; 26793; 677831; 692213; 692201; 100302138	Coding
TC16000079.hg.1	5.94	7.33	2.61	1.09e-09	6e-08	LOC652276	652276	Coding
TC07000399.hg.1	14	15.38	2.6	0.0004	0.0029	SNORA22	677807	Coding
TC12001837.hg.1	11.67	13.05	2.6	4.01e-10	2.74e-08	NTN4	59277	Coding
TC15002477.hg.1	10.91	12.29	2.6	2.87e-07	6.08e-06			NonCoding
TC05003027.hg.1	5.29	6.67	2.6	7.27e-08	1.9e-06			NonCoding
TC15001193.hg.1	13.32	14.7	2.6	0.0008	0.006	NOP10	55505	Coding
TC19000383.hg.1	8.19	9.57	2.6	1.81e-12	4.64e-10	ZNF90	7643	Coding
TC19000943.hg.1	6.38	7.75	2.6	3.58e-11	4.27e-09	ZNF419	79744	Coding
TC01002708.hg.1	8.44	9.82	2.6	1.5e-09	7.82e-08	JUN	3725	Coding
TC10000729.hg.1	5.43	6.81	2.6	1.78e-08	5.86e-07	C10orf2	56652	Coding
TC16002024.hg.1	9.13	10.51	2.6	1.37e-06	2.26e-05	PIEZO1	9780	NonCoding
TC01001422.hg.1	9.04	10.41	2.6	7.52e-11	7.41e-09	UAP1	6675	Coding
TC19000382.hg.1	8.79	10.17	2.59	1.91e-09	9.48e-08	ZNF93	81931	Coding
TC06002911.hg.1	4.8	6.18	2.59	0.019	0.0853			NonCoding
TC16000959.hg.1	8.47	9.84	2.59	1.3e-09	6.94e-08	USP31	57478	Coding
TC07000070.hg.1	4.9	6.27	2.59	3.92e-05	0.0004			Coding
TC15002777.hg.1	9.25	10.63	2.59	3.52e-09	1.51e-07	PARP6	56965	Coding
TC05002564.hg.1	6.99	8.36	2.59	1.71e-10	1.39e-08	EPB41L4A-AS1	114915	NonCoding
TC01004598.hg.1	9.88	11.25	2.59	3.44e-09	1.49e-07	PRPF38B	55119	NonCoding
TC10000417.hg.1	9.7	11.07	2.59	4.89e-12	9.94e-10	SUPV3L1	6832	Coding
TC21000345.hg.1	10.46	11.83	2.59	3.88e-09	1.63e-07	ADAMTS1	9510	Coding
TC01001551.hg.1	9.6	10.97	2.58	2.24e-09	1.07e-07	SOAT1	6646	Coding
TC01003742.hg.1	7.86	9.23	2.58	1.27e-09	6.83e-08	RBBP5	5929	Coding
TC16001427.hg.1	9.7	11.07	2.58	1.55e-05	0.0002	PKD1P1	339044	NonCoding
TC0X001420.hg.1	14.43	15.79	2.58	0.0002	0.0019	SNORD61	26787	Coding
TC22001357.hg.1	4.74	6.11	2.58	3.01e-06	4.45e-05			NonCoding
TC11003010.hg.1	7.76	9.13	2.58	2.48e-08	7.74e-07	CARS	833	NonCoding
TC07002367.hg.1	6.99	8.35	2.58	1.53e-07	3.55e-06			NonCoding
TC16000786.hg.1	5.33	6.69	2.58	1.2e-05	0.0001			Coding
TC09002496.hg.1	9	10.36	2.58	8.18e-07	1.46e-05			NonCoding
TC06002793.hg.1	10.98	12.34	2.58	4.24e-08	1.2e-06			NonCoding
TC15000024.hg.1	7.64	9.01	2.57	0.0269	0.1125			Coding
TC15000148.hg.1	7.64	9.01	2.57	0.0269	0.1125			Coding
TC15000207.hg.1	7.64	9.01	2.57	0.0269	0.1125			Coding
TC15000238.hg.1	7.64	9.01	2.57	0.0269	0.1125			Coding
TC15000243.hg.1	7.64	9.01	2.57	0.0269	0.1125			Coding
TC15001014.hg.1	7.64	9.01	2.57	0.0269	0.1125			Coding
TC15001053.hg.1	7.64	9.01	2.57	0.0269	0.1125			Coding
TC15001115.hg.1	7.64	9.01	2.57	0.0269	0.1125			Coding
TC15001129.hg.1	7.64	9.01	2.57	0.0269	0.1125			Coding
TC15001157.hg.1	7.64	9.01	2.57	0.0269	0.1125			Coding
TC15001673.hg.1	7.64	9.01	2.57	0.0269	0.1125			Coding
TC01003112.hg.1	10.02	11.38	2.57	2.08e-09	1.01e-07	POLR3C	10623	Coding
TC01001188.hg.1	5.02	6.38	2.57	6e-10	3.77e-08	ECM1	1893	Coding
TC06002210.hg.1	10.4	11.76	2.57	4.08e-11	4.62e-09	PPIL4	85313	Coding
TC08000754.hg.1	4.4	5.76	2.57	1.66e-06	2.66e-05	MIR1206	100302170	Coding
TC16000568.hg.1	9.59	10.95	2.57	4.14e-11	4.66e-09	NIP7	51388	Coding
TC16000130.hg.1	8.34	9.7	2.57	2.29e-09	1.09e-07	DNAJA3	9093	Coding
TC07003064.hg.1	11.5	12.86	2.57	3.12e-08	9.38e-07	TFPI2	7980	NonCoding
TC01004295.hg.1	6.1	7.46	2.56	2.06e-06	3.2e-05			NonCoding
TC05001714.hg.1	6.66	8.02	2.56	6.36e-12	1.2e-09	LOX	4015	Coding
TC17002214.hg.1	6.24	7.6	2.56	2.7e-08	8.31e-07			NonCoding
TC08000849.hg.1	7.91	9.27	2.56	4.31e-07	8.5e-06	HSF1	3297	Coding
TC01000818.hg.1	9.98	11.33	2.56	2.5e-09	1.16e-07	CYR61	3491	Coding
TC13000626.hg.1	8.09	9.44	2.56	1.17e-10	1.02e-08	NUFIP1	26747	Coding
TC04001094.hg.1	4.59	5.94	2.55	0.0043	0.0245			Coding
TC07000230.hg.1	10.97	12.32	2.55	0.0008	0.0057			Coding
TC0X002235.hg.1	11.39	12.74	2.55	0.002	0.0129	FAM127B	26071	NonCoding
TC01002881.hg.1	7.14	8.49	2.55	9.16e-10	5.21e-08	DNTTIP2	30836	Coding
TC17000793.hg.1	10.32	11.67	2.55	0.0016	0.0109			Coding
TC19001898.hg.1	6.4	7.75	2.55	1.24e-09	6.66e-08	ZNF550	162972	Coding
TC05000206.hg.1	9.82	11.16	2.54	1.17e-10	1.03e-08	MRPS30	10884	Coding
TC05001319.hg.1	6.31	7.65	2.54	8.26e-11	7.93e-09	C5orf34	375444	Coding
TC12002105.hg.1	6.39	7.74	2.54	4.89e-09	1.97e-07	DHX37	57647	Coding
TC11001115.hg.1	8.63	9.98	2.54	1.75e-09	8.87e-08	UBASH3B	84959	Coding
TC19002364.hg.1	5.45	6.79	2.54	1.4e-05	0.0002			NonCoding
TC10001179.hg.1	6.35	7.69	2.54	4.37e-06	6.16e-05	FZD8; MIR4683	8325; 100616500	Coding
TC16002096.hg.1	13.76	15.11	2.54	1.45e-06	2.37e-05	NPIPA1; NPIPA5; NPIPA8; NPIPA7; PKD1P1	9284; 100288332; 101059953; 101059938; 339044	Coding
TC20001204.hg.1	13.04	14.38	2.53	2.44e-05	0.0003	C20orf24	55969	NonCoding
TC0X000744.hg.1	6.95	8.29	2.53	1.49e-09	7.78e-08	ZNF185	7739	Coding
TC11001544.hg.1	6.16	7.5	2.53	4.64e-07	9.05e-06	ABTB2	25841	Coding
TC15001643.hg.1	6.32	7.66	2.53	5.21e-08	1.43e-06	SEMA7A	8482	Coding
TC19002295.hg.1	6.41	7.75	2.53	8.86e-09	3.25e-07	APBA3	9546	NonCoding
TC10001589.hg.1	9.22	10.56	2.53	0.0024	0.0152	SNORA12	677800	Coding
TC17000098.hg.1	11.26	12.6	2.53	8.6e-07	1.53e-05	POLR2A	5430	Coding
TC16000184.hg.1	5.94	7.28	2.53	2.55e-05	0.0003			Coding
TC09001705.hg.1	5.26	6.59	2.52	1.08e-05	0.0001	MIR3689C	100616333	Coding
TC20000637.hg.1	10.04	11.37	2.52	5.61e-11	5.91e-09	ESF1	51575	Coding
TC0X001397.hg.1	8.2	9.53	2.52	9e-12	1.57e-09	MOSPD1	56180	Coding
TC01002394.hg.1	5.84	7.17	2.52	0.001	0.0072			Coding
TC03000474.hg.1	9.5	10.83	2.52	9.64e-12	1.65e-09	ARL13B	200894	Coding
TC07001654.hg.1	8.33	9.66	2.52	2.48e-10	1.84e-08	MCM7	4176	Coding
TC10001239.hg.1	7.3	8.63	2.52	2.94e-08	8.93e-07	FAM25C; FAM25G; FAM25BP	644054; 100133093; 100132929	Coding
TC10002344.hg.1	5.04	6.37	2.51	9.88e-11	9.07e-09	LOC399815	399815	NonCoding
TC07002959.hg.1	12.09	13.42	2.51	0.0002	0.0015			NonCoding
TC07000385.hg.1	6.98	8.31	2.51	1.69e-07	3.87e-06	ZNF107	51427	Coding
TC15001606.hg.1	6.09	7.41	2.51	1.89e-09	9.4e-08	TLE3	7090	Coding
TC19002392.hg.1	8.13	9.46	2.51	7.43e-07	1.35e-05			NonCoding
TC05002010.hg.1	7.66	8.99	2.51	1.52e-10	1.27e-08	SLU7	10569	Coding
TC10000475.hg.1	9.92	11.25	2.51	3.17e-09	1.39e-07	PLAU	5328	Coding
TC16000081.hg.1	5.68	7.01	2.51	9.84e-06	0.0001	FLJ42627	645644	Coding
TC16002075.hg.1	5.58	6.9	2.51	2.25e-06	3.46e-05	MT1L	4500	Coding
TC19000155.hg.1	8.56	9.89	2.51	3.69e-07	7.47e-06	ZNF317	57693	Coding
TC15001809.hg.1	4.72	6.05	2.51	0.0004	0.0029			Coding
TC03001995.hg.1	9.21	10.54	2.51	1.12e-10	9.97e-09	EIF5A2	56648	Coding
TC12002553.hg.1	8.74	10.07	2.51	1.32e-08	4.55e-07			NonCoding
TC15002184.hg.1	8.27	9.6	2.51	7.38e-09	2.79e-07	SPATA5L1	79029	NonCoding
TC17000819.hg.1	5.86	7.19	2.51	2.67e-09	1.22e-07	SOX9	6662	Coding
TC02002754.hg.1	5.41	6.74	2.51	2.84e-08	8.67e-07	MARCH4	57574	Coding
TC17002657.hg.1	12.11	13.44	2.51	9.32e-06	0.0001	SLC25A39	51629	NonCoding
TC19002032.hg.1	10.89	12.21	2.5	2.27e-08	7.17e-07	ZNF90	7643	NonCoding
TC02000189.hg.1	8.43	9.76	2.5	0.0003	0.0025	SNORD53	26796	Coding
TC11000790.hg.1	9.99	11.32	2.5	4.39e-12	9.13e-10	POLD3	10714	Coding
TC17001316.hg.1	10.96	12.29	2.5	7.1e-09	2.69e-07	NUFIP2	57532	Coding
TC09001332.hg.1	7.8	9.12	2.5	7.85e-06	0.0001	SNORA84; MIR3651	100124534; 100500918	Coding
TC01003741.hg.1	4.15	5.47	2.5	5.06e-07	9.76e-06	TMEM81	388730	Coding
TC07000059.hg.1	9.04	10.36	2.5	1.68e-09	8.57e-08	AIMP2	7965	Coding
TC19000753.hg.1	5.81	7.13	2.5	1.01e-07	2.5e-06	ZNF473	25888	Coding
TC0X001524.hg.1	8.73	10.05	2.5	3.09e-08	9.3e-07	IRAK1; MIR718	3654; 100313781	Coding
TC02004510.hg.1	5.81	7.13	2.5	1.53e-06	2.48e-05			NonCoding
TC20000905.hg.1	5.2	6.52	2.5	5.44e-12	1.07e-09	SLC13A3	64849	Coding
TC15001576.hg.1	7.99	9.31	2.49	2.42e-09	1.13e-07	TIPIN	54962	Coding
TC12000525.hg.1	9.83	11.15	2.49	2.5e-10	1.86e-08	SHMT2	6472	Coding
TC05000453.hg.1	7.15	8.47	2.49	1.97e-11	2.77e-09	SLF1	84250	Coding
TC12002982.hg.1	9.24	10.56	2.49	4.94e-08	1.37e-06	CCDC59	29080	NonCoding
TC0X000587.hg.1	9.5	10.82	2.49	3.67e-08	1.07e-06	UBE2A	7319	Coding
TC06002863.hg.1	7.97	9.28	2.49	1.4e-05	0.0002	OGFRL1	79627	NonCoding
TC02001741.hg.1	10.5	11.82	2.49	2.11e-08	6.75e-07	CEBPZ	10153	Coding
TC14001140.hg.1	6.42	7.74	2.49	1.16e-08	4.09e-07	TXNDC16	57544	Coding
TC07001080.hg.1	6.6	7.92	2.49	2.2e-09	1.06e-07	ZFAND2A	90637	Coding
TC17000991.hg.1	9.2	10.51	2.49	9.51e-11	8.8e-09	TSR1	55720	Coding
TC14000878.hg.1	7.14	8.46	2.49	1.73e-11	2.55e-09	CCNB1IP1	57820	Coding
TC14001967.hg.1	10.99	12.3	2.49	2.08e-10	1.61e-08	BAZ1A	11177	NonCoding
TC03000041.hg.1	7.44	8.75	2.48	2.25e-08	7.13e-07	BRPF1	7862	Coding
TC04001719.hg.1	8.39	9.7	2.48	2.19e-11	2.95e-09	DDX60L	91351	Coding
TC11002832.hg.1	13.49	14.8	2.48	4.33e-05	0.0005			NonCoding
TC17001933.hg.1	12.07	13.38	2.48	1.83e-07	4.15e-06	EIF4A3	9775	Coding
TC20001221.hg.1	12.79	14.1	2.48	2.93e-06	4.34e-05	TOP1	7150	NonCoding
TC09001775.hg.1	7.39	8.7	2.47	9.83e-09	3.55e-07	ZMYND19	116225	Coding
TC18000149.hg.1	5.89	7.19	2.47	4.64e-09	1.88e-07	MOCOS	55034	Coding
TC01001358.hg.1	3.79	5.09	2.47	9.36e-09	3.41e-07	LINC01133	100505633	Coding
TC03003204.hg.1	8.75	10.05	2.47	2.4e-06	3.66e-05	PHC3	80012	NonCoding
TC22001464.hg.1	6.94	8.24	2.47	5.31e-09	2.11e-07	PDXP	57026	Coding
TC19000632.hg.1	10.26	11.56	2.47	1.03e-06	1.77e-05	TOMM40	10452	Coding
TC09000696.hg.1	8.01	9.31	2.47	2.36e-06	3.6e-05	SET	6418	Coding
TC11003062.hg.1	8.54	9.85	2.47	4.83e-09	1.95e-07	LINC00958	100506305	NonCoding
TC19000462.hg.1	7.13	8.44	2.47	4.97e-09	2e-07	LSR	51599	Coding
TC12001749.hg.1	5.71	7	2.46	1.75e-06	2.77e-05			Coding
TC07001467.hg.1	10.33	11.62	2.46	7.58e-10	4.43e-08	SBDS	51119	Coding
TC07000657.hg.1	9.4	10.7	2.46	1.7e-05	0.0002			Coding
TC19000511.hg.1	8.33	9.63	2.45	1.16e-10	1.02e-08	ZNF420	147923	Coding
TC01000940.hg.1	10.95	12.25	2.45	2.81e-09	1.27e-07	SARS	6301	Coding
TC19001789.hg.1	9.01	10.3	2.45	6.6e-11	6.69e-09	ZNF649	65251	Coding
TC19000971.hg.1	12.6	13.89	2.45	4.9e-06	6.8e-05	TRIM28	10155	Coding
TC17002224.hg.1	9.52	10.82	2.45	0.0016	0.0105			NonCoding
TC01001014.hg.1	6.13	7.42	2.45	1.83e-10	1.46e-08	SLC22A15	55356	Coding
TC03002675.hg.1	5.41	6.71	2.45	0.0001	0.0012			NonCoding
TC01001317.hg.1	5.51	6.81	2.45	3.15e-12	7.09e-10	TMEM79	84283	Coding
TC03000338.hg.1	4.44	5.73	2.45	8.43e-05	0.0008			Coding
TC11000518.hg.1	5.91	7.21	2.45	4.77e-07	9.26e-06	CCDC86	79080	Coding
TC01003867.hg.1	6.53	7.82	2.45	4.77e-12	9.74e-10	TAF1A	9015	Coding
TC19001165.hg.1	10.83	12.12	2.45	5.57e-08	1.52e-06	CDC37; MIR1181	11140; 100302213	Coding
TC06000577.hg.1	6.44	7.73	2.45	6.96e-10	4.2e-08	BYSL	705	Coding
TC09001704.hg.1	5.85	7.14	2.44	4.58e-05	0.0005	MIR3689A; MIR3689E	100500846; 100616460	Coding
TC07001352.hg.1	8.45	9.74	2.44	4.28e-06	6.05e-05	SNORA5A	654319	Coding
TC14000406.hg.1	11.11	12.4	2.44	1.85e-10	1.47e-08	EIF2S1	1965	Coding
TC01006392.hg.1	7.77	9.06	2.44	1.04e-08	3.71e-07	ZNF695	57116	Coding
TC03000586.hg.1	7.14	8.43	2.44	4.11e-10	2.79e-08	QTRTD1	79691	Coding
TC10000748.hg.1	6.96	8.24	2.44	3.82e-09	1.61e-07	PPRC1	23082	Coding
TC14001404.hg.1	2.73	4.01	2.44	0.0345	0.1366			Coding
TC20001573.hg.1	5.1	6.39	2.44	4.35e-06	6.13e-05			NonCoding
TC16000831.hg.1	6.75	8.04	2.44	3.84e-06	5.49e-05	UBALD1	124402	Coding
TC0X000872.hg.1	6.97	8.26	2.44	3.24e-07	6.72e-06	FANCB	2187	Coding
TC10000360.hg.1	10.29	11.57	2.44	5.02e-11	5.39e-09	UBE2D1	7321	Coding
TC0X000579.hg.1	6.48	7.76	2.44	1.04e-10	9.41e-09	LONRF3	79836	Coding
TC14001154.hg.1	9.62	10.9	2.44	6.24e-11	6.39e-09	WDHD1	11169	Coding
TC12000418.hg.1	10.53	11.81	2.44	1.56e-08	5.24e-07	KRT7	3855	Coding
TC03002137.hg.1	10.02	11.31	2.43	6.23e-09	2.42e-07	LSG1	55341	Coding
TC09001739.hg.1	5.41	6.7	2.43	3.81e-11	4.48e-09	SNORA17A; SNORA17B; SNHG7	677804; 677824; 84973	Coding
TC11001000.hg.1	7.01	8.29	2.43	9.07e-10	5.17e-08	C11orf1	64776	Coding
TC03002144.hg.1	10.88	12.16	2.43	3.04e-10	2.18e-08	PPP1R2	5504	Coding
TC01004679.hg.1	6.02	7.3	2.43	1.81e-07	4.11e-06			NonCoding
TC10002548.hg.1	7.65	8.93	2.43	5.01e-06	6.93e-05			NonCoding
TC06002991.hg.1	13.38	14.66	2.43	2.35e-11	3.1e-09	RPF2	84154	NonCoding
TC17000999.hg.1	7.66	8.94	2.43	6.38e-08	1.7e-06	CLUH	23277	Coding
TC12002221.hg.1	7.31	8.59	2.43	8.56e-08	2.18e-06			NonCoding
TC09000331.hg.1	5.1	6.38	2.43	5.06e-06	6.99e-05			Coding
TC16000771.hg.1	7.64	8.92	2.43	1.6e-08	5.34e-07	ZNF598	90850	Coding
TC18000476.hg.1	8.12	9.4	2.43	2.08e-07	4.61e-06	EPG5	57724	Coding
TC03000664.hg.1	7.45	8.73	2.43	1.44e-08	4.92e-07	MCM2	4171	Coding
TC06002746.hg.1	12.77	14.05	2.43	4.96e-08	1.37e-06	HMGA1	3159	NonCoding
TC19001301.hg.1	9.28	10.56	2.43	3.99e-07	7.97e-06	NR2C2AP	126382	Coding
TC03001345.hg.1	9.76	11.04	2.42	1.74e-07	3.98e-06	CDCP1	64866	Coding
TC05000826.hg.1	7.65	8.93	2.42	2.49e-08	7.75e-07	HMGXB3	22993	Coding
TC19000402.hg.1	10.42	11.7	2.42	3.44e-10	2.42e-08	ZNF730	100129543	Coding
TC02001960.hg.1	5.83	7.11	2.42	2.5e-09	1.16e-07	SNRPG	6637	Coding
TC19000381.hg.1	8.98	10.25	2.42	6.91e-11	6.95e-09	ZNF253	56242	Coding
TC19001340.hg.1	8.08	9.36	2.41	8.54e-09	3.16e-07	ZNF506	440515	Coding
TC18000167.hg.1	9.25	10.52	2.41	1.56e-11	2.36e-09	C18orf25	147339	Coding
TC01000484.hg.1	8.52	9.79	2.41	1.63e-10	1.34e-08	UTP11L	51118	Coding
TC17000993.hg.1	4.57	5.84	2.41	2.5e-06	3.78e-05	SNORD91A	692207	Coding
TC01003534.hg.1	7.47	8.74	2.41	2.21e-08	7.04e-07	SNORD75	692195	Coding
TC0X000788.hg.1	7.45	8.72	2.41	8.5e-05	0.0008	MIR1184-3; MIR1184-1; MIR1184-2	100422977; 100302111; 100422985	Coding
TC0X001548.hg.1	7.45	8.72	2.41	8.5e-05	0.0008	MIR1184-1; MIR1184-2; MIR1184-3	100302111; 100422985; 100422977	Coding
TC0X001553.hg.1	7.45	8.72	2.41	8.5e-05	0.0008	MIR1184-3; MIR1184-2; MIR1184-1	100422977; 100422985; 100302111	Coding
TC19000218.hg.1	6.63	7.9	2.41	7.16e-09	2.72e-07	ZNF136	7695	Coding
TC0X001311.hg.1	7.53	8.8	2.41	5.69e-11	5.95e-09	NKRF	55922	Coding
TC07001495.hg.1	6.32	7.58	2.41	2.69e-09	1.23e-07	NSUN5	55695	Coding
TC20000320.hg.1	13.08	14.35	2.41	1.53e-06	2.48e-05	MYBL2	4605	Coding
TC09001556.hg.1	9.5	10.77	2.4	3.32e-10	2.35e-08	RBM18	92400	Coding
TC12001925.hg.1	9.97	11.24	2.4	6.2e-12	1.18e-09	CRY1	1407	Coding
TC01000352.hg.1	8.37	9.64	2.4	2.14e-07	4.74e-06	ZDHHC18	84243	Coding
TC08001894.hg.1	4.59	5.86	2.4	1.41e-05	0.0002			NonCoding
TC07000285.hg.1	15.62	16.89	2.4	1.83e-05	0.0002			Coding
TC07001384.hg.1	15.62	16.89	2.4	1.83e-05	0.0002			Coding
TC07001404.hg.1	15.62	16.89	2.4	1.83e-05	0.0002			Coding
TC17002645.hg.1	9.75	11.01	2.4	4.5e-10	3e-08	BRCA1	672	NonCoding
TC12002233.hg.1	3.82	5.08	2.4	0.0001	0.001			NonCoding
TC19000128.hg.1	7.21	8.47	2.4	5.52e-08	1.51e-06	MCOLN1	57192	Coding
TC11002930.hg.1	9.58	10.84	2.4	1.48e-07	3.46e-06	TBRG1	84897	NonCoding
TC14001768.hg.1	8.03	9.29	2.39	1.57e-05	0.0002			NonCoding
TC10001580.hg.1	7.77	9.03	2.39	4.83e-08	1.34e-06	GOT1	2805	Coding
TC20000124.hg.1	7.56	8.81	2.39	1.34e-06	2.22e-05	MIR3192	100422875	Coding
TC17001876.hg.1	6.58	7.84	2.39	1.96e-06	3.07e-05	SLC25A19	60386	Coding
TC09001730.hg.1	7.57	8.83	2.39	1.16e-09	6.31e-08	SDCCAG3	10807	Coding
TC17000665.hg.1	7.86	9.12	2.39	0.0181	0.0821			Coding
TC09000573.hg.1	9.83	11.08	2.39	7.43e-11	7.37e-09	PRPF4	9128	Coding
TC09001624.hg.1	10.9	12.16	2.39	6.78e-07	1.25e-05	CIZ1	25792	Coding
TC03002464.hg.1	5.06	6.32	2.39	2.57e-06	3.87e-05	PHLDB2	90102	NonCoding
TC17001519.hg.1	7.35	8.61	2.39	1.12e-07	2.74e-06	KLHL11	55175	Coding
TC18000805.hg.1	4.69	5.95	2.39	7.68e-08	1.99e-06			NonCoding
TC01001882.hg.1	5.06	6.32	2.39	0.0012	0.0085			Coding
TC01003855.hg.1	5.06	6.32	2.39	0.0012	0.0085			Coding
TC02004177.hg.1	8.1	9.35	2.39	1.91e-10	1.51e-08	THUMPD2	80745	NonCoding
TC19001598.hg.1	7.07	8.33	2.39	1.95e-05	0.0002	ZNF404	342908	Coding
TC01000461.hg.1	4.61	5.86	2.39	0.0005	0.004			Coding
TC13000119.hg.1	9.43	10.69	2.39	9.2e-10	5.23e-08	RFC3	5983	Coding
TC01003858.hg.1	6.37	7.63	2.38	0.0192	0.0863			Coding
TC06002662.hg.1	6.12	7.37	2.38	2.74e-06	4.09e-05	ZNF391	346157	NonCoding
TC10002411.hg.1	13.52	14.77	2.38	1.58e-05	0.0002	KLF6	1316	NonCoding
TC01004558.hg.1	3.79	5.05	2.38	0.0018	0.012			NonCoding
TC0X000910.hg.1	10.72	11.97	2.38	0.0001	0.001	SCARNA9L	100158262	Coding
TC06000078.hg.1	7.45	8.7	2.38	1.2e-10	1.04e-08	SMIM13	221710	Coding
TC15002670.hg.1	6.57	7.82	2.38	1.13e-06	1.92e-05			NonCoding
TC19001351.hg.1	7.27	8.52	2.38	1.86e-05	0.0002	LOC105372321	105372321	Coding
TC10001880.hg.1	9.03	10.28	2.38	1.02e-06	1.76e-05	TAF3	83860	NonCoding
TC01002827.hg.1	6.89	8.14	2.38	2.31e-09	1.1e-07	C1orf52	148423	Coding
TC04000989.hg.1	8.68	9.92	2.38	8.73e-11	8.23e-09	LYAR	55646	Coding
TC02002830.hg.1	6.56	7.81	2.37	2.67e-09	1.22e-07	IRS1	3667	Coding
TC12003267.hg.1	6.71	7.96	2.37	7.9e-10	4.59e-08	ZNF10	7556	Coding
TC11000910.hg.1	12.41	13.66	2.37	0.0006	0.0045	SCARNA9; SCARNA9L	619383; 100158262	Coding
TC22000658.hg.1	7.21	8.45	2.37	2.58e-10	1.9e-08	PES1	23481	Coding
TC14000880.hg.1	12.88	14.12	2.37	0.0003	0.0027			Coding
TC19002097.hg.1	12.53	13.78	2.37	2.09e-05	0.0002	FXYD5	53827	NonCoding
TC06000640.hg.1	7.75	8.99	2.37	6.97e-07	1.28e-05	CENPQ	55166	Coding
TC21000004.hg.1	6.64	7.89	2.37	5.79e-09	2.27e-07			Coding
TC02001693.hg.1	8.27	9.51	2.37	6.15e-08	1.66e-06	SUPT7L	9913	Coding
TC06002707.hg.1	7.45	8.69	2.37	0.001	0.0069	HLA-B	3106	NonCoding
TC17001930.hg.1	6.97	8.22	2.37	1.17e-08	4.1e-07	CBX4	8535	Coding
TC02001866.hg.1	9.88	11.12	2.37	2.55e-12	6.13e-10	PNPT1	87178	Coding
TC01004316.hg.1	6.75	7.99	2.37	1.1e-06	1.88e-05			NonCoding
TC16002018.hg.1	5.93	7.17	2.37	1.52e-05	0.0002			NonCoding
TC18000434.hg.1	6.16	7.4	2.37	0.0003	0.0024			Coding
TC0M000019.hg.1	11.77	13.02	2.37	2.88e-05	0.0003			Coding
TC02002773.hg.1	8.78	10.03	2.37	2.72e-09	1.24e-07	USP37	57695	Coding
TC07002395.hg.1	6.74	7.98	2.37	9.07e-10	5.17e-08			NonCoding
TC03002133.hg.1	11.81	13.05	2.36	9.99e-13	3.1e-10	ATP13A3	79572	Coding
TC19000427.hg.1	11.27	12.51	2.36	9.59e-08	2.4e-06	PDCD5	9141	Coding
TC16001357.hg.1	7.83	9.07	2.36	5.07e-07	9.76e-06	FANCA	2175	Coding
TC08000648.hg.1	8.38	9.61	2.36	1.3e-10	1.12e-08	DCAF13	25879	Coding
TC02000395.hg.1	7.29	8.53	2.36	9.72e-10	5.49e-08	PNO1	56902	Coding
TC21000332.hg.1	5.3	6.54	2.36	5.6e-07	1.06e-05	LINC00158	54072	Coding
TC21001005.hg.1	7.1	8.34	2.36	1.21e-05	0.0001			NonCoding
TC02001439.hg.1	8.58	9.81	2.36	4.19e-11	4.69e-09	COPS8	10920	Coding
TC16002042.hg.1	14.03	15.27	2.36	1.4e-07	3.3e-06	NPIPA1; NPIPA2; NPIPA3	9284; 642799; 642778	Coding
TC19002565.hg.1	6.21	7.45	2.36	0.0004	0.0033			NonCoding
TC02000057.hg.1	9.49	10.73	2.35	7.3e-10	4.32e-08	RRM2	6241	Coding
TC16000355.hg.1	7.26	8.49	2.35	2.43e-07	5.29e-06	FBRS	64319	Coding
TC07000259.hg.1	7.25	8.49	2.35	1.04e-08	3.71e-07	MRPL32	64983	Coding
TC16000303.hg.1	8.26	9.5	2.35	1.09e-07	2.67e-06	SGF29	112869	Coding
TC11001948.hg.1	7.47	8.7	2.35	1.16e-09	6.31e-08	FOSL1	8061	Coding
TC15000567.hg.1	2.77	4.01	2.35	0.008	0.0417			Coding
TC16000469.hg.1	6.37	7.6	2.35	4.93e-06	6.83e-05	MT1JP	4498	Coding
TC02003748.hg.1	5.31	6.54	2.35	6.8e-08	1.8e-06			NonCoding
TC05003075.hg.1	6.89	8.12	2.35	4.54e-06	6.36e-05	FOXD1	2297	NonCoding
TC20000841.hg.1	12.19	13.42	2.34	0.0002	0.0017	SNORA71D	677840	Coding
TC09000497.hg.1	6.17	7.4	2.34	1.13e-10	1e-08	NANS	54187	Coding
TC02000374.hg.1	6.93	8.16	2.34	4.77e-10	3.17e-08	SLC1A4	6509	Coding
TC10002809.hg.1	6.08	7.3	2.34	1.49e-06	2.42e-05			NonCoding
TC07002520.hg.1	10.21	11.43	2.34	8.07e-07	1.45e-05	CBLL1	79872	NonCoding
TC02000450.hg.1	5.44	6.67	2.34	3.36e-06	4.9e-05			Coding
TC12001916.hg.1	7.54	8.77	2.34	6.85e-10	4.16e-08	NUAK1	9891	Coding
TC6_mann_hap4000216.hg.1	7.18	8.41	2.34	2.39e-10	1.8e-08	MICB	4277	Coding
TC12002037.hg.1	10.13	11.35	2.34	1.86e-07	4.2e-06	PXN	5829	Coding
TC08001183.hg.1	7.54	8.76	2.34	7.57e-10	4.43e-08	THAP1	55145	Coding
TC20000960.hg.1	5.87	7.1	2.34	8.56e-11	8.14e-09	BCAS1	8537	Coding
TC06000888.hg.1	11.66	12.89	2.34	5.47e-11	5.79e-09	RPF2	84154	Coding
TC22000936.hg.1	11.72	12.94	2.34	7.39e-07	1.34e-05	IL17RA	23765	NonCoding
TC20000123.hg.1	7.16	8.38	2.34	2.01e-11	2.82e-09	POLR3F	10621	Coding
TC05003301.hg.1	6.31	7.53	2.34	1.07e-06	1.84e-05			NonCoding
TC10000673.hg.1	8.84	10.06	2.33	1.54e-09	7.98e-08	HELLS	3070	Coding
TC09000647.hg.1	5.88	7.1	2.33	4.41e-08	1.24e-06	RABEPK	10244	Coding
TC01004231.hg.1	4.69	5.91	2.33	5.69e-05	0.0006			NonCoding
TC21000535.hg.1	8.32	9.54	2.33	1.59e-10	1.32e-08	UBE2G2	7327	Coding
TC02002445.hg.1	5.29	6.51	2.33	2.2e-09	1.05e-07	NR4A2	4929	Coding
TC21000561.hg.1	7.08	8.3	2.33	3.52e-09	1.51e-07			NonCoding
TC12001593.hg.1	5.92	7.14	2.33	0.0032	0.0191			Coding
TC01005598.hg.1	6.2	7.42	2.33	5.26e-08	1.44e-06	C1orf52	148423	NonCoding
TC09001333.hg.1	8.71	9.93	2.33	4.81e-10	3.18e-08	NOL8	55035	Coding
TC0X001315.hg.1	8.81	10.03	2.33	1.2e-10	1.04e-08	UPF3B	65109	Coding
TC10000361.hg.1	9.38	10.6	2.33	7.49e-11	7.4e-09	TFAM	7019	Coding
TC18000210.hg.1	7.94	9.16	2.33	1.65e-07	3.79e-06	SEC11C	90701	Coding
TC09001602.hg.1	14.07	15.29	2.33	0.0014	0.0096	SNORA65	26783	Coding
TC19002693.hg.1	10.86	12.08	2.33	3.21e-05	0.0003	TM6SF2	53345	Coding
TC20000278.hg.1	8.46	9.68	2.33	1.7e-09	8.66e-08	RPRD1B	58490	Coding
TC02001768.hg.1	7.42	8.64	2.32	2.88e-11	3.62e-09	THUMPD2	80745	Coding
TC05001408.hg.1	9.92	11.13	2.32	1.33e-08	4.57e-07	CENPK	64105	Coding
TC03000407.hg.1	4.65	5.87	2.32	1.97e-09	9.73e-08	KBTBD8	84541	Coding
TC08001900.hg.1	3.4	4.62	2.32	1.58e-06	2.55e-05			NonCoding
TC03002744.hg.1	7.25	8.46	2.32	0.0001	0.0013			NonCoding
TC0X000072.hg.1	6.87	8.08	2.32	2.49e-09	1.16e-07	ZRSR2	8233	Coding
TC19000007.hg.1	7.94	9.15	2.31	2.66e-07	5.7e-06	CDC34	997	Coding
TC06000371.hg.1	4.15	5.36	2.31	1.41e-06	2.31e-05	TNF	7124	Coding
TC6_cox_hap2000067.hg.1	4.15	5.36	2.31	1.41e-06	2.31e-05	TNF	7124	Coding
TC6_dbb_hap3000058.hg.1	4.15	5.36	2.31	1.41e-06	2.31e-05	TNF	7124	Coding
TC6_mann_hap4000059.hg.1	4.15	5.36	2.31	1.41e-06	2.31e-05	TNF	7124	Coding
TC6_mcf_hap5000053.hg.1	4.15	5.36	2.31	1.41e-06	2.31e-05	TNF	7124	Coding
TC6_qbl_hap6000058.hg.1	4.15	5.36	2.31	1.41e-06	2.31e-05	TNF	7124	Coding
TC6_ssto_hap7000054.hg.1	4.15	5.36	2.31	1.41e-06	2.31e-05	TNF	7124	Coding
TC16001575.hg.1	7.12	8.33	2.31	4.09e-05	0.0004	MT1L	4500	NonCoding
TC20000871.hg.1	10.17	11.38	2.31	3.49e-07	7.13e-06	TOMM34	10953	Coding
TC19002650.hg.1	7.06	8.27	2.31	2.09e-09	1.01e-07	ZNF525	170958	Coding
TC22000826.hg.1	7.62	8.83	2.31	1.01e-08	3.63e-07	PHF5A	84844	Coding
TC05000818.hg.1	7.76	8.97	2.31	6.27e-10	3.91e-08	GRPEL2	134266	Coding
TC14001079.hg.1	7.8	9.01	2.31	4.77e-10	3.17e-08	KLHL28	54813	Coding
TC07001509.hg.1	9.53	10.74	2.31	7.5e-11	7.4e-09	RFC2	5982	Coding
TC14001159.hg.1	8.41	9.62	2.31	8.23e-09	3.07e-07	ATG14	22863	Coding
TC21000425.hg.1	4.71	5.92	2.31	3.17e-06	4.65e-05	RUNX1-IT1	80215	Coding
TC20000013.hg.1	9.13	10.34	2.31	1.51e-08	5.09e-07	PSMF1	9491	Coding
TC04001724.hg.1	7.51	8.71	2.31	6.65e-10	4.07e-08	SH3RF1	57630	Coding
TC12001947.hg.1	7.05	8.26	2.31	2.9e-08	8.81e-07	ALKBH2	121642	Coding
TC02001015.hg.1	5.95	7.16	2.31	9.05e-08	2.28e-06	ERICH2	285141	Coding
TC19000936.hg.1	8.09	9.3	2.31	8.38e-10	4.82e-08	ZNF805	390980	Coding
TC6_ssto_hap7000094.hg.1	6.9	8.1	2.31	1.98e-07	4.44e-06	ZBTB9	221504	Coding
TC01001880.hg.1	8.88	10.09	2.31	0.0113	0.0557			Coding
TC07001379.hg.1	8.88	10.09	2.31	0.0113	0.0557			Coding
TC07001411.hg.1	8.88	10.09	2.31	0.0113	0.0557			Coding
TC07001421.hg.1	8.88	10.09	2.31	0.0113	0.0557			Coding
TC20001360.hg.1	10.01	11.22	2.3	1.32e-07	3.14e-06	TPD52L2	7165	NonCoding
TC01001624.hg.1	4.9	6.1	2.3	4.32e-09	1.78e-07	RGS2	5997	Coding
TC06000010.hg.1	8.8	10	2.3	6.96e-07	1.27e-05	FOXF2	2295	Coding
TC16001982.hg.1	10.81	12.01	2.3	5.94e-06	8.04e-05			NonCoding
TC17001136.hg.1	8.71	9.91	2.3	4.47e-08	1.26e-06	SCO1	6341	Coding
TC07001415.hg.1	15.51	16.71	2.3	1.82e-05	0.0002			Coding
TC11001431.hg.1	8.56	9.76	2.3	1.67e-06	2.67e-05	LINC00958	100506305	Coding
TC08002257.hg.1	9.16	10.37	2.3	3.1e-07	6.49e-06	TNFRSF10B	8795	NonCoding
TC10000445.hg.1	7.02	8.22	2.3	1.34e-07	3.17e-06	CHST3	9469	Coding
TC21001058.hg.1	9.51	10.71	2.3	6.41e-12	1.21e-09	DONSON	29980	Coding
TC11003199.hg.1	12.78	13.98	2.3	5.09e-08	1.4e-06	SF1	7536	NonCoding
TC01004871.hg.1	5.23	6.43	2.3	7.07e-06	9.32e-05			NonCoding
TC01005210.hg.1	8.74	9.94	2.3	3.16e-07	6.6e-06			NonCoding
TC02003134.hg.1	12.17	13.37	2.3	1.76e-10	1.42e-08	WDR43	23160	NonCoding
TC06000073.hg.1	10.26	11.46	2.3	2.47e-07	5.36e-06	PAK1IP1	55003	Coding
TC07000395.hg.1	7.21	8.41	2.3	6.52e-08	1.74e-06	ZNF92	168374	Coding
TC16001790.hg.1	9.48	10.68	2.3	0.0006	0.0045			NonCoding
TC17002305.hg.1	6.59	7.79	2.3	5.23e-05	0.0005	PPM1D	8493	NonCoding
TC17001057.hg.1	6.75	7.95	2.3	2.82e-09	1.27e-07	DHX33	56919	Coding
TC12003087.hg.1	6.88	8.08	2.3	1.17e-08	4.11e-07	MAPKAPK5-AS1	51275	NonCoding
TC15002476.hg.1	10.56	11.76	2.3	6.86e-09	2.62e-07	GOLGA8A	23015	NonCoding
TC20001537.hg.1	7.47	8.67	2.3	2.23e-06	3.43e-05	PLAGL2	5326	NonCoding
TC04001193.hg.1	4.95	6.15	2.3	1.97e-07	4.42e-06	LRRC66	339977	Coding
TC17002365.hg.1	8.97	10.17	2.29	6.5e-07	1.2e-05	SAP30BP	29115	NonCoding
TC01000006.hg.1	15.84	17.04	2.29	2.46e-05	0.0003			Coding
TC01001875.hg.1	15.84	17.04	2.29	2.46e-05	0.0003			Coding
TC01002068.hg.1	15.84	17.04	2.29	2.46e-05	0.0003			Coding
TC01002070.hg.1	15.84	17.04	2.29	2.46e-05	0.0003			Coding
TC01003864.hg.1	15.84	17.04	2.29	2.46e-05	0.0003			Coding
TC07000363.hg.1	15.84	17.04	2.29	2.46e-05	0.0003			Coding
TC07001426.hg.1	15.84	17.04	2.29	2.46e-05	0.0003			Coding
TC21000176.hg.1	5.54	6.74	2.29	5.7e-09	2.24e-07	SH3BGR	6450	Coding
TC02002001.hg.1	8.67	9.86	2.29	1.07e-08	3.82e-07	AUP1	550	Coding
TC05001470.hg.1	7.38	8.58	2.29	7.66e-07	1.38e-05	FOXD1	2297	Coding
TC11001294.hg.1	6.73	7.93	2.29	1.85e-11	2.66e-09	ZNF195	7748	Coding
TC19000366.hg.1	7.99	9.19	2.29	8.65e-08	2.2e-06	DDX49	54555	Coding
TC19000401.hg.1	7.32	8.51	2.29	2.84e-06	4.23e-05			Coding
TC07002371.hg.1	7.67	8.87	2.29	3.38e-08	1e-06	ZNF273	10793	NonCoding
TC11002292.hg.1	8.13	9.33	2.29	1.92e-05	0.0002	TIMM8B	26521	Coding
TC10002127.hg.1	5.16	6.36	2.29	6.65e-08	1.77e-06	LOC101929112	101929112	NonCoding
TC06000204.hg.1	7.66	8.85	2.29	0.0015	0.0099			Coding
TC07001192.hg.1	7.56	8.76	2.29	1.14e-11	1.87e-09	FAM126A	84668	Coding
TC01002426.hg.1	13.12	14.31	2.29	8.2e-06	0.0001	SNORD99	692212	Coding
TC05000318.hg.1	6.11	7.31	2.28	7.01e-06	9.26e-05			Coding
TC02000310.hg.1	6.4	7.59	2.28	1.46e-05	0.0002	CHAC2	494143	Coding
TC10001640.hg.1	6.14	7.33	2.28	7.37e-07	1.34e-05	MIR4482	100616323	Coding
TC01004119.hg.1	8.83	10.02	2.28	1.48e-08	5.03e-07	LINC01128	643837	NonCoding
TC05001307.hg.1	7.54	8.73	2.28	6.06e-11	6.25e-09	OXCT1	5019	Coding
TC17000860.hg.1	8.97	10.15	2.28	6.2e-10	3.87e-08	SAP30BP	29115	Coding
TC01004343.hg.1	7.46	8.65	2.28	1.27e-08	4.4e-07	C1orf50	79078	NonCoding
TC07000549.hg.1	6.23	7.42	2.28	2.11e-08	6.75e-07	RBM48	84060	Coding
TC01004760.hg.1	11.08	12.26	2.28	4.71e-06	6.58e-05	CKS1B	1163	NonCoding
TC02000160.hg.1	8.24	9.43	2.28	0.0003	0.0026			Coding
TC02002244.hg.1	9.43	10.61	2.28	2.06e-11	2.85e-09	CCDC93	54520	Coding
TC11002076.hg.1	8.56	9.75	2.28	4.18e-09	1.73e-07	C2CD3	26005	Coding
TC07000786.hg.1	8.3	9.49	2.28	1.69e-07	3.87e-06	ATP6V1F	9296	Coding
TC08002364.hg.1	10.4	11.58	2.28	6.98e-11	7.01e-09	MYBL1	4603	NonCoding
TC01003877.hg.1	13.21	14.4	2.28	0.0012	0.0083			Coding
TC19001369.hg.1	9.72	10.91	2.28	8.65e-10	4.95e-08	ZNF675	171392	Coding
TC06000608.hg.1	7.97	9.15	2.27	5.24e-09	2.09e-07	VEGFA	7422	Coding
TC01006296.hg.1	9.39	10.57	2.27	6.01e-09	2.35e-07	CDK11B; CDK11A	984; 728642	Coding
TC20000389.hg.1	10.8	11.99	2.27	0.0013	0.0091	SNORD12	692057	Coding
TC12000286.hg.1	8.51	9.7	2.27	3.03e-08	9.17e-07	DDX11	1663	Coding
TC01002105.hg.1	9.54	10.72	2.27	6.88e-08	1.82e-06	CDK11B	984	Coding
TC12000255.hg.1	8.38	9.57	2.27	3.66e-11	4.36e-09	RASSF8	11228	Coding
TC02001162.hg.1	5.21	6.39	2.27	5.7e-11	5.95e-09	AOX1	316	Coding
TC12000644.hg.1	8.91	10.1	2.27	1.86e-05	0.0002			Coding
TC01000932.hg.1	9.56	10.74	2.27	2.84e-08	8.67e-07	PRPF38B	55119	Coding
TC10000558.hg.1	9.89	11.08	2.27	9.79e-09	3.54e-07	RPS24	6229	Coding
TC08001743.hg.1	7.25	8.43	2.27	8.09e-07	1.45e-05	BOP1	23246	Coding
TC06002112.hg.1	8.3	9.48	2.27	4.13e-05	0.0004	CTGF	1490	Coding
TC08002263.hg.1	8.08	9.26	2.27	2.19e-07	4.82e-06	CLU	1191	NonCoding
TC17000644.hg.1	6.55	7.73	2.27	0.0004	0.003			Coding
TC13001320.hg.1	5.26	6.44	2.27	3.2e-07	6.66e-06	GAS6-AS2	100506394	NonCoding
TC06002844.hg.1	6.53	7.71	2.27	4.51e-07	8.84e-06			NonCoding
TC16000178.hg.1	13.87	15.05	2.27	2.21e-07	4.87e-06	NPIPA1; NPIPA2; NPIPA3	9284; 642799; 642778	Coding
TC19002222.hg.1	7.35	8.53	2.26	1.91e-09	9.51e-08	ZNF525	170958	NonCoding
TC09001088.hg.1	8.39	9.57	2.26	1.05e-08	3.75e-07	ANKRD18A; FAM95C	253650; 100289137	Coding
TC21000497.hg.1	7.08	8.26	2.26	1.03e-06	1.78e-05			Coding
TC20001440.hg.1	6.73	7.9	2.26	1.08e-06	1.84e-05	ESF1	51575	NonCoding
TC01004465.hg.1	6.19	7.36	2.26	8.55e-06	0.0001	HHLA3	11147	NonCoding
TC04001348.hg.1	6.65	7.82	2.26	6.73e-10	4.09e-08	HELQ	113510	Coding
TC19001479.hg.1	8.61	9.78	2.26	3.13e-09	1.37e-07	ZNF585A	199704	Coding
TC02002288.hg.1	9.25	10.43	2.26	1.73e-08	5.74e-07	POLR2D	5433	Coding
TC02001974.hg.1	4.87	6.05	2.26	3.95e-08	1.14e-06	PAIP2B	400961	Coding
TC16001343.hg.1	8.01	9.18	2.26	1.35e-06	2.23e-05	PIEZO1; MIR4722	9780; 100616167	Coding
TC20001277.hg.1	6.54	7.71	2.26	0.0002	0.0015	CEBPB	1051	NonCoding
TC06001591.hg.1	7.24	8.42	2.26	2.07e-06	3.23e-05	UQCC2	84300	Coding
TC08000374.hg.1	8.67	9.84	2.26	8.79e-09	3.23e-07	MRPL15	29088	Coding
TC22000877.hg.1	5.45	6.63	2.26	1.73e-06	2.76e-05	LINC01589	100506737	Coding
TC03000814.hg.1	10.95	12.13	2.26	1.06e-10	9.52e-09	TSC22D2	9819	Coding
TC13000437.hg.1	8.13	9.31	2.26	3.45e-07	7.08e-06	CHAMP1	283489	Coding
TC01005864.hg.1	5.59	6.76	2.26	3.51e-07	7.17e-06			NonCoding
TC16000067.hg.1	7.02	8.2	2.26	0.0352	0.1387			Coding
TC07003061.hg.1	10.27	11.45	2.26	9.65e-08	2.41e-06	CDK6	1021	NonCoding
TC01002475.hg.1	8.72	9.9	2.26	7.25e-10	4.3e-08	YARS	8565	Coding
TC17002723.hg.1	8.5	9.68	2.26	2.23e-07	4.9e-06			NonCoding
TC19000385.hg.1	8.65	9.83	2.26	4.03e-06	5.74e-05			Coding
TC19001078.hg.1	11.11	12.28	2.26	5.16e-05	0.0005			Coding
TC08000518.hg.1	6.67	7.85	2.26	1.34e-07	3.16e-06	FABP5	2171	Coding
TC08000750.hg.1	6.11	7.29	2.25	8.6e-09	3.17e-07	PVT1; MIR1204	5820; 100302185	Coding
TC18000133.hg.1	9.3	10.47	2.25	1.67e-09	8.55e-08	RNF138	51444	Coding
TC05002092.hg.1	6.46	7.63	2.25	2.58e-09	1.19e-07	NOP16	51491	Coding
TC20000333.hg.1	7.24	8.41	2.25	1.04e-07	2.58e-06	TTPAL	79183	Coding
TC06000025.hg.1	7.34	8.51	2.25	0.0014	0.0098			Coding
TC09001276.hg.1	5.07	6.25	2.25	9.63e-10	5.44e-08	RASEF	158158	Coding
TC11000801.hg.1	9.12	10.29	2.25	0.0052	0.0292			Coding
TC06001941.hg.1	8	9.17	2.25	1.83e-10	1.46e-08	RRAGD	58528	Coding
TC12002457.hg.1	6.04	7.21	2.25	4.81e-08	1.33e-06			NonCoding
TC05000330.hg.1	5.93	7.1	2.25	6.99e-07	1.28e-05			Coding
TC12001778.hg.1	6.84	8.01	2.25	1.79e-08	5.87e-07	CCDC59	29080	Coding
TC01004129.hg.1	5	6.17	2.25	0.0004	0.0033			NonCoding
TC12001067.hg.1	7.33	8.49	2.24	3.62e-08	1.06e-06	ZNF26	7574	Coding
TC15000394.hg.1	4.36	5.52	2.24	2.84e-06	4.23e-05	MIR4712	100616396	Coding
TC01001033.hg.1	8.92	10.09	2.24	5.95e-11	6.17e-09	WDR3	10885	Coding
TC06002848.hg.1	14.03	15.2	2.24	1.3e-10	1.12e-08	PTP4A1	7803	NonCoding
TC17001028.hg.1	6.69	7.86	2.24	3.62e-09	1.55e-07	PELP1	27043	Coding
TC01002753.hg.1	5.58	6.74	2.24	1.23e-10	1.06e-08	WDR78	79819	Coding
TC02000187.hg.1	11.56	12.73	2.24	1.47e-09	7.73e-08	WDR43	23160	Coding
TC16000080.hg.1	5.44	6.6	2.24	5.9e-06	7.98e-05	FLJ42627	645644	Coding
TC02001963.hg.1	6.41	7.57	2.24	7.02e-09	2.67e-07	TGFA	7039	Coding
TC12001433.hg.1	4.53	5.7	2.24	9.88e-06	0.0001			Coding
TC06001436.hg.1	5.98	7.14	2.24	9.37e-06	0.0001	TOB2P1	222699	Coding
TC07002488.hg.1	6.59	7.75	2.24	3.72e-06	5.35e-05			NonCoding
TC01000008.hg.1	7.77	8.94	2.24	2.87e-06	4.26e-05			Coding
TC16000308.hg.1	10.34	11.5	2.24	1.62e-07	3.74e-06	ATXN2L	11273	Coding
TC10000269.hg.1	8.42	9.58	2.24	6.15e-10	3.85e-08	CSGALNACT2	55454	Coding
TC11001478.hg.1	9.17	10.33	2.23	1.92e-09	9.53e-08	E2F8	79733	Coding
TC17000664.hg.1	6.79	7.95	2.23	8.41e-11	8.04e-09	EME1	146956	Coding
TC11002323.hg.1	4.35	5.51	2.23	8.49e-06	0.0001	ZPR1	8882	Coding
TC19002468.hg.1	10.3	11.46	2.23	2.72e-06	4.08e-05	ZNF585A	199704	NonCoding
TC09002563.hg.1	4.02	5.18	2.23	2.35e-06	3.59e-05			NonCoding
TC16001147.hg.1	10.16	11.31	2.23	1.75e-09	8.87e-08	CFAP20	29105	Coding
TC11000858.hg.1	6.44	7.59	2.23	2.38e-10	1.79e-08	ANKRD42	338699	Coding
TC01001752.hg.1	6.92	8.08	2.23	2.27e-09	1.08e-07	DIEXF	27042	Coding
TC04000257.hg.1	9.18	10.34	2.23	1.48e-09	7.74e-08	TMEM33	55161	Coding
TC20001026.hg.1	10.49	11.64	2.23	2.36e-09	1.11e-07	YTHDF1	54915	Coding
TC0X001693.hg.1	6.19	7.34	2.23	2.95e-07	6.21e-06	ZNF81	347344	NonCoding
TC01002654.hg.1	9.16	10.32	2.23	3.52e-07	7.2e-06	RAB3B	5865	Coding
TC09001689.hg.1	7	8.15	2.23	6.15e-09	2.4e-07	REXO4	57109	Coding
TC06000226.hg.1	6.12	7.27	2.23	4.42e-06	6.22e-05	MIR3143	100422934	Coding
TC20001184.hg.1	8.97	10.13	2.22	5.04e-08	1.39e-06	MCTS2P	100101490	NonCoding
TC09002494.hg.1	6.6	7.75	2.22	4.2e-06	5.94e-05			NonCoding
TC01003533.hg.1	12.33	13.49	2.22	0.0003	0.0027	SNORD78	692198	Coding
TC03002604.hg.1	3.96	5.11	2.22	2.11e-05	0.0002			NonCoding
TC02000747.hg.1	5.26	6.41	2.22	6.58e-08	1.75e-06			Coding
TC15000224.hg.1	4.94	6.09	2.22	1.89e-09	9.43e-08	SCG5	6447	Coding
TC19000388.hg.1	8.87	10.02	2.22	2.33e-10	1.77e-08	ZNF714	148206	Coding
TC12000804.hg.1	9.34	10.49	2.22	2.28e-09	1.09e-07	TDG	6996	Coding
TC05003444.hg.1	6.62	7.77	2.22	5.55e-06	7.57e-05			Coding
TC03003320.hg.1	7.84	8.99	2.22	6.44e-10	3.98e-08	NFKBIZ	64332	Coding
TC04001342.hg.1	9.58	10.73	2.22	1.86e-11	2.67e-09	LIN54	132660	Coding
TC17000992.hg.1	8.99	10.14	2.22	0.0004	0.0031	SNORD91B	692208	Coding
TC19002038.hg.1	6.81	7.96	2.22	1.21e-08	4.24e-07			NonCoding
TC02001212.hg.1	11.05	12.2	2.22	4.38e-09	1.8e-07	EEF1B2; SNORA41	1933; 619569	Coding
TC19002631.hg.1	7.3	8.45	2.22	6.75e-08	1.79e-06	LIN37	55957	Coding
TC12000496.hg.1	10.48	11.63	2.22	2.14e-07	4.74e-06	CDK2	1017	Coding
TC03001146.hg.1	9.14	10.29	2.22	4.64e-09	1.88e-07	RAD18	56852	Coding
TC10001655.hg.1	8.89	10.04	2.22	6.1e-10	3.82e-08	SMNDC1	10285	Coding
TC06002799.hg.1	7.67	8.81	2.22	3.9e-06	5.57e-05	VEGFA	7422	NonCoding
TC21000424.hg.1	7.17	8.32	2.21	2.34e-05	0.0003			Coding
TC01003306.hg.1	6.86	8.01	2.21	4.28e-07	8.46e-06			Coding
TC12002153.hg.1	9.22	10.36	2.21	3.71e-06	5.33e-05	POLE	5426	Coding
TC15002506.hg.1	12.93	14.08	2.21	2.79e-10	2.03e-08	UBR1	197131	NonCoding
TC11001844.hg.1	10.04	11.18	2.21	6.3e-07	1.17e-05	PRPF19	27339	Coding
TC6_ssto_hap7000098.hg.1	5.69	6.84	2.21	2.5e-09	1.17e-07	ZNF311	282890	Coding
TC10000634.hg.1	3.67	4.81	2.21	0.0042	0.0241	MIR4679-1	100616128	Coding
TC05001832.hg.1	14.62	15.77	2.21	3.93e-11	4.55e-09	HSPA9	3313	Coding
TC14000437.hg.1	7.4	8.55	2.21	0.0024	0.0153			Coding
TC01004637.hg.1	6.54	7.69	2.21	0.002	0.0128			NonCoding
TC12001610.hg.1	8.66	9.81	2.21	5.67e-05	0.0006	SNORD59B	692090	Coding
TC03000569.hg.1	5.3	6.44	2.21	1.94e-10	1.52e-08	C3orf52	79669	Coding
TC19000505.hg.1	8.82	9.97	2.21	2.35e-08	7.41e-07	ZNF567	163081	Coding
TC04000459.hg.1	5.9	7.04	2.21	2.01e-07	4.49e-06	MRPS18C	51023	Coding
TC15000837.hg.1	7.92	9.06	2.21	3.08e-06	4.54e-05	MRPS11	64963	Coding
TC04001898.hg.1	6.89	8.04	2.21	0.0001	0.0013			NonCoding
TC09002454.hg.1	7.11	8.26	2.21	7.83e-07	1.41e-05			NonCoding
TC12002878.hg.1	8.55	9.69	2.21	5.24e-06	7.21e-05	CSRNP2	81566	NonCoding
TC14001596.hg.1	4.14	5.28	2.21	2.81e-05	0.0003			NonCoding
TC19001359.hg.1	9.15	10.29	2.21	6.54e-08	1.74e-06	ZNF98	148198	Coding
TC15002756.hg.1	10.7	11.84	2.21	2.43e-08	7.61e-07	GOLGA8A	23015	Coding
TC11000591.hg.1	6.29	7.43	2.2	0.0001	0.0013			Coding
TC17000769.hg.1	9.41	10.55	2.2	2.47e-07	5.36e-06	TACO1	51204	Coding
TC10001058.hg.1	4.1	5.24	2.2	0.0019	0.0123			Coding
TC10001637.hg.1	4.82	5.96	2.2	4.13e-09	1.72e-07	COL17A1; MIR936	1308; 100126326	Coding
TC08001057.hg.1	5.85	6.99	2.2	7.8e-08	2.02e-06	NKX3-1	4824	Coding
TC04001525.hg.1	6.98	8.12	2.2	0.0017	0.0114			Coding
TC17000468.hg.1	6.98	8.12	2.2	0.0017	0.0114			Coding
TC17001443.hg.1	6.98	8.12	2.2	0.0017	0.0114			Coding
TC17001444.hg.1	6.98	8.12	2.2	0.0017	0.0114			Coding
TC07000452.hg.1	8.15	9.29	2.2	0.0001	0.001	MIR590	693175	Coding
TC01006297.hg.1	7.86	9	2.2	7.81e-09	2.92e-07	CDK11A; CDK11B	728642; 984	Coding
TC06001754.hg.1	8.12	9.26	2.2	5e-09	2.01e-07	GTPBP2	54676	Coding
TC01006216.hg.1	9.99	11.13	2.2	3.44e-08	1.02e-06	RBM34	23029	NonCoding
TC05003028.hg.1	8.03	9.16	2.2	3.87e-07	7.77e-06	SGTB	54557	NonCoding
TC03002466.hg.1	5.49	6.63	2.2	1.01e-06	1.75e-05			NonCoding
TC02001108.hg.1	10.27	11.41	2.2	6.72e-10	4.09e-08	WDR75	84128	Coding
TC05000612.hg.1	9.02	10.16	2.2	3.02e-12	6.87e-10	SLC12A2	6558	Coding
TC01002154.hg.1	9.39	10.53	2.2	6.6e-10	4.05e-08	NOL9	79707	Coding
TC19001813.hg.1	8.46	9.6	2.2	1.13e-09	6.2e-08	ZNF347	84671	Coding
TC10002965.hg.1	7.26	8.4	2.2	5.49e-06	7.5e-05	DNAJC9	23234	Coding
TC6_ssto_hap7000196.hg.1	7.45	8.59	2.2	3.78e-08	1.1e-06	CSNK2B	1460	Coding
TC19001194.hg.1	7.61	8.75	2.2	3.77e-07	7.61e-06			Coding
TC14001509.hg.1	10.1	11.23	2.2	1.46e-08	4.97e-07	WARS	7453	Coding
TC19002155.hg.1	5.42	6.56	2.2	1.33e-05	0.0002	ZNF284	342909	NonCoding
TC14001401.hg.1	2.93	4.07	2.2	0.0315	0.1275			Coding
TC07001400.hg.1	8.52	9.65	2.2	0.0067	0.036			Coding
TC12000134.hg.1	8	9.13	2.2	7.67e-10	4.47e-08	RIMKLB	57494	Coding
TC03003298.hg.1	6.51	7.64	2.2	4.28e-07	8.46e-06	TCTEX1D2; TM4SF19-TCTEX1D2	255758; 100534611	NonCoding
TC08001451.hg.1	9.37	10.51	2.2	3.28e-09	1.43e-07	MTERF3	51001	Coding
TC17002060.hg.1	5.02	6.15	2.2	0.0003	0.0023			NonCoding
TC08001500.hg.1	8.35	9.49	2.19	7.2e-09	2.72e-07	KLF10	7071	Coding
TC08002311.hg.1	4.16	5.3	2.19	1.94e-07	4.36e-06			NonCoding
TC05002048.hg.1	6.37	7.5	2.19	1.26e-09	6.76e-08	FAM196B	100131897	Coding
TC17000875.hg.1	7.83	8.96	2.19	2.37e-06	3.62e-05	SNORD1C; SNHG16	677850; 100507246	Coding
TC01000245.hg.1	8.95	10.08	2.19	3.01e-09	1.33e-07	MRTO4	51154	Coding
TC19000088.hg.1	9.37	10.5	2.19	1.15e-09	6.3e-08	CHAF1A	10036	Coding
TC03001702.hg.1	6.64	7.77	2.19	1.26e-06	2.1e-05	CCDC58	131076	Coding
TC07000291.hg.1	6.16	7.29	2.19	0.0002	0.0014			Coding
TC07001378.hg.1	6.16	7.29	2.19	0.0002	0.0014			Coding
TC07001399.hg.1	6.16	7.29	2.19	0.0002	0.0014			Coding
TC07001410.hg.1	6.16	7.29	2.19	0.0002	0.0014			Coding
TC02001948.hg.1	12.33	13.45	2.19	8.99e-10	5.14e-08	GFPT1	2673	Coding
TC15000356.hg.1	7.42	8.55	2.19	1.3e-08	4.5e-07	SPATA5L1	79029	Coding
TC14001225.hg.1	5.81	6.94	2.19	4.56e-09	1.86e-07	MAX	4149	Coding
TC21000886.hg.1	5.22	6.35	2.19	9.07e-05	0.0009	LINC00515	282566	NonCoding
TC16001199.hg.1	7.19	8.32	2.19	2.99e-08	9.04e-07	LCAT; SLC12A4	3931; 6560	Coding
TC19002270.hg.1	13.83	14.96	2.19	1.41e-06	2.31e-05			NonCoding
TC10000313.hg.1	7.42	8.55	2.19	3.88e-08	1.12e-06	FAM25C; FAM25G; FAM25BP	644054; 100133093; 100132929	Coding
TC19000624.hg.1	8.48	9.61	2.18	6.41e-07	1.19e-05	PVR	5817	Coding
TC20000561.hg.1	11.18	12.31	2.18	0.0003	0.0024	SNORD119	100113378	Coding
TC14000882.hg.1	7.05	8.18	2.18	3.65e-05	0.0004	RPPH1	85495	Coding
TC08000168.hg.1	7.27	8.39	2.18	1.92e-10	1.52e-08	POLR3D	661	Coding
TC01002521.hg.1	6.61	7.73	2.18	1.65e-09	8.46e-08	C1orf109	54955	Coding
TC05000519.hg.1	9.38	10.5	2.18	1.65e-10	1.35e-08	WDR36	134430	Coding
TC02002085.hg.1	10.59	11.71	2.18	4.46e-07	8.76e-06			Coding
TC01000408.hg.1	7.01	8.13	2.18	3.42e-08	1.01e-06	SERINC2	347735	Coding
TC08001840.hg.1	4.53	5.65	2.18	2.25e-08	7.13e-07			NonCoding
TC08001148.hg.1	5.12	6.24	2.18	2.17e-06	3.36e-05			Coding
TC17001803.hg.1	12.64	13.77	2.17	1.56e-10	1.3e-08	SMURF2	64750	Coding
TC08000291.hg.1	6.87	7.99	2.17	7.96e-10	4.61e-08	LETM2	137994	Coding
TC16001967.hg.1	13.34	14.46	2.17	7.5e-09	2.82e-07	KARS	3735	NonCoding
TC20000429.hg.1	4.06	5.18	2.17	3.03e-09	1.34e-07	CASS4	57091	Coding
TC05002611.hg.1	9.59	10.71	2.17	4.09e-11	4.62e-09	SLC12A2	6558	NonCoding
TC15002757.hg.1	10.45	11.57	2.17	2.18e-08	6.96e-07	GOLGA8B; GOLGA8A	440270; 23015	Coding
TC18000512.hg.1	7.66	8.78	2.17	4.21e-09	1.74e-07	MBD1	4152	Coding
TC12001685.hg.1	4.68	5.8	2.17	4.01e-06	5.71e-05			Coding
TC09000934.hg.1	7.4	8.52	2.17	0.0051	0.0287	SCARNA8	677776	Coding
TC03001104.hg.1	6.64	7.76	2.17	5.47e-09	2.16e-07	NCBP2-AS2	152217	Coding
TC19001367.hg.1	11.2	12.32	2.17	3.2e-08	9.61e-07	ZNF91	7644	Coding
TC17000756.hg.1	9.6	10.72	2.17	2.23e-09	1.07e-07	METTL2A	339175	Coding
TC19000104.hg.1	11.95	13.07	2.17	1.85e-05	0.0002	RPL36	25873	Coding
TC01000018.hg.1	8.88	10	2.17	2.66e-08	8.2e-07	LINC01128	643837	Coding
TC18000066.hg.1	5.73	6.85	2.17	5.34e-10	3.44e-08	PRELID3A	10650	Coding
TC16001193.hg.1	7.47	8.59	2.17	4.59e-08	1.28e-06	ACD	65057	Coding
TC09001325.hg.1	7.25	8.37	2.17	2.93e-07	6.19e-06	NFIL3	4783	Coding
TC02000695.hg.1	6.09	7.21	2.17	1.25e-10	1.08e-08	BCL2L11	10018	Coding
TC07003171.hg.1	6.82	7.94	2.17	7.49e-07	1.36e-05			NonCoding
TC01002707.hg.1	9.18	10.3	2.17	3.97e-09	1.66e-07	MYSM1	114803	Coding
TC06004099.hg.1	10.82	11.93	2.17	5.87e-09	2.3e-07	LTV1	84946	Coding
TC01000359.hg.1	6.91	8.03	2.17	1.72e-07	3.93e-06	TMEM222	84065	Coding
TC15000279.hg.1	7.42	8.53	2.17	2.93e-07	6.18e-06	INAFM2	100505573	Coding
TC07000178.hg.1	5.58	6.7	2.17	6.98e-10	4.21e-08	CREB5	9586	Coding
TC12003106.hg.1	4.26	5.38	2.17	2.56e-05	0.0003	LOC283454	283454	NonCoding
TC10000460.hg.1	5.83	6.95	2.17	5.56e-08	1.52e-06	LOC101929112	101929112	Coding
TC08002228.hg.1	7.36	8.48	2.17	2.79e-08	8.54e-07	FAM86B1	85002	NonCoding
TC18000376.hg.1	7.28	8.4	2.17	4.48e-09	1.83e-07	CEP76	79959	Coding
TC15001188.hg.1	6.05	7.16	2.17	5.99e-07	1.13e-05			Coding
TC16000639.hg.1	5.32	6.43	2.17	0.0022	0.0142	MIR4720	100616150	Coding
TC20000302.hg.1	12.2	13.32	2.16	1.22e-09	6.58e-08	TOP1	7150	Coding
TC21000946.hg.1	4.68	5.8	2.16	0.0001	0.0011	RUNX1-IT1	80215	NonCoding
TC21000214.hg.1	7.35	8.46	2.16	2.97e-08	9e-07	RRP1	8568	Coding
TC05002839.hg.1	10.93	12.04	2.16	1.8e-10	1.45e-08	NSUN2	54888	NonCoding
TC12001827.hg.1	11.02	12.14	2.16	6.11e-05	0.0006	NDUFA12	55967	Coding
TC05003345.hg.1	6.02	7.13	2.16	8.46e-07	1.51e-05	FAM196B	100131897	NonCoding
TC17000776.hg.1	6.07	7.18	2.16	0.0001	0.0012	SNORA50C	677842	Coding
TC03000071.hg.1	5.99	7.1	2.16	2.94e-05	0.0003			Coding
TC09001707.hg.1	5.63	6.74	2.16	0.0003	0.0025	MIR3689B	100500906	Coding
TC12001357.hg.1	4.47	5.58	2.16	1.24e-05	0.0002	DDX11-AS1	100506660	Coding
TC17002817.hg.1	4.58	5.69	2.16	7.66e-06	0.0001	NPTX1	4884	NonCoding
TC05001524.hg.1	7.99	9.1	2.16	8.45e-09	3.13e-07	MTX3	345778	Coding
TC09000358.hg.1	12.44	13.54	2.16	2.47e-09	1.15e-07	PSAT1	29968	Coding
TC11001950.hg.1	8.47	9.58	2.16	9.28e-07	1.63e-05	EIF1AD	84285	Coding
TC19000896.hg.1	6.77	7.87	2.16	1.74e-08	5.76e-07	RPL28	6158	Coding
TC08001192.hg.1	4.79	5.9	2.16	0.0067	0.036			Coding
TC22000978.hg.1	11.06	12.16	2.15	1.17e-05	0.0001	MED15	51586	NonCoding
TC17002873.hg.1	8.38	9.49	2.15	5.48e-07	1.04e-05	TMEM199; MIR4723	147007; 100616388	Coding
TC19002114.hg.1	8.83	9.94	2.15	4.83e-05	0.0005	ZNF529-AS1	101927599	NonCoding
TC03000329.hg.1	8.48	9.58	2.15	1.23e-07	2.95e-06	ALAS1	211	Coding
TC11001289.hg.1	6.77	7.87	2.15	2.76e-09	1.25e-07	CARS	833	Coding
TC06002142.hg.1	7.22	8.33	2.15	1.05e-08	3.77e-07	MTFR2	113115	Coding
TC06001777.hg.1	10.36	11.46	2.15	3.19e-06	4.68e-05	TNFRSF21	27242	Coding
TC12001747.hg.1	10.92	12.02	2.15	2.52e-09	1.17e-07	KRR1	11103	Coding
TC02003527.hg.1	4.9	6	2.15	1.22e-10	1.06e-08			NonCoding
TC06000603.hg.1	7.47	8.57	2.15	7.16e-10	4.27e-08	POLR1C	9533	Coding
TC13000431.hg.1	5.04	6.15	2.15	4.39e-07	8.65e-06	GAS6-AS2	100506394	Coding
TC11001470.hg.1	6.95	8.05	2.15	1.44e-09	7.56e-08	SPTY2D1	144108	Coding
TC19001856.hg.1	6.57	7.67	2.15	1.92e-07	4.33e-06	PPP1R12C	54776	Coding
TC03002763.hg.1	7.07	8.18	2.15	7.32e-09	2.77e-07	NCBP2-AS2	152217	NonCoding
TC19000978.hg.1	14.75	15.85	2.15	3.89e-05	0.0004	LOC730378	730378	Coding
TC01003321.hg.1	8.9	10	2.15	3.96e-07	7.92e-06	ERVK-7	449619	Coding
TC01003732.hg.1	10.37	11.47	2.15	3.92e-08	1.13e-06	PPP1R15B	84919	Coding
TC17002290.hg.1	8.23	9.34	2.15	5.31e-07	1.01e-05	DGKE	8526	NonCoding
TC19000416.hg.1	8.81	9.91	2.15	1.55e-09	8.03e-08	CCNE1	898	Coding
TC04002187.hg.1	13.96	15.06	2.15	1.65e-07	3.79e-06	FGF2	2247	NonCoding
TC17001723.hg.1	8.08	9.18	2.15	4.76e-07	9.25e-06	SRSF1	6426	Coding
TC20000526.hg.1	8.65	9.75	2.14	6.72e-08	1.78e-06	TPD52L2	7165	Coding
TC6_cox_hap2000116.hg.1	5.9	7	2.14	2.95e-09	1.31e-07	ZNF311	282890	Coding
TC12000233.hg.1	7.64	8.74	2.14	2.73e-07	5.82e-06	GOLT1B	51026	Coding
TC19001757.hg.1	4.61	5.71	2.14	0.0002	0.0016	SNORD88C	692204	Coding
TC06001046.hg.1	7.1	8.2	2.14	4.67e-11	5.09e-09	ADGRG6	57211	Coding
TC11000957.hg.1	12.11	13.21	2.14	1.81e-10	1.45e-08	BIRC2	329	Coding
TC15002801.hg.1	8.65	9.75	2.14	2.58e-08	7.98e-07	CLK3	1198	Coding
TC13001682.hg.1	5.24	6.34	2.14	1.97e-06	3.09e-05			NonCoding
TC12001901.hg.1	7.81	8.91	2.14	4.72e-08	1.31e-06	NT5DC3	51559	Coding
TC6_qbl_hap6000222.hg.1	7.45	8.55	2.14	3.66e-08	1.07e-06	CSNK2B	1460	Coding
TC19001182.hg.1	8.17	9.27	2.14	5.67e-05	0.0006	TMEM205	374882	Coding
TC21000888.hg.1	6.46	7.56	2.14	6.48e-06	8.66e-05			NonCoding
TC16000147.hg.1	6.6	7.69	2.14	2.22e-08	7.06e-07	METTL22	79091	Coding
TC11001939.hg.1	9.95	11.04	2.14	1.78e-06	2.81e-05	RELA	5970	Coding
TC06002140.hg.1	5.79	6.88	2.14	4.51e-11	4.97e-09	LOC644135	644135	Coding
TC01002381.hg.1	7.15	8.24	2.14	8.21e-11	7.91e-09	AUNIP	79000	Coding
TC19002413.hg.1	9.85	10.95	2.14	6.68e-06	8.89e-05			NonCoding
TC16000187.hg.1	8.34	9.43	2.13	2.27e-05	0.0003			Coding
TC16000204.hg.1	8.34	9.43	2.13	2.27e-05	0.0003			Coding
TC16000888.hg.1	8.34	9.43	2.13	2.27e-05	0.0003			Coding
TC16000903.hg.1	8.34	9.43	2.13	2.27e-05	0.0003			Coding
TC06001587.hg.1	8.28	9.37	2.13	3.21e-07	6.67e-06	CUTA	51596	Coding
TC6_ssto_hap7000176.hg.1	8.28	9.37	2.13	3.21e-07	6.67e-06	CUTA	51596	Coding
TC09001772.hg.1	7.77	8.86	2.13	6.46e-07	1.2e-05	NSMF	26012	Coding
TC02002698.hg.1	4.02	5.11	2.13	6.91e-09	2.64e-07	GPR1	2825	Coding
TC01000007.hg.1	15.6	16.69	2.13	7.37e-05	0.0007	LINC01061	401149	Coding
TC01001876.hg.1	15.6	16.69	2.13	7.37e-05	0.0007	LINC01061	401149	Coding
TC01002067.hg.1	15.6	16.69	2.13	7.37e-05	0.0007			Coding
TC01002069.hg.1	15.6	16.69	2.13	7.37e-05	0.0007			Coding
TC01003863.hg.1	15.6	16.69	2.13	7.37e-05	0.0007			Coding
TC19001717.hg.1	7.18	8.27	2.13	3.23e-08	9.68e-07	PIH1D1	55011	Coding
TC12000415.hg.1	6.91	8	2.13	1.66e-05	0.0002	ATG101	60673	Coding
TC08001120.hg.1	5.89	6.98	2.13	1.18e-06	1.99e-05	RNF122	79845	Coding
TC01003157.hg.1	11.93	13.02	2.13	0.0034	0.0201			Coding
TC08001978.hg.1	6.25	7.34	2.13	3.48e-07	7.13e-06	TMEM70	54968	NonCoding
TC16001483.hg.1	5.07	6.16	2.13	3.61e-06	5.21e-05			NonCoding
TC02002083.hg.1	6.92	8.01	2.13	2.53e-06	3.83e-05	LOC654342	654342	Coding
TC16000921.hg.1	6.09	7.18	2.13	5.71e-07	1.08e-05	GPRC5B	51704	Coding
TC07001868.hg.1	6.15	7.24	2.13	6.1e-08	1.65e-06	LINC-PINT	378805	Coding
TC06001100.hg.1	8.13	9.21	2.13	8.36e-08	2.14e-06	AKAP12	9590	Coding
TC14001064.hg.1	9.17	10.26	2.13	2.62e-08	8.08e-07	TRAPPC6B	122553	Coding
TC10000340.hg.1	12.3	13.39	2.13	3.36e-07	6.91e-06	AGAP6; AGAP4	414189; 119016	Coding
TC08001852.hg.1	6.27	7.36	2.12	4.48e-05	0.0005	ESCO2	157570	NonCoding
TC6_cox_hap2000243.hg.1	7.4	8.49	2.12	3.36e-08	1e-06	CSNK2B	1460	Coding
TC6_ssto_hap7000070.hg.1	6.62	7.71	2.12	0.0001	0.001	STK19	8859	Coding
TC02001980.hg.1	5.87	6.96	2.12	0.0236	0.1018			Coding
TC09002759.hg.1	4.31	5.4	2.12	7.69e-08	1.99e-06			NonCoding
TC06002004.hg.1	7.51	8.6	2.12	5.05e-10	3.31e-08	ZBTB24	9841	Coding
TC14001751.hg.1	7.52	8.6	2.12	6.77e-07	1.25e-05			NonCoding
TC11001961.hg.1	6.26	7.34	2.12	1.55e-08	5.23e-07	YIF1A	10897	Coding
TC12000144.hg.1	8.22	9.3	2.12	1.15e-07	2.8e-06	DDX12P	440081	Coding
TC06000800.hg.1	9.97	11.06	2.12	7.04e-10	4.23e-08	CASP8AP2	9994	Coding
TC01004068.hg.1	8.16	9.24	2.12	8.43e-05	0.0008	MIR3916	100500849	Coding
TC10000090.hg.1	7.94	9.02	2.12	4.48e-08	1.26e-06	SEC61A2	55176	Coding
TC19001632.hg.1	6.06	7.14	2.12	1.09e-08	3.85e-07	DMPK	1760	Coding
TC12002934.hg.1	5.62	6.7	2.12	3.91e-07	7.83e-06	RPSAP52	204010	NonCoding
TC19000341.hg.1	7.61	8.69	2.12	4.66e-06	6.5e-05	MAP1S	55201	Coding
TC19001149.hg.1	10.71	11.79	2.12	1.34e-07	3.17e-06	ZNF121	7675	Coding
TC12001142.hg.1	7.59	8.67	2.12	2.84e-08	8.67e-07	NOP2	4839	Coding
TC13000924.hg.1	5.19	6.28	2.12	1.12e-06	1.9e-05			NonCoding
TC05003196.hg.1	4.46	5.54	2.12	3.45e-06	5e-05			NonCoding
TC05001138.hg.1	9.96	11.04	2.12	2.03e-11	2.83e-09	NSUN2	54888	Coding
TC16002061.hg.1	6.23	7.31	2.12	4.77e-07	9.27e-06	PAM16	51025	Coding
TC16000443.hg.1	6.85	7.93	2.12	5.03e-10	3.31e-08	CYLD	1540	Coding
TC08001369.hg.1	5.88	6.96	2.12	6.27e-06	8.41e-05	SLC10A5	347051	Coding
TC21001045.hg.1	6.87	7.95	2.12	2.79e-07	5.93e-06	POFUT2	23275	NonCoding
TC01002373.hg.1	7.85	8.93	2.11	8.62e-09	3.18e-07	SYF2	25949	Coding
TC6_apd_hap1000054.hg.1	5.81	6.89	2.11	3.71e-09	1.57e-07	ZNF311	282890	Coding
TC6_dbb_hap3000104.hg.1	5.81	6.89	2.11	3.71e-09	1.57e-07	ZNF311	282890	Coding
TC6_mann_hap4000094.hg.1	5.81	6.89	2.11	3.71e-09	1.57e-07	ZNF311	282890	Coding
TC07000364.hg.1	15.25	16.33	2.11	4.28e-05	0.0004	LINC01061	401149	Coding
TC07001425.hg.1	15.25	16.33	2.11	4.28e-05	0.0004			Coding
TC19000977.hg.1	15.25	16.33	2.11	4.28e-05	0.0004			Coding
TC19002232.hg.1	10.37	11.45	2.11	0.0005	0.0035	LENG8	114823	NonCoding
TC04001216.hg.1	8.81	9.89	2.11	2.52e-06	3.81e-05	NMU	10874	Coding
TC16001284.hg.1	12.3	13.37	2.11	7.56e-09	2.84e-07	KARS	3735	Coding
TC12000872.hg.1	10.36	11.43	2.11	3.83e-10	2.64e-08	MAPKAPK5	8550	Coding
TC19001348.hg.1	8.47	9.55	2.11	2.47e-08	7.71e-07	ZNF626; ZNF100	199777; 163227	Coding
TC09002778.hg.1	9.48	10.56	2.11	6.89e-10	4.17e-08	RBM18	92400	NonCoding
TC01003861.hg.1	9.57	10.64	2.11	0.0064	0.0345			Coding
TC09002315.hg.1	4.38	5.46	2.11	3.51e-06	5.08e-05	CEL	1056	NonCoding
TC06004074.hg.1	7.03	8.11	2.11	2.39e-08	7.51e-07	CSNK2B	1460	Coding
TC05002612.hg.1	8.59	9.67	2.11	1.48e-05	0.0002	SLC12A2	6558	NonCoding
TC19000944.hg.1	5.72	6.8	2.11	2.15e-08	6.87e-07	ZNF773	374928	Coding
TC02000671.hg.1	6.9	7.98	2.11	1.23e-06	2.05e-05	SOWAHC	65124	Coding
TC16000948.hg.1	10.04	11.12	2.11	7.6e-09	2.85e-07	CDR2	1039	Coding
TC14001030.hg.1	10.05	11.12	2.11	9.31e-10	5.28e-08	BAZ1A	11177	Coding
TC06003012.hg.1	8.91	9.98	2.11	0.0001	0.0012			NonCoding
TC06000026.hg.1	6.77	7.84	2.1	0.002	0.0128			Coding
TC06000252.hg.1	5.43	6.5	2.1	0.0002	0.0017			Coding
TC16001135.hg.1	4.4	5.47	2.1	3.99e-05	0.0004	MT1G	4495	Coding
TC01006388.hg.1	8.76	9.83	2.1	1.8e-08	5.89e-07	RBM34	23029	Coding
TC08001432.hg.1	4.58	5.65	2.1	1.23e-08	4.27e-07	GEM	2669	Coding
TC10000189.hg.1	9.55	10.62	2.1	2.87e-11	3.62e-09	MASTL	84930	Coding
TC16000023.hg.1	5.91	6.98	2.1	4.81e-08	1.34e-06	WDR90	197335	Coding
TC0X000060.hg.1	6.87	7.94	2.1	4.62e-10	3.08e-08	RAB9A	9367	Coding
TC15002005.hg.1	9.89	10.96	2.1	1.55e-07	3.6e-06	CHSY1	22856	Coding
TC15002635.hg.1	8.35	9.42	2.1	2.5e-05	0.0003	PEAK1	79834	NonCoding
TC01001905.hg.1	6.36	7.43	2.1	5.33e-09	2.11e-07	URB2	9816	Coding
TC14001036.hg.1	9.46	10.53	2.1	2.1e-07	4.65e-06	NFKBIA	4792	Coding
TC11002617.hg.1	4.98	6.05	2.1	5e-06	6.92e-05			NonCoding
TC01002525.hg.1	7.72	8.79	2.1	5.16e-06	7.11e-05	YRDC	79693	Coding
TC21000944.hg.1	7.18	8.25	2.1	1.17e-05	0.0001			NonCoding
TC05002362.hg.1	12.27	13.34	2.1	1.34e-08	4.59e-07	MRPS30	10884	NonCoding
TC01000362.hg.1	5.7	6.77	2.1	1.05e-07	2.6e-06	GPR3	2827	Coding
TC04002599.hg.1	7.61	8.68	2.1	7.79e-07	1.4e-05	RCHY1	25898	NonCoding
TC02001071.hg.1	6.63	7.7	2.1	2.95e-11	3.69e-09	OSBPL6; MIR548N	114880; 100302152	Coding
TC06002235.hg.1	8.21	9.28	2.1	2.37e-10	1.79e-08	RMND1	55005	Coding
TC19001655.hg.1	9.97	11.04	2.1	3.18e-06	4.66e-05	STRN4	29888	Coding
TC19000400.hg.1	10.02	11.09	2.1	7.7e-10	4.49e-08	ZNF492	57615	Coding
TC19000940.hg.1	5.34	6.41	2.1	1.28e-07	3.06e-06	TRAPPC2; ZNF547; TRAPPC2B	6399; 284306; 10597	Coding
TC6_qbl_hap6000107.hg.1	5.81	6.88	2.1	1.46e-09	7.65e-08	ZNF311	282890	Coding
TC19001358.hg.1	8.71	9.77	2.1	3.27e-07	6.77e-06	ZNF676	163223	Coding
TC02000188.hg.1	6.98	8.05	2.09	6.39e-05	0.0006	SNORD92	692209	Coding
TC10000068.hg.1	7.37	8.43	2.09	5.49e-08	1.5e-06	TAF3	83860	Coding
TC11003376.hg.1	10.73	11.8	2.09	3.15e-06	4.62e-05	DDX6	1656	NonCoding
TC05000647.hg.1	4.83	5.9	2.09	1.93e-07	4.34e-06	LEAP2	116842	Coding
TC09002890.hg.1	10.84	11.9	2.09	4.41e-08	1.24e-06	TOMM5	401505	Coding
TC16000564.hg.1	12.28	13.34	2.09	2.29e-10	1.75e-08	UTP4	84916	Coding
TC19000321.hg.1	6.05	7.12	2.09	1.47e-05	0.0002	KLF2	10365	Coding
TC07002419.hg.1	5.14	6.2	2.09	4.07e-08	1.16e-06			NonCoding
TC08000183.hg.1	4.96	6.03	2.09	5.65e-06	7.69e-05	LOC389641	389641	Coding
TC22001177.hg.1	4.21	5.27	2.09	2.75e-05	0.0003	ADM2	79924	NonCoding
TC11003375.hg.1	6.62	7.68	2.09	0.0047	0.0265	KMT2A	4297	NonCoding
TC06002722.hg.1	6.82	7.88	2.09	1.16e-05	0.0001			NonCoding
TC17001023.hg.1	6.59	7.65	2.09	1.66e-08	5.52e-07	MYBBP1A	10514	Coding
TC05000327.hg.1	5.93	6.99	2.09	3.8e-05	0.0004			Coding
TC16001625.hg.1	9.45	10.51	2.09	0.0001	0.0011	ATXN1L	342371	NonCoding
TC04002862.hg.1	5.9	6.97	2.09	2.84e-05	0.0003			NonCoding
TC06001479.hg.1	6.05	7.12	2.09	9.91e-09	3.57e-07	ZNF311	282890	Coding
TC11002208.hg.1	8.62	9.69	2.09	9.79e-10	5.51e-08	FAM76B	143684	Coding
TC03000830.hg.1	3.61	4.67	2.09	1.02e-06	1.76e-05	AADAC	13	Coding
TC05000863.hg.1	4.08	5.14	2.09	1.33e-05	0.0002	PPP1R2P3	153743	Coding
TC02004835.hg.1	6.76	7.82	2.09	8.85e-08	2.24e-06	IRS1	3667	NonCoding
TC12001227.hg.1	11.51	12.57	2.09	4.15e-08	1.18e-06	YBX3	8531	Coding
TC19002524.hg.1	6.29	7.35	2.09	4.16e-07	8.26e-06	DMPK	1760	NonCoding
TC6_dbb_hap3000219.hg.1	7.42	8.47	2.08	3.53e-08	1.04e-06	CSNK2B	1460	Coding
TC6_mann_hap4000193.hg.1	7.42	8.47	2.08	3.53e-08	1.04e-06	CSNK2B	1460	Coding
TC19002116.hg.1	5.33	6.39	2.08	7.19e-06	9.47e-05			NonCoding
TC0X000537.hg.1	3.33	4.39	2.08	0.0002	0.0019			Coding
TC01004984.hg.1	3.97	5.03	2.08	0.0058	0.0321			NonCoding
TC11001254.hg.1	7.25	8.31	2.08	5.03e-06	6.95e-05			Coding
TC16001256.hg.1	7.61	8.67	2.08	1.05e-06	1.8e-05	TXNL4B	54957	Coding
TC08001079.hg.1	5.99	7.05	2.08	2.93e-08	8.9e-07	TRIM35	23087	Coding
TC03002163.hg.1	7.57	8.63	2.08	1.2e-09	6.53e-08	WDR53	348793	Coding
TC19001055.hg.1	6.74	7.8	2.08	0.0079	0.0414	SNORD37	26812	Coding
TC21000346.hg.1	8.56	9.61	2.08	1.86e-08	6.07e-07	ADAMTS5	11096	Coding
TC11001140.hg.1	7.8	8.85	2.08	4e-10	2.74e-08	TBRG1	84897	Coding
TC07003173.hg.1	4.98	6.03	2.08	1.06e-05	0.0001			NonCoding
TC10001630.hg.1	9.75	10.81	2.08	3.08e-05	0.0003	USMG5; MIR1307	84833; 100302174	Coding
TC13000273.hg.1	11.89	12.95	2.07	1.66e-08	5.52e-07	KLF5	688	Coding
TC19002115.hg.1	4.72	5.77	2.07	6.31e-05	0.0006			NonCoding
TC05000698.hg.1	5.96	7.02	2.07	7.62e-11	7.49e-09	FAM53C	51307	Coding
TC22000382.hg.1	7.18	8.23	2.07	7.95e-07	1.42e-05	RIBC2	26150	Coding
TC01005397.hg.1	8.39	9.44	2.07	6.94e-06	9.18e-05			NonCoding
TC10002108.hg.1	5.14	6.18	2.07	3.35e-07	6.9e-06			NonCoding
TC15001617.hg.1	5.67	6.72	2.07	1.43e-05	0.0002	THAP10	56906	Coding
TC19002324.hg.1	4.65	5.7	2.07	6.55e-08	1.74e-06	OR7E19P	26651	NonCoding
TC21000892.hg.1	7.92	8.97	2.07	3.41e-05	0.0004	ADAMTS5	11096	NonCoding
TC02002673.hg.1	5.22	6.27	2.07	3.58e-08	1.05e-06	ALS2CR12	130540	Coding
TC16000686.hg.1	6.81	7.86	2.07	1.42e-05	0.0002	CDT1	81620	Coding
TC05002075.hg.1	5.21	6.25	2.07	6.71e-09	2.57e-07	STC2	8614	Coding
TC19002054.hg.1	8.2	9.25	2.07	3.85e-06	5.51e-05			NonCoding
TC14000450.hg.1	6.95	8	2.07	7.45e-06	9.77e-05			Coding
TC12002225.hg.1	8.06	9.11	2.07	3.78e-08	1.1e-06	LOC642846	642846	NonCoding
TC11000562.hg.1	8.52	9.56	2.07	8.43e-08	2.15e-06	TTC9C	283237	Coding
TC17001295.hg.1	11.13	12.17	2.06	6.73e-07	1.24e-05	POLDIP2	26073	Coding
TC06000525.hg.1	8.15	9.19	2.06	9.07e-08	2.29e-06	BRPF3	27154	Coding
TC01001140.hg.1	10.13	11.17	2.06	0.0092	0.0472			Coding
TC01001569.hg.1	5.84	6.88	2.06	5.03e-06	6.95e-05	IER5	51278	Coding
TC16001296.hg.1	11.64	12.68	2.06	1.92e-05	0.0002	CMC2	56942	Coding
TC14000881.hg.1	5.41	6.46	2.06	0.0006	0.0043	SNORD126	100113391	Coding
TC17000876.hg.1	5.94	6.99	2.06	0.0003	0.0021	SNORD1B	677849	Coding
TC20001365.hg.1	7.86	8.9	2.06	3.39e-07	6.97e-06			NonCoding
TC01004837.hg.1	5.66	6.7	2.06	0.0026	0.0164			NonCoding
TC03003333.hg.1	6.09	7.13	2.06	8.54e-11	8.14e-09	ETV5	2119	Coding
TC6_mcf_hap5000210.hg.1	7.35	8.4	2.06	3.67e-08	1.07e-06	CSNK2B	1460	Coding
TC15000868.hg.1	8.15	9.19	2.06	1.99e-09	9.8e-08	BLM	641	Coding
TC12000062.hg.1	7.29	8.34	2.06	5.13e-07	9.85e-06	RAD51AP1	10635	Coding
TC15001760.hg.1	7.05	8.09	2.06	7.07e-07	1.29e-05			Coding
TC03002510.hg.1	7.1	8.15	2.06	1.12e-07	2.74e-06	FAM86JP	100125556	NonCoding
TC03002599.hg.1	4.86	5.9	2.06	3.36e-05	0.0004			NonCoding
TC17001731.hg.1	11.35	12.4	2.06	7.66e-06	0.0001	SUPT4H1	6827	Coding
TC01003847.hg.1	8.91	9.95	2.06	7.16e-07	1.31e-05	DUSP10	11221	Coding
TC12001835.hg.1	6.19	7.23	2.06	2.67e-08	8.2e-07	USP44	84101	Coding
TC05000154.hg.1	10.81	11.85	2.06	1.88e-08	6.12e-07	BRIX1	55299	Coding
TC16001670.hg.1	4.96	6.01	2.06	1.69e-05	0.0002	COTL1	23406	NonCoding
TC14000466.hg.1	10.98	12.02	2.06	8.81e-07	1.56e-05	EIF2B2	8892	Coding
TC12003282.hg.1	9.45	10.49	2.06	1.45e-08	4.95e-07	LLPH	84298	Coding
TC11003330.hg.1	4.95	5.99	2.06	0.0022	0.0138	EXPH5	23086	NonCoding
TC16001342.hg.1	5.74	6.79	2.06	2.32e-09	1.1e-07	RNF166	115992	Coding
TC04000968.hg.1	10.09	11.13	2.06	6.24e-08	1.67e-06	SLBP	7884	Coding
TC17001341.hg.1	4.42	5.46	2.06	0.0002	0.0014	EVI2B	2124	Coding
TC11000576.hg.1	7.42	8.46	2.06	1.9e-08	6.18e-07	C11orf84	144097	Coding
TC11001286.hg.1	7.79	8.83	2.06	1.33e-05	0.0002	PHLDA2	7262	Coding
TC11000718.hg.1	11.6	12.64	2.06	2.23e-07	4.9e-06	CCND1	595	Coding
TC18000413.hg.1	10.17	11.2	2.06	2.24e-08	7.11e-07	NPC1	4864	Coding
TC19000995.hg.1	11.19	12.23	2.06	1.67e-05	0.0002	TMEM259	91304	Coding
TC03000340.hg.1	4.9	5.93	2.06	0.0001	0.0011	SNORD19	692089	Coding
TC01001305.hg.1	8.05	9.09	2.06	2.32e-09	1.1e-07	DAP3	7818	Coding
TC19001158.hg.1	11.64	12.68	2.06	7.02e-06	9.27e-05	EIF3G	8666	Coding
TC15002767.hg.1	11.29	12.33	2.05	1.64e-08	5.48e-07	NGRN	51335	Coding
TC07000434.hg.1	12.15	13.19	2.05	0.0015	0.0098			Coding
TC07001523.hg.1	12.15	13.19	2.05	0.0015	0.0098			Coding
TC08001286.hg.1	9.94	10.98	2.05	1.45e-10	1.22e-08	MYBL1	4603	Coding
TC12002076.hg.1	9.91	10.95	2.05	1.75e-09	8.87e-08	RSRC2	65117	Coding
TC21000266.hg.1	10.95	11.99	2.05	3.1e-05	0.0003	RPL23AP4		Coding
TC07002401.hg.1	9.11	10.15	2.05	5.36e-07	1.02e-05	WBSCR22	114049	NonCoding
TC08001458.hg.1	8.47	9.51	2.05	7.88e-06	0.0001	RPL30	6156	Coding
TC17000563.hg.1	6.65	7.69	2.05	1.65e-07	3.8e-06	C17orf53	78995	Coding
TC07001530.hg.1	8.9	9.94	2.05	5.39e-07	1.03e-05	POM121C	100101267	Coding
TC08000778.hg.1	6.47	7.51	2.05	2.83e-09	1.27e-07	KHDRBS3	10656	Coding
TC11001882.hg.1	9.73	10.77	2.05	0.0004	0.0029			Coding
TC19001216.hg.1	9.54	10.58	2.05	0.0002	0.0021	GADD45GIP1	90480	Coding
TC09000185.hg.1	8.14	9.18	2.05	2.3e-06	3.53e-05	RUSC2	9853	Coding
TC21000400.hg.1	6.69	7.73	2.05	1.94e-07	4.36e-06	SYNJ1	8867	Coding
TC17002451.hg.1	5.69	6.72	2.05	1.47e-07	3.43e-06	MYBBP1A	10514	NonCoding
TC17000119.hg.1	5.61	6.65	2.05	3.54e-07	7.23e-06	CYB5D1	124637	Coding
TC19001206.hg.1	9.41	10.45	2.05	1.41e-05	0.0002	TNPO2	30000	Coding
TC05001688.hg.1	6.41	7.45	2.05	4.4e-09	1.81e-07	CCDC112	153733	Coding
TC03001554.hg.1	8.84	9.88	2.05	2.63e-09	1.21e-07	RYBP	23429	Coding
TC13000030.hg.1	8.85	9.88	2.05	1.63e-07	3.75e-06	SAP18	10284	Coding
TC02002511.hg.1	4.69	5.72	2.05	1.35e-08	4.63e-07	CCDC173	129881	Coding
TC14001996.hg.1	3.65	4.68	2.05	3e-06	4.43e-05			NonCoding
TC02004201.hg.1	6.09	7.12	2.05	5.5e-07	1.05e-05			NonCoding
TC01002412.hg.1	7.65	8.68	2.05	0.0045	0.0259	IFI6	2537	Coding
TC01002136.hg.1	8.34	9.38	2.05	1.38e-08	4.73e-07	LRRC47	57470	Coding
TC08000056.hg.1	5.39	6.42	2.05	2.41e-08	7.57e-07	FAM86B3P	286042	Coding
TC15001646.hg.1	8.86	9.89	2.04	1.51e-06	2.45e-05	EDC3	80153	Coding
TC03000644.hg.1	7.02	8.06	2.04	6.45e-10	3.98e-08	UMPS	7372	Coding
TC09002163.hg.1	6.72	7.75	2.04	7.2e-06	9.48e-05	ZNF462	58499	NonCoding
TC07001761.hg.1	5.35	6.38	2.04	1.68e-09	8.58e-08	DOCK4	9732	Coding
TC09000675.hg.1	5.05	6.08	2.04	2.13e-09	1.03e-07	SLC25A25	114789	Coding
TC14000899.hg.1	5.49	6.52	2.04	0.0024	0.0151			Coding
TC01000981.hg.1	7	8.03	2.04	3.39e-11	4.08e-09	DDX20	11218	Coding
TC12000854.hg.1	9.26	10.29	2.04	8.97e-09	3.28e-07	ANKRD13A	88455	Coding
TC12002748.hg.1	7.89	8.92	2.04	3.91e-08	1.13e-06	DDX12P	440081	NonCoding
TC14001237.hg.1	10.04	11.07	2.04	1.74e-08	5.76e-07	ATP6V1D	51382	Coding
TC06000575.hg.1	4.37	5.4	2.04	0.0003	0.0024			Coding
TC06000359.hg.1	4.73	5.75	2.04	0.0001	0.001	POU5F1	5460	Coding
TC6_cox_hap2000056.hg.1	4.73	5.75	2.04	0.0001	0.001	POU5F1	5460	Coding
TC6_dbb_hap3000049.hg.1	4.73	5.75	2.04	0.0001	0.001	POU5F1	5460	Coding
TC6_mann_hap4000050.hg.1	4.73	5.75	2.04	0.0001	0.001	POU5F1	5460	Coding
TC6_mcf_hap5000043.hg.1	4.73	5.75	2.04	0.0001	0.001	POU5F1	5460	Coding
TC6_qbl_hap6000049.hg.1	4.73	5.75	2.04	0.0001	0.001	POU5F1	5460	Coding
TC6_ssto_hap7000043.hg.1	4.73	5.75	2.04	0.0001	0.001	POU5F1	5460	Coding
TC22000825.hg.1	9.11	10.14	2.04	9.5e-07	1.66e-05	TOB2	10766	Coding
TC21001065.hg.1	6.5	7.53	2.04	6.55e-08	1.74e-06	PWP2	5822	Coding
TC01000355.hg.1	9.65	10.68	2.04	3.74e-07	7.58e-06	NUDC	10726	Coding
TC16000896.hg.1	13.91	14.94	2.04	6.98e-07	1.28e-05	NPIPA5; NPIPA3	100288332; 642778	Coding
TC12001546.hg.1	4.32	5.35	2.04	3.34e-05	0.0004			Coding
TC07000198.hg.1	10.8	11.83	2.04	2.91e-09	1.29e-07	GARS	2617	Coding
TC01005410.hg.1	6.42	7.44	2.04	5.03e-06	6.96e-05	MTF1	4520	NonCoding
TC05003341.hg.1	9.4	10.42	2.04	3.32e-07	6.85e-06			NonCoding
TC15002363.hg.1	12.04	13.06	2.04	1.89e-08	6.14e-07	NGRN	51335	NonCoding
TC17000884.hg.1	8.3	9.32	2.04	1e-08	3.6e-07	SEC14L1; SCARNA16; SNHG20	6397; 677781; 654434	Coding
TC11003213.hg.1	8.98	10	2.04	1.76e-05	0.0002	MRPL11	65003	NonCoding
TC11002269.hg.1	5.51	6.53	2.04	1.12e-08	3.94e-07	EXPH5	23086	Coding
TC20001451.hg.1	9.64	10.67	2.03	0.0003	0.0021	SNORD17	692086	NonCoding
TC17001627.hg.1	5.98	7.01	2.03	3.64e-08	1.07e-06	MRPL10	124995	Coding
TC19000793.hg.1	9.16	10.19	2.03	1.41e-10	1.2e-08	ZNF766	90321	Coding
TC03001442.hg.1	6.96	7.98	2.03	9.13e-09	3.34e-07	RRP9	9136	Coding
TC02000451.hg.1	6.14	7.16	2.03	5.71e-07	1.08e-05	TET3	200424	Coding
TC05003314.hg.1	5.67	6.69	2.03	3.3e-05	0.0004	ATOX1	475	NonCoding
TC02001366.hg.1	4.98	6	2.03	1.29e-05	0.0002			Coding
TC07002953.hg.1	4.43	5.45	2.03	9.22e-05	0.0009			NonCoding
TC09001729.hg.1	6.46	7.49	2.03	2.05e-07	4.56e-06	SNAPC4	6621	Coding
TC01005597.hg.1	6.27	7.29	2.03	0.0005	0.0036			NonCoding
TC19000751.hg.1	6.89	7.91	2.03	6.33e-07	1.18e-05	ATF5; MIR4751	22809; 100616483	Coding
TC12003257.hg.1	14.95	15.97	2.03	0.002	0.0128	COX6A1	1337	Coding
TC01002526.hg.1	9.22	10.24	2.03	2.01e-07	4.49e-06	MTF1	4520	Coding
TC6_dbb_hap3000201.hg.1	6.84	7.86	2.03	2.85e-05	0.0003			NonCoding
TC6_ssto_hap7000181.hg.1	6.84	7.86	2.03	2.85e-05	0.0003			NonCoding
TC18000178.hg.1	9.5	10.52	2.03	1.58e-08	5.3e-07	SKA1	220134	Coding
TC08001455.hg.1	6.89	7.91	2.03	3.9e-06	5.57e-05	TSPYL5	85453	Coding
TC01002338.hg.1	5.5	6.52	2.03	9.65e-07	1.68e-05	HTR1D	3352	Coding
TC17000547.hg.1	7.26	8.28	2.03	6.71e-08	1.78e-06	NBR2	10230	Coding
TC15000794.hg.1	8.24	9.26	2.03	9.26e-06	0.0001	FAM103A1	83640	Coding
TC07001718.hg.1	7.8	8.82	2.03	3.62e-10	2.52e-08	DNAJC2	27000	Coding
TC01000198.hg.1	9.73	10.75	2.03	8.44e-08	2.16e-06	SPEN	23013	Coding
TC04000906.hg.1	5.46	6.47	2.03	3.06e-08	9.24e-07	C4orf47	441054	Coding
TC06001456.hg.1	6.24	7.26	2.03	0.0034	0.0202			Coding
TC09000740.hg.1	8.41	9.43	2.03	3.81e-07	7.67e-06	EXOSC2	23404	Coding
TC05002656.hg.1	12.32	13.34	2.03	0.0003	0.0024	CYSTM1	84418	NonCoding
TC13000605.hg.1	8.78	9.8	2.03	0.0002	0.002			Coding
TC22000914.hg.1	8.86	9.88	2.03	4.84e-07	9.39e-06	LMF2	91289	Coding
TC03001018.hg.1	9.34	10.36	2.03	1.44e-08	4.91e-07	DNAJB11	51726	Coding
TC01002886.hg.1	12.05	13.07	2.02	3.89e-09	1.63e-07	F3	2152	Coding
TC06000596.hg.1	7.63	8.65	2.02	1.92e-08	6.22e-07	SRF	6722	Coding
TC20001730.hg.1	7.52	8.54	2.02	3.86e-06	5.53e-05	C20orf24	55969	Coding
TC10000401.hg.1	4.27	5.29	2.02	9.62e-11	8.88e-09	MYPN	84665	Coding
TC08002021.hg.1	3.85	4.87	2.02	0.0008	0.0056			NonCoding
TC02003764.hg.1	5.92	6.94	2.02	0.0006	0.0043			NonCoding
TC14001238.hg.1	10.16	11.18	2.02	5.96e-06	8.06e-05	PLEK2	26499	Coding
TC09000746.hg.1	10.13	11.15	2.02	1.31e-06	2.17e-05	NUP214	8021	Coding
TC03003253.hg.1	5.61	6.63	2.02	0.0001	0.0011	CRYGS	1427	NonCoding
TC15002195.hg.1	5.86	6.87	2.02	2e-08	6.44e-07	GABPB1-AS1	100129387	NonCoding
TC19000509.hg.1	7.62	8.63	2.02	4.09e-09	1.7e-07	ZNF568	374900	Coding
TC02004688.hg.1	4.36	5.38	2.02	5.15e-06	7.09e-05			NonCoding
TC19000097.hg.1	9.21	10.22	2.02	1.23e-06	2.06e-05	UHRF1	29128	Coding
TC16000718.hg.1	8.26	9.27	2.02	1.57e-07	3.64e-06			Coding
TC09001049.hg.1	7.06	8.07	2.02	4.48e-09	1.83e-07	FANCG	2189	Coding
TC02003820.hg.1	3.63	4.64	2.02	0.0001	0.0013			NonCoding
TC11002293.hg.1	10.65	11.66	2.02	2.53e-08	7.85e-07	IL18	3606	Coding
TC0X000619.hg.1	7.65	8.66	2.02	1.67e-07	3.82e-06	UTP14A	10813	Coding
TC01002395.hg.1	8.13	9.14	2.02	1.25e-07	3e-06	GPN2	54707	Coding
TC17001553.hg.1	8.92	9.93	2.02	1.46e-09	7.65e-08	BRCA1	672	Coding
TC07000430.hg.1	8.44	9.45	2.02	2.58e-07	5.56e-06	POM121	9883	Coding
TC04001171.hg.1	8.15	9.17	2.02	3.46e-10	2.43e-08	NFXL1	152518	Coding
TC05003291.hg.1	11.01	12.02	2.02	2.4e-09	1.13e-07	LARS	51520	NonCoding
TC16001013.hg.1	6.92	7.93	2.02	5.92e-08	1.6e-06	KCTD13	253980	Coding
TC05000814.hg.1	6.51	7.52	2.02	8.54e-07	1.52e-05	ADRB2	154	Coding
TC04000773.hg.1	7.68	8.69	2.02	7.37e-07	1.34e-05	MND1	84057	Coding
TC11003482.hg.1	8.18	9.19	2.02	3.54e-09	1.52e-07	SLC43A3	29015	Coding
TC21000333.hg.1	5.73	6.74	2.02	4.17e-06	5.91e-05			Coding
TC05000955.hg.1	7.97	8.98	2.01	2.19e-07	4.82e-06	RPL26L1	51121	Coding
TC0X002206.hg.1	7.32	8.33	2.01	0.0016	0.0109			NonCoding
TC0X000632.hg.1	3.98	4.99	2.01	0.0015	0.0102			Coding
TC12001452.hg.1	9.11	10.12	2.01	4.07e-08	1.16e-06	KANSL2	54934	Coding
TC12001454.hg.1	9.54	10.55	2.01	0.0021	0.0135	SNORA2A	677793	Coding
TC07000558.hg.1	5.9	6.91	2.01	6.34e-08	1.69e-06			Coding
TC07000286.hg.1	16.15	17.16	2.01	0.0001	0.0012			Coding
TC07001383.hg.1	16.15	17.16	2.01	0.0001	0.0012			Coding
TC07001414.hg.1	16.15	17.16	2.01	0.0001	0.0012			Coding
TC01005782.hg.1	11.4	12.41	2.01	9.47e-09	3.44e-07	GPR89A	653519	NonCoding
TC09000874.hg.1	8.29	9.3	2.01	7.52e-10	4.41e-08	PUM3	9933	Coding
TC06000507.hg.1	8.22	9.23	2.01	2.09e-06	3.25e-05	SNRPC	6631	Coding
TC03000201.hg.1	7.59	8.6	2.01	1.18e-07	2.85e-06	SLC25A38	54977	Coding
TC11000559.hg.1	12.71	13.72	2.01	7.26e-05	0.0007	SNORA57	692158	Coding
TC17001687.hg.1	12.7	13.71	2.01	3.49e-07	7.13e-06	LRRC59	55379	Coding
TC22000660.hg.1	9.12	10.13	2.01	8.47e-08	2.16e-06	MORC2	22880	Coding
TC07002131.hg.1	7.26	8.27	2.01	1.47e-06	2.39e-05	PMS2CL	441194	NonCoding
TC02001417.hg.1	11.33	12.34	2.01	0.0003	0.0023	SCARNA6	677772	Coding
TC01000335.hg.1	5.8	6.8	2.01	2.9e-06	4.31e-05	ZNF593	51042	Coding
TC06001795.hg.1	13.44	14.45	2.01	1.54e-05	0.0002			Coding
TC06000720.hg.1	12.48	13.48	2.01	2.49e-07	5.41e-06	OGFRL1	79627	Coding
TC19001355.hg.1	8.51	9.52	2.01	3.91e-09	1.64e-07	ZNF100	163227	Coding
TC17000496.hg.1	5.51	6.51	2.01	1.66e-07	3.81e-06	RARA	5914	Coding
TC01004738.hg.1	5.56	6.57	2.01	0.0001	0.0013			NonCoding
TC16001576.hg.1	5.43	6.44	2.01	2.51e-05	0.0003	MT1JP	4498	NonCoding
TC01002155.hg.1	5.78	6.79	2.01	1.93e-08	6.24e-07	KLHL21	9903	Coding
TC16001388.hg.1	6.55	7.56	2.01	2.94e-05	0.0003	FLJ42627	645644	NonCoding
TC11002771.hg.1	6.38	7.39	2.01	1.16e-05	0.0001	IL18BP	10068	NonCoding
TC11003436.hg.1	4.5	5.51	2.01	9.59e-09	3.47e-07	TPH1	7166	Coding
TC6_cox_hap2000175.hg.1	5.76	6.77	2.01	1.85e-09	9.24e-08	NEU1	4758	Coding
TC05000967.hg.1	6.92	7.93	2.01	1.09e-07	2.67e-06	CPEB4	80315	Coding
TC10002285.hg.1	4.34	5.34	2.01	0.0001	0.0012			NonCoding
TC19000057.hg.1	7.86	8.87	2.01	3.82e-07	7.69e-06	THOP1	7064	Coding
TC11000652.hg.1	11.5	12.5	2.01	3.6e-07	7.34e-06	SF3B2	10992	Coding
TC17000935.hg.1	9.24	10.24	2.01	2.35e-05	0.0003	HGS	9146	Coding
TC19002464.hg.1	6.28	7.28	2	2.32e-08	7.32e-07	LINC00665	100506930	NonCoding
TC01000582.hg.1	7.51	8.51	2	3.57e-08	1.05e-06	RAD54L	8438	Coding
TC12000857.hg.1	6.89	7.89	2	7.67e-09	2.87e-07	FAM216A	29902	Coding
TC19001555.hg.1	8.59	9.59	2	0.0004	0.003	EXOSC5	56915	Coding
TC21000560.hg.1	6.01	7.01	2	0.0409	0.1557			NonCoding
TC06001741.hg.1	7.09	8.09	2	8.07e-06	0.0001	MEA1	4201	Coding
TC05001406.hg.1	4.74	5.74	2	3.3e-10	2.34e-08	ADAMTS6	11174	Coding
TC01001093.hg.1	10.05	11.05	2	9.91e-07	1.72e-05	RBM8A	9939	Coding
TC06000586.hg.1	8.93	9.93	2	1.57e-08	5.27e-07	RPL7L1	285855	Coding
TC15000724.hg.1	10.73	11.73	2	1.23e-08	4.28e-07	IDH3A	3419	Coding
TC11003152.hg.1	13.38	14.38	2	3.46e-06	5.02e-05	FNBP4	23360	NonCoding
TC20000839.hg.1	14.34	15.34	2	0.0002	0.0016	SNORA71A	26777	Coding
TC07000250.hg.1	7.07	8.07	2	8.3e-09	3.09e-07	RALA	5898	Coding
TC22000474.hg.1	9.88	10.88	2	1.47e-07	3.43e-06	ATP6V1E1	529	Coding
TC08000213.hg.1	9.75	10.75	2	6.2e-08	1.67e-06	ESCO2	157570	Coding
TC14000421.hg.1	8.47	9.47	2	2.77e-06	4.13e-05			Coding
TC14000622.hg.1	9.52	10.52	2	1.79e-08	5.87e-07	CCNK	8812	Coding
TC6_dbb_hap3000077.hg.1	7.09	8.09	2	6.96e-05	0.0007	STK19	8859	Coding
TC6_mcf_hap5000070.hg.1	7.09	8.09	2	6.96e-05	0.0007	STK19	8859	Coding
TC03002639.hg.1	4.69	5.69	1.99	2.29e-09	1.09e-07			NonCoding
TC06002797.hg.1	8.09	9.09	1.99	1.68e-05	0.0002	TJAP1	93643	NonCoding
TC16001208.hg.1	8.47	9.47	1.99	3.26e-08	9.75e-07	SLC7A6OS	84138	Coding
TC13001447.hg.1	6.25	7.25	1.99	0.0003	0.0023			NonCoding
TC09001726.hg.1	6.77	7.76	1.99	9.06e-07	1.59e-05	QSOX2	169714	Coding
TC17001872.hg.1	9.1	10.09	1.99	4.74e-08	1.32e-06	HN1	51155	Coding
TC19000359.hg.1	8.12	9.12	1.99	2e-06	3.12e-05	KXD1	79036	Coding
TC03003045.hg.1	4.24	5.24	1.99	1e-06	1.73e-05			NonCoding
TC11000622.hg.1	9.96	10.96	1.99	1.23e-08	4.27e-07	POLA2	23649	Coding
TC16001359.hg.1	6.81	7.8	1.99	0.0237	0.102			Coding
TC07000389.hg.1	12.52	13.51	1.99	0.0007	0.0055			Coding
TC19000461.hg.1	7.52	8.51	1.99	6.27e-05	0.0006	FXYD5	53827	Coding
TC06002750.hg.1	9.3	10.29	1.99	2.03e-05	0.0002	SNRPC	6631	NonCoding
TC19002063.hg.1	5.45	6.44	1.99	1.09e-06	1.86e-05			NonCoding
TC19001470.hg.1	7.52	8.51	1.99	1.45e-11	2.21e-09	ZNF260	339324	Coding
TC06000501.hg.1	8.69	9.68	1.99	2.61e-06	3.92e-05	HMGA1	3159	Coding
TC15001337.hg.1	8.63	9.62	1.99	7.4e-10	4.36e-08	CEP152	22995	Coding
TC16001793.hg.1	12.42	13.42	1.99	4.73e-07	9.21e-06	SMG1	23049	NonCoding
TC10002406.hg.1	4.06	5.05	1.99	0.0047	0.0269			NonCoding
TC11001928.hg.1	8.48	9.46	1.99	1.65e-06	2.65e-05	FAU	2197	Coding
TC03001176.hg.1	7.1	8.08	1.99	1.64e-07	3.76e-06	RPL32; SNORA7A	6161; 619563	Coding
TC17000460.hg.1	7.06	8.05	1.98	5.97e-07	1.12e-05	SOCS7	30837	Coding
TC05003116.hg.1	5.53	6.52	1.98	6.38e-07	1.19e-05			NonCoding
TC22000840.hg.1	9.26	10.25	1.98	1.3e-07	3.09e-06	NDUFA6	4700	Coding
TC0X001090.hg.1	9.35	10.34	1.98	2.18e-07	4.81e-06	SPIN4	139886	Coding
TC19002683.hg.1	8.73	9.71	1.98	1.34e-09	7.13e-08	ZNF625	90589	Coding
TC05000354.hg.1	8.1	9.09	1.98	3.37e-09	1.46e-07	UTP15	84135	Coding
TC03001202.hg.1	6.67	7.65	1.98	4.47e-09	1.83e-07	MRPS25	64432	Coding
TC07002777.hg.1	8.17	9.16	1.98	1.79e-07	4.07e-06	PMS2	5395	NonCoding
TC03001855.hg.1	4.7	5.69	1.98	0.0004	0.0034			Coding
TC21000352.hg.1	8.25	9.24	1.98	1.21e-06	2.02e-05	RWDD2B	10069	Coding
TC16000060.hg.1	8.07	9.06	1.98	9.75e-05	0.0009			Coding
TC05002760.hg.1	11.69	12.67	1.98	0.001	0.0069	TSPAN17	26262	NonCoding
TC17000325.hg.1	12.55	13.54	1.98	2.4e-06	3.66e-05	SUPT6H	6830	Coding
TC0X001400.hg.1	9.9	10.89	1.98	0.0015	0.01	FAM127B	26071	Coding
TC19000059.hg.1	7.03	8.02	1.98	3.36e-08	1e-06	ZNF555	148254	Coding
TC10000979.hg.1	11.34	12.33	1.98	2.97e-06	4.39e-05	KLF6	1316	Coding
TC08001785.hg.1	5.28	6.26	1.98	5.47e-11	5.79e-09			NonCoding
TC17001440.hg.1	6.32	7.3	1.98	0.0057	0.0317			Coding
TC01000978.hg.1	4.98	5.96	1.98	2.28e-08	7.2e-07	C1orf162	128346	Coding
TC14000465.hg.1	11.57	12.55	1.98	3.67e-07	7.45e-06	DLST	1743	Coding
TC19000687.hg.1	8.31	9.3	1.98	0.0012	0.0082	SNAR-C2; SNAR-C5; SNAR-C1	100170218; 100170223; 100170225	Coding
TC19000690.hg.1	8.31	9.3	1.98	0.0012	0.0082	SNAR-C1; SNAR-C2; SNAR-C5	100170225; 100170218; 100170223	Coding
TC19000695.hg.1	8.31	9.3	1.98	0.0012	0.0082	SNAR-C1; SNAR-C2; SNAR-C5	100170225; 100170218; 100170223	Coding
TC12001975.hg.1	6.91	7.9	1.98	6.36e-07	1.18e-05	MAPKAPK5-AS1	51275	Coding
TC6_mann_hap4000200.hg.1	7.06	8.04	1.98	3.16e-07	6.6e-06	HCG18	414777	Coding
TC16000215.hg.1	8.93	9.92	1.98	1.42e-10	1.21e-08	CCP110	9738	Coding
TC05003399.hg.1	6.74	7.72	1.98	3.41e-08	1.01e-06	SRP19; ZRSR1	6728; 7310	Coding
TC04000454.hg.1	9.43	10.42	1.98	1.18e-07	2.85e-06	ENOPH1	58478	Coding
TC14000319.hg.1	5.46	6.44	1.98	1.33e-07	3.15e-06	SAMD4A	23034	Coding
TC01000193.hg.1	8.47	9.46	1.98	7.25e-07	1.32e-05	RSC1A1; DDI2	6248; 84301	Coding
TC03001956.hg.1	11.95	12.93	1.98	4.02e-10	2.75e-08	KPNA4	3840	Coding
TC12003265.hg.1	7.82	8.8	1.98	7.33e-08	1.91e-06	PGAM5	192111	Coding
TC12002211.hg.1	4.99	5.97	1.97	9.62e-08	2.41e-06	LPCAT3	10162	NonCoding
TC03001695.hg.1	8.41	9.39	1.97	2.53e-09	1.18e-07	POLQ	10721	Coding
TC02000742.hg.1	9.65	10.63	1.97	1.95e-09	9.65e-08	DDX18	8886	Coding
TC14001772.hg.1	11.55	12.53	1.97	1.29e-06	2.14e-05	DLST	1743	NonCoding
TC08000326.hg.1	7.18	8.16	1.97	5.54e-08	1.51e-06	POLB	5423	Coding
TC12000509.hg.1	6.6	7.58	1.97	3.02e-07	6.34e-06	COQ10A	93058	Coding
TC01001348.hg.1	8.9	9.88	1.97	2.26e-08	7.17e-07	IFI16	3428	Coding
TC17001750.hg.1	5.22	6.2	1.97	5.91e-08	1.6e-06	PTRH2	51651	Coding
TC4_ctg9_hap1000003.hg.1	11.4	12.38	1.97	1.61e-09	8.32e-08	YTHDC1	91746	Coding
TC03003361.hg.1	4.48	5.46	1.97	6.63e-09	2.55e-07	PLCXD2	257068	Coding
TC19000178.hg.1	6.15	7.13	1.97	8.36e-09	3.11e-07	ATG4D	84971	Coding
TC01000117.hg.1	5.68	6.66	1.97	2.92e-07	6.16e-06	TMEM201	199953	Coding
TCUn_gl000223000005.hg.1	7.2	8.18	1.97	4.54e-07	8.89e-06	ZNF26	7574	Coding
TC09001744.hg.1	11.76	12.74	1.97	1.89e-05	0.0002	EDF1	8721	Coding
TC12003194.hg.1	8.91	9.89	1.97	0.0016	0.0109			NonCoding
TC6_ssto_hap7000203.hg.1	7.17	8.15	1.97	4.74e-07	9.22e-06	HCG18	414777	Coding
TC20000779.hg.1	12.81	13.78	1.97	3.64e-08	1.07e-06	EIF2S2	8894	Coding
TC11000499.hg.1	8.09	9.07	1.97	1.93e-10	1.52e-08	STX3	6809	Coding
TC01006237.hg.1	7.67	8.65	1.97	2.11e-09	1.02e-07			NonCoding
TC04000902.hg.1	6.9	7.88	1.97	8.26e-07	1.48e-05	SLC25A4	291	Coding
TC19001469.hg.1	6.29	7.27	1.97	2.19e-09	1.05e-07	ZNF566	84924	Coding
TC06001736.hg.1	8.4	9.38	1.97	4.08e-05	0.0004			Coding
TC16000050.hg.1	8.36	9.33	1.97	4.13e-05	0.0004	NDUFB10	4716	Coding
TC16000262.hg.1	11.74	12.71	1.97	1.27e-07	3.04e-06	RBBP6	5930	Coding
TC02002688.hg.1	10	10.98	1.97	3.98e-07	7.95e-06	RAPH1	65059	Coding
TC11000567.hg.1	10.32	11.29	1.97	1.81e-06	2.86e-05	SLC3A2	6520	Coding
TC06002717.hg.1	7.32	8.3	1.97	8.73e-08	2.22e-06			NonCoding
TC18000610.hg.1	4.24	5.22	1.97	1.21e-06	2.03e-05	LOC105371967	105371967	NonCoding
TC07002268.hg.1	4	4.97	1.97	9.86e-05	0.0009	LOC646999	646999	NonCoding
TC02003893.hg.1	10.94	11.91	1.97	0.0004	0.0035	SCARNA6	677772	NonCoding
TC06004144.hg.1	7.17	8.14	1.96	3.73e-07	7.55e-06	HCG18	414777	Coding
TC06002607.hg.1	4.32	5.3	1.96	5.43e-06	7.43e-05	NUP153	9972	NonCoding
TC05003160.hg.1	11.62	12.59	1.96	1.95e-08	6.32e-07	CHD1	1105	NonCoding
TC05001275.hg.1	12.31	13.28	1.96	1.5e-09	7.82e-08	NUP155	9631	Coding
TC03002330.hg.1	7	7.97	1.96	5.52e-06	7.53e-05	ARIH2	10425	NonCoding
TC01005354.hg.1	11.05	12.03	1.96	0.0002	0.002	SLC9A1	6548	NonCoding
TC03002626.hg.1	4.55	5.52	1.96	6.53e-05	0.0007			NonCoding
TC01004639.hg.1	6.73	7.71	1.96	1.39e-06	2.29e-05	DCLRE1B	64858	NonCoding
TC10000753.hg.1	6.29	7.26	1.96	2.43e-10	1.82e-08	NFKB2	4791	Coding
TC11002366.hg.1	5.71	6.68	1.96	2.8e-11	3.57e-09	MCAM	4162	Coding
TC06001956.hg.1	7.59	8.56	1.96	4.83e-05	0.0005	NDUFAF4	29078	Coding
TC09001566.hg.1	6.32	7.29	1.96	3.14e-07	6.57e-06	ZBTB6	10773	Coding
TC06001548.hg.1	5.78	6.75	1.96	2.83e-09	1.27e-07	NEU1	4758	Coding
TC6_apd_hap1000089.hg.1	5.78	6.75	1.96	2.83e-09	1.27e-07	NEU1	4758	Coding
TC6_dbb_hap3000164.hg.1	5.78	6.75	1.96	2.83e-09	1.27e-07	NEU1	4758	Coding
TC6_mann_hap4000146.hg.1	5.78	6.75	1.96	2.83e-09	1.27e-07	NEU1	4758	Coding
TC6_mcf_hap5000150.hg.1	5.78	6.75	1.96	2.83e-09	1.27e-07	NEU1	4758	Coding
TC6_qbl_hap6000165.hg.1	5.78	6.75	1.96	2.83e-09	1.27e-07	NEU1	4758	Coding
TC6_ssto_hap7000144.hg.1	5.78	6.75	1.96	2.83e-09	1.27e-07	NEU1	4758	Coding
TC6_qbl_hap6000229.hg.1	7.28	8.25	1.96	4.64e-07	9.05e-06	HCG18	414777	Coding
TC10002919.hg.1	6.79	7.76	1.96	4.55e-05	0.0005			NonCoding
TC6_cox_hap2000251.hg.1	7.22	8.19	1.96	3.76e-07	7.6e-06	HCG18	414777	Coding
TC06000128.hg.1	8.12	9.09	1.96	5.5e-08	1.5e-06	E2F3	1871	Coding
TC05001456.hg.1	6.93	7.9	1.96	7.57e-05	0.0007	GTF2H2C; GTF2H2	728340; 2966	Coding
TC12000877.hg.1	7.92	8.89	1.96	2.04e-08	6.59e-07	TRAFD1	10906	Coding
TC01003018.hg.1	6.08	7.05	1.96	3.72e-07	7.53e-06	NGF	4803	Coding
TC01003114.hg.1	9.75	10.72	1.96	8e-10	4.63e-08	GPR89A; GPR89B	653519; 51463	Coding
TC12001427.hg.1	14.26	15.23	1.96	2.7e-09	1.23e-07	SLC38A2	54407	Coding
TC04002922.hg.1	4.63	5.6	1.96	2.59e-09	1.19e-07	RASGEF1B	153020	Coding
TC22001388.hg.1	5.93	6.9	1.96	6.54e-06	8.74e-05			NonCoding
TC06002719.hg.1	6.16	7.13	1.96	6.5e-05	0.0006	STK19	8859	NonCoding
TC19000397.hg.1	7.68	8.65	1.96	8.09e-08	2.08e-06	ZNF729; ZNF43	100287226; 7594	Coding
TC07000971.hg.1	9.91	10.88	1.96	0.0009	0.0063	RNY5	6090	Coding
TC04002964.hg.1	7.96	8.93	1.96	3.95e-07	7.9e-06	ZNF718	255403	Coding
TC07002357.hg.1	5.17	6.13	1.96	0.0005	0.0038			NonCoding
TC03000888.hg.1	5.75	6.72	1.96	4.22e-06	5.97e-05	PSAT1P4		Coding
TC07000249.hg.1	3.98	4.95	1.95	0.0006	0.0044	LOC646999	646999	Coding
TC19002061.hg.1	9.98	10.94	1.95	1.73e-05	0.0002	RPSAP58	388524	NonCoding
TC01001689.hg.1	4.6	5.57	1.95	0.0243	0.1039	SNORA77	677843	Coding
TC12002516.hg.1	11.94	12.9	1.95	3.99e-08	1.14e-06	NUDT4P1	440672	NonCoding
TC05001401.hg.1	9.04	10	1.95	4.5e-08	1.27e-06	DIMT1	27292	Coding
TC02002522.hg.1	6.6	7.57	1.95	1.16e-09	6.34e-08	METTL8	79828	Coding
TC12001640.hg.1	7.54	8.51	1.95	4.29e-05	0.0004	LOC100506844	100506844	Coding
TC03002620.hg.1	5.48	6.45	1.95	0.0023	0.0146			NonCoding
TC07000979.hg.1	5.61	6.57	1.95	0.0007	0.0051			Coding
TC06000697.hg.1	11.95	12.91	1.95	1.93e-10	1.52e-08	PTP4A1	7803	Coding
TC0X001776.hg.1	6.59	7.56	1.95	0.0002	0.0014			NonCoding
TC11002053.hg.1	8.22	9.18	1.95	7.68e-05	0.0007	LAMTOR1	55004	Coding
TC01000301.hg.1	8.66	9.63	1.95	3.83e-09	1.61e-07	PITHD1	57095	Coding
TC04002573.hg.1	4.48	5.45	1.95	3.71e-06	5.33e-05			NonCoding
TC01006091.hg.1	10.78	11.75	1.95	4.75e-09	1.92e-07	NEK2	4751	NonCoding
TC01006254.hg.1	4.29	5.26	1.95	7.52e-05	0.0007			NonCoding
TC05002093.hg.1	6.67	7.63	1.95	2.91e-07	6.15e-06	CLTB	1212	Coding
TC04001220.hg.1	8.99	9.95	1.95	3.24e-09	1.41e-07	PPAT	5471	Coding
TC6_dbb_hap3000230.hg.1	7.11	8.07	1.95	4.93e-07	9.53e-06	HCG18	414777	Coding
TC12000991.hg.1	10.16	11.12	1.95	1.49e-09	7.8e-08	GTF2H3	2967	Coding
TC01002984.hg.1	4.66	5.62	1.95	9.42e-09	3.42e-07	OVGP1	5016	Coding
TC19001706.hg.1	6.45	7.42	1.95	8.31e-05	0.0008	SNAR-G2	100170228	Coding
TC06000734.hg.1	7.44	8.4	1.95	2.34e-10	1.78e-08	MTO1	25821	Coding
TC20000448.hg.1	8.3	9.26	1.95	7e-09	2.66e-07	RAE1	8480	Coding
TC11003013.hg.1	6.97	7.93	1.95	1.66e-08	5.53e-07	ZNF195	7748	NonCoding
TC03001419.hg.1	6.61	7.57	1.95	1.5e-07	3.49e-06	TRAIP	10293	Coding
TC04000390.hg.1	7.11	8.07	1.95	0.0002	0.0015	UTP3	57050	Coding
TC05000639.hg.1	11.73	12.69	1.95	3.28e-09	1.43e-07	RAD50	10111	Coding
TC22000034.hg.1	7.43	8.39	1.95	0.0002	0.0016			Coding
TC04001201.hg.1	10.29	11.25	1.95	1.11e-06	1.89e-05	CHIC2	26511	Coding
TC04000979.hg.1	9.77	10.73	1.94	3.86e-08	1.12e-06	NOP14	8602	Coding
TC09001872.hg.1	6.52	7.47	1.94	8.97e-05	0.0009			NonCoding
TC01002401.hg.1	9.03	9.99	1.94	8.02e-06	0.0001	SLC9A1	6548	Coding
TC02000515.hg.1	8.88	9.83	1.94	1.02e-10	9.25e-09	USP39	10713	Coding
TC19002041.hg.1	10.12	11.08	1.94	1.6e-07	3.7e-06	ZNF738	148203	NonCoding
TC10001097.hg.1	9.02	9.98	1.94	8e-09	2.98e-07	DNAJC1	64215	Coding
TC10002372.hg.1	5.8	6.76	1.94	0.0001	0.001			NonCoding
TC11002005.hg.1	10.74	11.7	1.94	4.89e-06	6.78e-05	C11orf24	53838	Coding
TC17001109.hg.1	8.81	9.77	1.94	2.2e-06	3.39e-05	AURKB	9212	Coding
TC11000287.hg.1	5.32	6.28	1.94	5.57e-07	1.06e-05			Coding
TC01004064.hg.1	6.97	7.93	1.94	1.12e-07	2.72e-06	ZNF669	79862	Coding
TC07000112.hg.1	10.05	11.01	1.94	6.6e-08	1.75e-06	AHR	196	Coding
TC12001201.hg.1	7.8	8.75	1.94	2e-07	4.48e-06	DDX12P; DDX11	440081; 1663	Coding
TC03000506.hg.1	9.49	10.45	1.94	3.08e-11	3.82e-09	TBC1D23	55773	Coding
TC09001514.hg.1	3.73	4.69	1.94	1.86e-07	4.2e-06	LOC100505478	100505478	Coding
TC04002402.hg.1	10.43	11.39	1.94	5.68e-06	7.73e-05	ABCA11P	79963	NonCoding
TC01005193.hg.1	11.55	12.5	1.94	9.59e-05	0.0009			NonCoding
TC02000432.hg.1	5.78	6.73	1.94	1.07e-08	3.82e-07	DYSF	8291	Coding
TC06000683.hg.1	8.19	9.14	1.94	3.16e-11	3.89e-09	ZNF451	26036	Coding
TC09002450.hg.1	7.27	8.22	1.94	9.98e-09	3.59e-07	APTX	54840	NonCoding
TC19000493.hg.1	7.19	8.14	1.94	1.01e-06	1.75e-05	WDR62	284403	Coding
TC15002581.hg.1	5.41	6.36	1.94	7.7e-06	0.0001			NonCoding
TC12002414.hg.1	10.29	11.24	1.94	0.0074	0.0393	SRGAP1	57522	NonCoding
TC09002901.hg.1	4.89	5.84	1.94	9.79e-06	0.0001	S1PR3	1903	Coding
TC03002185.hg.1	5.36	6.31	1.93	0.0002	0.0016	LMLN-AS1	100873947	Coding
TC12000769.hg.1	4.85	5.8	1.93	2.26e-05	0.0003			Coding
TC17002810.hg.1	5.28	6.24	1.93	3.48e-05	0.0004	CBX4	8535	NonCoding
TC02004703.hg.1	7.56	8.52	1.93	2.78e-09	1.26e-07	CHN1	1123	NonCoding
TC11001301.hg.1	4.9	5.85	1.93	3.91e-06	5.58e-05	CHRNA10	57053	Coding
TC08001226.hg.1	6.96	7.91	1.93	0.0021	0.0137			Coding
TC03001193.hg.1	6.82	7.77	1.93	5.42e-08	1.49e-06	CHCHD4	131474	Coding
TC15002807.hg.1	8.75	9.7	1.93	1.26e-07	3.01e-06	KIAA0101	9768	Coding
TC21000337.hg.1	5.61	6.56	1.93	0.0017	0.011	LINC00515	282566	Coding
TC02001279.hg.1	6.36	7.31	1.93	1.95e-08	6.29e-07	RPL37A	6168	Coding
TC15002509.hg.1	7.09	8.04	1.93	5.45e-05	0.0006	ZSCAN29	146050	NonCoding
TC03001618.hg.1	13.39	14.33	1.93	0.0003	0.0021	RPL24	6152	Coding
TC16000529.hg.1	9	9.95	1.93	5.42e-07	1.03e-05	C16orf70	80262	Coding
TC22000460.hg.1	5.32	6.26	1.93	0.0002	0.0018			Coding
TC20000126.hg.1	8.34	9.29	1.93	0.0136	0.0652	LINC00493	388789	Coding
TC19000808.hg.1	7.93	8.88	1.93	8.34e-07	1.49e-05	ZNF845	91664	Coding
TC19001036.hg.1	10.35	11.3	1.93	0.0001	0.0013	SGTA	6449	Coding
TC15002679.hg.1	5.1	6.05	1.93	1.24e-07	2.98e-06			NonCoding
TC01000310.hg.1	7.86	8.81	1.93	2.09e-06	3.25e-05	NIPAL3	57185	Coding
TC04001047.hg.1	9.81	10.76	1.93	8.69e-07	1.54e-05	BOD1L1	259282	Coding
TC04002921.hg.1	11.03	11.97	1.93	1.19e-07	2.87e-06	SDAD1	55153	Coding
TC03001854.hg.1	8.32	9.27	1.93	7.01e-10	4.22e-08	ATR	545	Coding
TC11000985.hg.1	7.29	8.23	1.93	3.59e-07	7.32e-06	ZC3H12C	85463	Coding
TC03001077.hg.1	6.83	7.78	1.93	0.0001	0.0011	FAM43A	131583	Coding
TC05001900.hg.1	10.52	11.46	1.93	3.43e-09	1.48e-07	LARS	51520	Coding
TC06003647.hg.1	6.45	7.4	1.93	0.0014	0.0095	USP49	25862	NonCoding
TC10002264.hg.1	4.79	5.73	1.93	0.0037	0.0218	TAF5	6877	NonCoding
TC02003331.hg.1	3.67	4.61	1.92	0.0319	0.1289			NonCoding
TC06000343.hg.1	9.88	10.83	1.92	1.33e-08	4.57e-07	MRPS18B	28973	Coding
TC14001527.hg.1	5.72	6.67	1.92	4.13e-10	2.79e-08	MOK	5891	Coding
TC01001496.hg.1	6.88	7.83	1.92	1.11e-06	1.89e-05	METTL13	51603	Coding
TC01002518.hg.1	7.87	8.81	1.92	4.15e-09	1.72e-07	SNIP1	79753	Coding
TC20000769.hg.1	7.78	8.72	1.92	1.61e-07	3.7e-06	CDK5RAP1	51654	Coding
TC13000741.hg.1	6.35	7.29	1.92	1.24e-06	2.08e-05	KCTD12	115207	Coding
TC15000743.hg.1	6.13	7.07	1.92	0.0053	0.0296			Coding
TC17002307.hg.1	5.96	6.91	1.92	3.58e-05	0.0004	TBX2	6909	NonCoding
TC01001732.hg.1	3.97	4.91	1.92	5.46e-07	1.04e-05	C4BPB	725	Coding
TC10002423.hg.1	4.33	5.27	1.92	6.84e-08	1.81e-06			NonCoding
TC01005049.hg.1	8.27	9.21	1.92	3.7e-06	5.32e-05	BROX	148362	NonCoding
TC19000638.hg.1	5.32	6.26	1.92	2.51e-09	1.17e-07	RELB	5971	Coding
TC16001268.hg.1	8.48	9.42	1.92	0.0001	0.0012			Coding
TC01000647.hg.1	7.68	8.62	1.92	6.02e-08	1.63e-06	ZYG11A	440590	Coding
TC12001683.hg.1	5.83	6.77	1.92	2.39e-06	3.65e-05	RPSAP52	204010	Coding
TC19000942.hg.1	6.3	7.24	1.92	8.71e-07	1.54e-05	ZNF749	388567	Coding
TC01003771.hg.1	7.6	8.54	1.92	3.38e-07	6.95e-06	C1orf116	79098	Coding
TC11002985.hg.1	6.94	7.88	1.92	7.72e-05	0.0008			NonCoding
TC11000808.hg.1	15.37	16.31	1.92	0.0227	0.0986	SNORD15B	114599	Coding
TC16000621.hg.1	7.89	8.83	1.92	0.0002	0.0014	TERF2IP	54386	Coding
TC19002567.hg.1	9.05	9.99	1.92	1.18e-06	1.99e-05	ZNF600	162966	NonCoding
TC06001814.hg.1	3.85	4.79	1.92	0.0164	0.0758			Coding
TC19000147.hg.1	5.05	5.99	1.91	1.41e-07	3.32e-06	ANGPTL4	51129	Coding
TC16000554.hg.1	8.16	9.09	1.91	3.37e-08	1e-06	SLC7A6	9057	Coding
TC07000607.hg.1	8.49	9.43	1.91	1.2e-06	2.01e-05	ZKSCAN1	7586	Coding
TC20000348.hg.1	5.41	6.35	1.91	0.0002	0.0021			Coding
TC09001675.hg.1	6.66	7.59	1.91	5.44e-09	2.15e-07	DDX31	64794	Coding
TC19001546.hg.1	6.53	7.46	1.91	3.37e-06	4.91e-05	C19orf54	284325	Coding
TC18000698.hg.1	5.7	6.63	1.91	9.73e-07	1.69e-05	RNF165	494470	NonCoding
TC09000695.hg.1	11.81	12.74	1.91	1.72e-05	0.0002	SPTAN1	6709	Coding
TC17001173.hg.1	6.74	7.67	1.91	7.95e-09	2.97e-07	CENPV	201161	Coding
TC19001094.hg.1	9.17	10.11	1.91	2.43e-06	3.71e-05	GTF2F1	2962	Coding
TC19000966.hg.1	6.93	7.86	1.91	2.73e-07	5.82e-06	ZNF584	201514	Coding
TC07001861.hg.1	7.6	8.53	1.91	1.79e-09	9.02e-08	TMEM209	84928	Coding
TC05000817.hg.1	6.82	7.75	1.91	3.94e-08	1.13e-06	AFAP1L1	134265	Coding
TC09002925.hg.1	6.54	7.47	1.91	5.87e-07	1.11e-05	DNLZ	728489	Coding
TC19000934.hg.1	9.05	9.98	1.91	2.54e-07	5.48e-06	ZNF264	9422	Coding
TC06002732.hg.1	13.85	14.78	1.91	1.85e-07	4.19e-06	BRD2	6046	NonCoding
TC06002189.hg.1	8.12	9.06	1.91	1.76e-07	4e-06	PLAGL1	5325	Coding
TC11002708.hg.1	15.07	16	1.91	5.45e-06	7.45e-05	SLC3A2	6520	NonCoding
TC16000051.hg.1	4.97	5.9	1.91	0.0001	0.0011	SNHG9	735301	Coding
TC03000828.hg.1	4.16	5.09	1.91	1.28e-06	2.13e-05	AADACP1	201651	Coding
TC20000563.hg.1	9.78	10.71	1.91	7.29e-08	1.91e-06	IDH3B	3420	Coding
TC11001089.hg.1	11.41	12.34	1.91	9.24e-06	0.0001	CBL	867	Coding
TC06003871.hg.1	3.87	4.81	1.91	2.77e-05	0.0003			NonCoding
TC19001720.hg.1	8.76	9.69	1.91	1.71e-06	2.73e-05	NOSIP	51070	Coding
TC05000733.hg.1	8.7	9.64	1.91	2.13e-07	4.71e-06	ZMAT2	153527	Coding
TC03002358.hg.1	5.33	6.26	1.91	4.39e-05	0.0005			NonCoding
TC19000937.hg.1	9.15	10.08	1.91	7.82e-07	1.41e-05	ZNF460	10794	Coding
TC11003331.hg.1	4.67	5.6	1.91	2.1e-06	3.27e-05	EXPH5	23086	NonCoding
TC18000102.hg.1	9.16	10.09	1.9	5.09e-08	1.4e-06	C18orf8	29919	Coding
TC01003624.hg.1	8.25	9.18	1.9	2.14e-08	6.85e-07	FAM129A	116496	Coding
TC12000535.hg.1	7.43	8.36	1.9	1.25e-06	2.08e-05	PIP4K2C	79837	Coding
TC01005339.hg.1	4.95	5.88	1.9	2.17e-05	0.0002	RUNX3	864	NonCoding
TC01000861.hg.1	10.19	11.12	1.9	7.86e-09	2.93e-07	DR1	1810	Coding
TC17001320.hg.1	9.2	10.13	1.9	3.66e-06	5.26e-05	GIT1	28964	Coding
TC19000391.hg.1	8.58	9.51	1.9	3.26e-07	6.76e-06	ZNF493	284443	Coding
TC01006140.hg.1	10.11	11.04	1.9	0.005	0.0284			NonCoding
TC14000826.hg.1	7.73	8.66	1.9	2.08e-07	4.62e-06	CEP170B	283638	Coding
[truncated: 5,402 more rows]

## Sheet: H-MMC vs.  H-C
Supplementary Table 1 Differentially expressed transcripts in SKOV3 cell line in H-MMC (hypoxia with MMC treatment ) vs. H-C (hypoxia control ) (Fold Change < -1.5 or > 1.5; p-val < 0.05)
ID	H-C Avg (log2)	H-MMC Avg (log2)	Fold Change	P-val	FDR P-val	Gene Symbol	Entrez ID	Group
TC05000658.hg.1	5.89	11.46	47.65	8.42e-07	1.73e-05	MIR3661	100500905	Coding
TC06003084.hg.1	11.61	16.72	34.48	1.6e-18	5.4e-14	TNFAIP3	7128	NonCoding
TC04002067.hg.1	12.06	16.8	26.79	1.83e-11	3.61e-09	CXCL8	3576	NonCoding
TC02001364.hg.1	5.6	10.17	23.82	1.66e-14	3.39e-11	CCL20	6364	Coding
TC06001027.hg.1	8.37	12.78	21.26	2.24e-17	3.77e-13	TNFAIP3	7128	Coding
TC04000408.hg.1	10.81	15.02	18.6	8.77e-14	9.25e-11	CXCL8	3576	Coding
TC19000516.hg.1	6.2	10.41	18.58	5.79e-15	1.56e-11	ZNF570	148268	Coding
TC20000341.hg.1	5.2	9	13.95	9.09e-11	1.15e-08	PI3	5266	Coding
TC19001486.hg.1	8.89	12.69	13.89	1.47e-17	3.31e-13	ZFP30	22835	Coding
TC02002445.hg.1	5.96	9.62	12.64	3.07e-16	1.38e-12	NR4A2	4929	Coding
TC19002473.hg.1	5.67	9.26	12.06	8.19e-13	4.01e-10	ZNF571	51276	NonCoding
TC04002953.hg.1	5.89	9.48	12.02	1.42e-15	5.05e-12	AREG	374	Coding
TC04002952.hg.1	5.98	9.55	11.81	1.15e-14	2.51e-11	AREG	374	Coding
TC0X001624.hg.1	11.56	14.99	10.75	1.43e-12	5.85e-10	SAT1	6303	NonCoding
TC18000741.hg.1	11.01	14.4	10.43	1.23e-13	1.13e-10	PMAIP1	5366	NonCoding
TC13000318.hg.1	3.32	6.7	10.41	1.09e-12	4.79e-10			Coding
TC19001483.hg.1	7.67	10.86	9.14	2.43e-16	1.34e-12	ZNF569	148266	Coding
TC18000213.hg.1	10.21	13.3	8.52	2.88e-13	2e-10	PMAIP1	5366	Coding
TC10001517.hg.1	6.78	9.78	8.01	2.84e-12	9.12e-10	ANKRD1	27063	Coding
TC22000551.hg.1	4.83	7.81	7.92	1.67e-13	1.39e-10	ZNF280A	129025	Coding
TC13001222.hg.1	3.47	6.45	7.85	1.31e-10	1.52e-08			NonCoding
TC17000539.hg.1	5.62	8.57	7.74	1.15e-11	2.51e-09	AOC2	314	Coding
TC01002949.hg.1	9.62	12.55	7.63	1.5e-10	1.68e-08	TAF13	6884	Coding
TC08001626.hg.1	5.84	8.74	7.48	7.34e-11	1.01e-08			Coding
TC07002911.hg.1	8.27	11.16	7.4	2.99e-12	9.41e-10			NonCoding
TC06002222.hg.1	6.42	9.29	7.34	5.67e-12	1.5e-09	RAET1L	154064	Coding
TC03002295.hg.1	7.61	10.46	7.19	1.14e-13	1.1e-10			NonCoding
TC20000388.hg.1	7.94	10.78	7.19	1.09e-06	2.14e-05	SNORD12B	100113393	Coding
TC10000350.hg.1	9.79	12.63	7.18	4.4e-15	1.29e-11	DKK1	22943	Coding
TC20000387.hg.1	8.92	11.75	7.11	1.08e-06	2.12e-05	SNORD12C	26765	Coding
TC11002707.hg.1	6.8	9.58	6.9	5.61e-07	1.24e-05			NonCoding
TC12001459.hg.1	4.2	6.98	6.84	1.12e-13	1.1e-10	RND1	27289	Coding
TC15000024.hg.1	7.41	10.18	6.81	0.0008	0.0055			Coding
TC15000148.hg.1	7.41	10.18	6.81	0.0008	0.0055			Coding
TC15000207.hg.1	7.41	10.18	6.81	0.0008	0.0055			Coding
TC15000238.hg.1	7.41	10.18	6.81	0.0008	0.0055			Coding
TC15000243.hg.1	7.41	10.18	6.81	0.0008	0.0055			Coding
TC15001014.hg.1	7.41	10.18	6.81	0.0008	0.0055			Coding
TC15001053.hg.1	7.41	10.18	6.81	0.0008	0.0055			Coding
TC15001115.hg.1	7.41	10.18	6.81	0.0008	0.0055			Coding
TC15001129.hg.1	7.41	10.18	6.81	0.0008	0.0055			Coding
TC15001157.hg.1	7.41	10.18	6.81	0.0008	0.0055			Coding
TC15001673.hg.1	7.41	10.18	6.81	0.0008	0.0055			Coding
TC03000829.hg.1	4.21	6.97	6.77	6.3e-12	1.62e-09			Coding
TC06002911.hg.1	5.26	8.01	6.71	1.64e-05	0.0002			NonCoding
TC01000745.hg.1	10.91	13.65	6.68	2.31e-13	1.72e-10	GADD45A	1647	Coding
TC19002064.hg.1	7.07	9.8	6.61	5.57e-12	1.48e-09			NonCoding
TC06002707.hg.1	7.29	9.99	6.5	1.41e-06	2.67e-05	HLA-B	3106	NonCoding
TC17002615.hg.1	11.55	14.25	6.49	4.98e-11	7.74e-09	NR1D1	9572	NonCoding
TC08001627.hg.1	8.84	11.54	6.48	3.04e-12	9.47e-10	CCAT1	100507056	Coding
TC07000137.hg.1	5.06	7.75	6.45	2.43e-13	1.75e-10	IL6	3569	Coding
TC06000183.hg.1	8.66	11.29	6.16	7.95e-05	0.0008			Coding
TC06000193.hg.1	8.66	11.29	6.16	7.95e-05	0.0008			Coding
TC19001485.hg.1	5.73	8.34	6.11	3.49e-13	2.16e-10	ZNF571	51276	Coding
TC04000158.hg.1	6.98	9.59	6.08	1.01e-15	3.79e-12	SLIT2	9353	Coding
TC19001478.hg.1	6.53	9.11	6	8.49e-13	4.09e-10	ZNF829	374899	Coding
TC14002203.hg.1	13.4	15.98	5.96	2.11e-09	1.29e-07	SLIRP	81892	Coding
TC12002874.hg.1	10.66	13.22	5.9	9.66e-11	1.2e-08			NonCoding
TC19000711.hg.1	6.83	9.37	5.83	5.37e-11	8.12e-09	PPP1R15A	23645	Coding
TC16000581.hg.1	9.97	12.46	5.61	9.61e-06	0.0001	SNORD111	692214	Coding
TC17001485.hg.1	6.92	9.39	5.55	5.25e-07	1.18e-05	KRTAP2-3	730755	Coding
TC14002019.hg.1	5.87	8.34	5.54	1.65e-10	1.79e-08	GCH1	2643	NonCoding
TC06000231.hg.1	6.95	9.41	5.5	3.2e-05	0.0004			Coding
TC06001391.hg.1	6.95	9.41	5.5	3.2e-05	0.0004			Coding
TC06001412.hg.1	6.95	9.41	5.5	3.2e-05	0.0004			Coding
TC06001902.hg.1	8.34	10.8	5.47	4.4e-13	2.59e-10	ELOVL4	6785	Coding
TC02000729.hg.1	3.66	6.1	5.44	0.0041	0.0199			Coding
TC09001602.hg.1	13.99	16.43	5.43	5.57e-05	0.0006	SNORA65	26783	Coding
TC01004837.hg.1	5.87	8.3	5.42	3.31e-06	5.36e-05			NonCoding
TC08001925.hg.1	8.09	10.52	5.39	0.0001	0.0013			NonCoding
TC21000141.hg.1	9.97	12.39	5.36	0.0006	0.004			Coding
TC05001854.hg.1	8.19	10.6	5.28	1.33e-10	1.55e-08	HBEGF	1839	Coding
TC17000396.hg.1	7.75	10.15	5.26	8.57e-14	9.19e-11	SLFN5	162394	Coding
TC01004963.hg.1	5.06	7.44	5.22	1.58e-05	0.0002	PPP1R15B	84919	NonCoding
TC06003754.hg.1	5.03	7.4	5.19	5.16e-12	1.4e-09			NonCoding
TC05003382.hg.1	6.97	9.34	5.17	2.66e-05	0.0003			NonCoding
TC10002568.hg.1	5	7.36	5.16	2.22e-09	1.34e-07			NonCoding
TC20000395.hg.1	5.7	8.06	5.15	4e-06	6.26e-05	SNAI1	6615	Coding
TC12001625.hg.1	6.79	9.15	5.13	2.26e-09	1.37e-07	DDIT3	1649	Coding
TC02002419.hg.1	10.83	13.18	5.08	2.93e-14	4.57e-11	RND3	390	Coding
TC14002228.hg.1	6.29	8.62	5.05	2.11e-05	0.0003	IGHD3-16	28498	Coding
TC02001213.hg.1	9.17	11.5	5.01	5.36e-07	1.2e-05	SNORD51	26798	Coding
TC18000511.hg.1	6.61	8.93	4.99	5.62e-13	3.06e-10	CFAP53	220136	Coding
TC11000956.hg.1	6.38	8.7	4.99	1.21e-12	5.23e-10	BIRC3	330	Coding
TC04001218.hg.1	8.46	10.78	4.99	0.0005	0.0039			Coding
TC01001212.hg.1	7.19	9.5	4.97	4.33e-14	5.8e-11	TUFT1	7286	Coding
TC05000736.hg.1	7.96	10.26	4.94	1.59e-05	0.0002	VTRNA1-3	56662	Coding
TC03002434.hg.1	7.99	10.29	4.93	5.76e-11	8.52e-09			NonCoding
TC01006365.hg.1	12.57	14.87	4.92	1.13e-11	2.48e-09	BCAS2	10286	Coding
TC03000498.hg.1	7.57	9.87	4.92	7.35e-10	5.63e-08			Coding
TC09001630.hg.1	7.06	9.35	4.9	3.03e-07	7.39e-06			Coding
TC05003330.hg.1	10.1	12.39	4.88	6.21e-12	1.6e-09	SLU7	10569	NonCoding
TC01003702.hg.1	8.58	10.85	4.82	4.42e-11	7.08e-09	UBE2T	29089	Coding
TC05002395.hg.1	12.02	14.28	4.8	4.39e-08	1.5e-06	NDUFAF2	91942	NonCoding
TC02003335.hg.1	11.7	13.96	4.77	2.34e-14	3.85e-11	MTHFD2	10797	NonCoding
TC10001030.hg.1	6.32	8.57	4.75	1.76e-10	1.89e-08	SFTA1P	207107	Coding
TC05001181.hg.1	8.3	10.55	4.73	4.05e-12	1.15e-09	ZNF622	90441	Coding
TC06003755.hg.1	10.17	12.4	4.69	1.84e-14	3.51e-11			NonCoding
TC08002603.hg.1	7.46	9.68	4.66	1.6e-11	3.33e-09	RRS1	23212	Coding
TC05000735.hg.1	6.41	8.63	4.66	8e-05	0.0008	VTRNA1-2	56663	Coding
TC09002617.hg.1	5.37	7.59	4.66	5.77e-10	4.7e-08	RASEF	158158	NonCoding
TC18000106.hg.1	8.69	10.91	4.65	1.66e-13	1.39e-10	CABYR	26256	Coding
TC17001459.hg.1	9.65	11.86	4.65	2.52e-08	9.41e-07	NR1D1	9572	Coding
TC12001792.hg.1	7.11	9.32	4.62	4.14e-13	2.45e-10	KITLG	4254	Coding
TC01001408.hg.1	14.35	16.55	4.59	7.32e-07	1.55e-05			Coding
TC14002131.hg.1	11.66	13.85	4.56	2.12e-08	8.16e-07			NonCoding
TC14002022.hg.1	8.33	10.52	4.55	4.45e-05	0.0005			NonCoding
TC01002843.hg.1	7.28	9.45	4.51	2.76e-13	1.96e-10	GTF2B	2959	Coding
TC04000750.hg.1	4.89	7.06	4.51	2.07e-09	1.26e-07			Coding
TC02003446.hg.1	5.79	7.96	4.49	4.9e-11	7.68e-09	IL1RL1	9173	NonCoding
TC02003819.hg.1	4.71	6.85	4.41	3.79e-12	1.1e-09			NonCoding
TC09002191.hg.1	6.02	8.16	4.4	1.73e-06	3.15e-05	POLE3	54107	NonCoding
TC14000740.hg.1	5.05	7.19	4.4	1.21e-06	2.34e-05	MIR1185-2	100302209	Coding
TC19002708.hg.1	8.4	10.53	4.36	3.03e-13	2.05e-10	PSG1	5669	Coding
TC19002115.hg.1	4.9	7.01	4.34	5.71e-09	2.89e-07			NonCoding
TCUn_gl000221000001.hg.1	6.75	8.86	4.32	5.15e-05	0.0005			Coding
TC19002613.hg.1	7	9.11	4.31	1.91e-13	1.48e-10	PSG4	5672	Coding
TC19000511.hg.1	7.91	10.01	4.31	2.78e-13	1.96e-10	ZNF420	147923	Coding
TC20000389.hg.1	10.68	12.78	4.29	9.23e-06	0.0001	SNORD12	692057	Coding
TC01005211.hg.1	9.97	12.07	4.28	2.69e-10	2.64e-08	CDK11B	984	NonCoding
TC06002714.hg.1	4.46	6.55	4.25	2.11e-08	8.13e-07	TNF	7124	NonCoding
TC12001685.hg.1	4.81	6.9	4.25	8.1e-09	3.79e-07			Coding
TC16000892.hg.1	10.24	12.31	4.22	2.76e-16	1.34e-12	RRN3	54700	Coding
TC04001286.hg.1	6.77	8.84	4.21	1.12e-10	1.34e-08	CXCL2	2920	Coding
TC10000566.hg.1	8.77	10.85	4.21	1.54e-10	1.71e-08	PPIF	10105	Coding
TC02002219.hg.1	4.44	6.51	4.21	6.09e-14	7.09e-11	IL1B	3553	Coding
TC02001570.hg.1	13.09	15.17	4.2	7.92e-13	3.93e-10	ODC1	4953	Coding
TC20000386.hg.1	9.76	11.82	4.19	2.42e-10	2.45e-08	ZFAS1	441951	Coding
TC05002974.hg.1	8.27	10.33	4.16	2.33e-10	2.38e-08	LOC100506548	100506548	NonCoding
TC02002218.hg.1	8.61	10.67	4.15	3.45e-09	1.9e-07	IL1A	3552	Coding
TC01001767.hg.1	11.12	13.17	4.13	3.93e-13	2.37e-10	DTL	51514	Coding
TC07001318.hg.1	7	9.05	4.13	1.16e-13	1.11e-10	INHBA	3624	Coding
TC14000437.hg.1	6.94	8.98	4.12	1.85e-05	0.0002			Coding
TC10000400.hg.1	10.27	12.3	4.08	1.28e-13	1.16e-10	SIRT1	23411	Coding
TC02001571.hg.1	5.9	7.93	4.08	3.73e-06	5.91e-05	SNORA80B	100302743	Coding
TC01000220.hg.1	5.63	7.65	4.07	7.37e-05	0.0007			Coding
TC01002270.hg.1	5.63	7.65	4.07	7.37e-05	0.0007			Coding
TC20001266.hg.1	9.57	11.6	4.07	8.96e-11	1.14e-08	SS18	6760	NonCoding
TC06001921.hg.1	9.88	11.9	4.07	1.08e-14	2.44e-11	SNORD50A; SNHG5; SNORD50B	26799; 387066; 692088	Coding
TC19000214.hg.1	9.1	11.12	4.05	5.1e-13	2.89e-10	ZNF844	284391	Coding
TC10001058.hg.1	4.4	6.41	4.05	1.45e-06	2.73e-05			Coding
TC04001525.hg.1	6.76	8.77	4.04	1.81e-05	0.0002			Coding
TC17000468.hg.1	6.76	8.77	4.04	1.81e-05	0.0002			Coding
TC17001443.hg.1	6.76	8.77	4.04	1.81e-05	0.0002			Coding
TC17001444.hg.1	6.76	8.77	4.04	1.81e-05	0.0002			Coding
TC16000099.hg.1	6.43	8.44	4.04	1.1e-10	1.33e-08	IL32	9235	Coding
TC03001184.hg.1	4.41	6.42	4.01	0.0004	0.0032			Coding
TC17000495.hg.1	10.59	12.59	4.01	4.66e-14	6.05e-11	CDC6	990	Coding
TC05000260.hg.1	9.02	11.02	4	4.25e-09	2.28e-07	NDUFAF2	91942	Coding
TC15000743.hg.1	5.61	7.6	3.96	3.14e-05	0.0004			Coding
TC20001451.hg.1	9.35	11.34	3.96	5.26e-07	1.18e-05	SNORD17	692086	NonCoding
TC18000564.hg.1	7.77	9.75	3.96	3.88e-13	2.36e-10	DSEL	92126	Coding
TC07003048.hg.1	7.28	9.26	3.96	4.69e-10	4.04e-08			NonCoding
TC21000398.hg.1	8.79	10.77	3.95	1.19e-05	0.0002	SNORA80A	677846	Coding
TC15001375.hg.1	5.88	7.86	3.94	0.002	0.0113			Coding
TC02000454.hg.1	9.82	11.8	3.94	1.47e-12	5.97e-10	MTHFD2	10797	Coding
TC11000482.hg.1	8.81	10.79	3.94	5.46e-12	1.46e-09	FAM111B	374393	Coding
TC10002105.hg.1	11.17	13.15	3.93	1.57e-11	3.27e-09	DDX21	9188	NonCoding
TC20000660.hg.1	9.37	11.34	3.93	9.52e-07	1.92e-05	SNORD17	692086	Coding
TC22000875.hg.1	6.25	8.22	3.93	1.44e-13	1.3e-10	SMC1B	27127	Coding
TC18000210.hg.1	8.05	10.02	3.91	1.43e-09	9.45e-08	SEC11C	90701	Coding
TC02004510.hg.1	5.71	7.67	3.89	1.08e-08	4.72e-07			NonCoding
TC07002011.hg.1	7.01	8.97	3.87	4.12e-05	0.0004			Coding
TC03002072.hg.1	11.41	13.37	3.87	4.67e-06	7.17e-05			Coding
TC05002656.hg.1	11.03	12.97	3.85	9.91e-08	2.93e-06	CYSTM1	84418	NonCoding
TC19001145.hg.1	9.83	11.78	3.85	6.56e-12	1.67e-09	ZNF699	374879	Coding
TC09002183.hg.1	8.03	9.97	3.85	5.14e-11	7.88e-09	DNAJC25	548645	NonCoding
TC11002324.hg.1	9.59	11.53	3.84	3.98e-12	1.14e-09	ZPR1	8882	Coding
TC17000580.hg.1	10.86	12.8	3.83	6.11e-12	1.59e-09	HEXIM1	10614	Coding
TC19001207.hg.1	14.52	16.46	3.82	3.46e-05	0.0004	SNORD41	26810	Coding
TC06003012.hg.1	7.52	9.45	3.81	1.17e-07	3.36e-06			NonCoding
TC16001806.hg.1	10.37	12.3	3.81	9.07e-14	9.43e-11	RRN3P1	730092	NonCoding
TC10000199.hg.1	7	8.93	3.8	3.49e-10	3.22e-08	BAMBI	25805	Coding
TC11001453.hg.1	10.65	12.57	3.8	2.75e-06	4.6e-05	SNORD14A	26822	Coding
TC19000055.hg.1	10.18	12.1	3.8	7.82e-08	2.41e-06	GADD45B	4616	Coding
TC06004141.hg.1	8.58	10.5	3.79	2.82e-12	9.11e-10	SOD2	6648	Coding
TC12002547.hg.1	9.95	11.87	3.79	2.71e-09	1.57e-07	TDG	6996	NonCoding
TC20000759.hg.1	6.89	8.8	3.77	4.61e-09	2.42e-07	PDRG1	81572	Coding
TC11000753.hg.1	7.74	9.65	3.76	2.1e-07	5.45e-06			Coding
TC20001679.hg.1	10.7	12.6	3.74	2.24e-05	0.0003			NonCoding
TC21000346.hg.1	8.04	9.94	3.74	4.88e-12	1.34e-09	ADAMTS5	11096	Coding
TC09000447.hg.1	6.7	8.6	3.73	0.0036	0.018			Coding
TC11003376.hg.1	10.42	12.31	3.72	1.58e-09	1.03e-07	DDX6	1656	NonCoding
TC10000413.hg.1	12.39	14.28	3.72	1.12e-13	1.1e-10	DDX21	9188	Coding
TC17001536.hg.1	9.19	11.09	3.72	7.19e-13	3.68e-10	PSMC3IP	29893	Coding
TC20001277.hg.1	6.32	8.21	3.71	2.69e-06	4.53e-05	CEBPB	1051	NonCoding
TC12001938.hg.1	4.91	6.8	3.71	2.79e-10	2.71e-08	SELPLG	6404	Coding
TC08002611.hg.1	5.61	7.49	3.7	1.29e-12	5.44e-10	PINX1	54984	Coding
TC19001079.hg.1	9.48	11.36	3.7	9.07e-13	4.28e-10	SAFB2	9667	Coding
TC06000453.hg.1	5.75	7.63	3.69	0.0012	0.0073			Coding
TC17000775.hg.1	13.32	15.2	3.69	2.15e-06	3.77e-05	SNORD104	692227	Coding
TC03001374.hg.1	6.65	8.53	3.68	2.75e-10	2.68e-08	CDC25A	993	Coding
TC14001152.hg.1	5.59	7.47	3.68	1.19e-13	1.11e-10	GCH1	2643	Coding
TC06002863.hg.1	7.62	9.5	3.67	4.43e-08	1.51e-06	OGFRL1	79627	NonCoding
TC0X000112.hg.1	7.83	9.71	3.67	2.5e-11	4.51e-09	SAT1	6303	Coding
TC02004777.hg.1	11.77	13.64	3.66	8.24e-12	1.97e-09	CLK1	1195	NonCoding
TC03000407.hg.1	5.05	6.92	3.65	1.93e-12	7.16e-10	KBTBD8	84541	Coding
TC22001399.hg.1	7.42	9.29	3.65	2.99e-10	2.85e-08			NonCoding
TC16001268.hg.1	8.98	10.84	3.63	4.69e-08	1.59e-06			Coding
TC09001547.hg.1	8.61	10.47	3.63	1.62e-13	1.39e-10	STOM	2040	Coding
TC16001474.hg.1	10.65	12.5	3.61	2.33e-13	1.72e-10	RRN3P2	653390	NonCoding
TC11001880.hg.1	12.45	14.3	3.61	8.09e-10	6.06e-08	NXF1	10482	Coding
TC04000692.hg.1	8.12	9.96	3.59	1.91e-11	3.7e-09	ZNF330	27309	Coding
TC05000967.hg.1	6.81	8.64	3.58	1.04e-11	2.35e-09	CPEB4	80315	Coding
TC02001958.hg.1	10.77	12.61	3.58	0.001	0.0064			Coding
TC16000732.hg.1	10.77	12.61	3.58	0.001	0.0064			Coding
TC06002140.hg.1	5.74	7.58	3.57	2.03e-14	3.71e-11	LOC644135	644135	Coding
TC17001440.hg.1	6.15	7.99	3.57	0.0003	0.0023			Coding
TC01000461.hg.1	4.72	6.55	3.56	3.04e-06	5e-05			Coding
TC01004739.hg.1	10.16	11.99	3.56	7.1e-08	2.22e-06	SCNM1	79005	NonCoding
TC15001190.hg.1	10.27	12.1	3.55	4.17e-10	3.71e-08	EMC7	56851	Coding
TC08001432.hg.1	5.17	7	3.55	4.76e-12	1.31e-09	GEM	2669	Coding
TC19001475.hg.1	11.36	13.18	3.54	1.79e-11	3.61e-09	ZNF850	342892	Coding
TC14001778.hg.1	7.15	8.98	3.54	2.1e-06	3.7e-05			NonCoding
TC04000411.hg.1	9.93	11.75	3.53	1.44e-10	1.63e-08	CXCL1	2919	Coding
TC21000892.hg.1	7.4	9.22	3.53	4.76e-08	1.61e-06	ADAMTS5	11096	NonCoding
TC06000108.hg.1	8.04	9.86	3.53	2.02e-11	3.85e-09	MYLIP; MIR4639	29116; 100616269	Coding
TC20000393.hg.1	11.53	13.35	3.53	1.3e-10	1.51e-08	RNF114	55905	Coding
TC10002567.hg.1	3.83	5.64	3.52	1.32e-05	0.0002			NonCoding
TC02000902.hg.1	5.19	7	3.51	3.32e-13	2.13e-10	KYNU	8942	Coding
TC02002267.hg.1	12.64	14.45	3.51	5.38e-13	2.98e-10	NIFK	84365	Coding
TC20001267.hg.1	9.55	11.36	3.5	4.88e-10	4.17e-08	ZFAS1	441951	NonCoding
TC19002268.hg.1	9.61	11.41	3.5	6.6e-10	5.21e-08			NonCoding
TC14001401.hg.1	2.96	4.76	3.48	0.0002	0.0017			Coding
TC17000665.hg.1	8.29	10.09	3.48	0.0099	0.0387			Coding
TC14000372.hg.1	6.48	8.28	3.48	9.38e-09	4.25e-07	FLJ22447	400221	Coding
TC06001548.hg.1	6.03	7.82	3.47	2.53e-12	8.46e-10	NEU1	4758	Coding
TC6_apd_hap1000089.hg.1	6.03	7.82	3.47	2.53e-12	8.46e-10	NEU1	4758	Coding
TC6_dbb_hap3000164.hg.1	6.03	7.82	3.47	2.53e-12	8.46e-10	NEU1	4758	Coding
TC6_mann_hap4000146.hg.1	6.03	7.82	3.47	2.53e-12	8.46e-10	NEU1	4758	Coding
TC6_mcf_hap5000150.hg.1	6.03	7.82	3.47	2.53e-12	8.46e-10	NEU1	4758	Coding
TC6_qbl_hap6000165.hg.1	6.03	7.82	3.47	2.53e-12	8.46e-10	NEU1	4758	Coding
TC6_ssto_hap7000144.hg.1	6.03	7.82	3.47	2.53e-12	8.46e-10	NEU1	4758	Coding
TC12002809.hg.1	4.77	6.56	3.46	0.0006	0.004	KLHL42	57542	NonCoding
TC03003402.hg.1	7.41	9.2	3.46	3.65e-11	6.06e-09	TM4SF19; TM4SF19-TCTEX1D2	116211; 100534611	Coding
TC16000316.hg.1	10.24	12.03	3.46	6.84e-14	7.7e-11	RRN3P2	653390	Coding
TC14001140.hg.1	6.28	8.07	3.46	1.05e-10	1.28e-08	TXNDC16	57544	Coding
TC01000224.hg.1	10.67	12.45	3.45	0.007	0.03			Coding
TC0X000310.hg.1	6.34	8.12	3.45	3.2e-13	2.1e-10	TSPYL2	64061	Coding
TC11001933.hg.1	10.61	12.4	3.45	0.0032	0.0162	MALAT1	378938	Coding
TC01001404.hg.1	10.54	12.33	3.44	0.0051	0.0234			Coding
TC01001140.hg.1	10.48	12.26	3.44	0.0021	0.0119			Coding
TC0X001609.hg.1	9.48	11.25	3.43	5.76e-11	8.52e-09	TXLNG	55787	NonCoding
TC01001569.hg.1	5.75	7.53	3.43	4.46e-09	2.35e-07	IER5	51278	Coding
TC19001254.hg.1	9.13	10.9	3.43	6.21e-12	1.6e-09	AKAP8L	26993	Coding
TC14000739.hg.1	4.15	5.93	3.43	4.73e-06	7.23e-05	MIR1185-1	100302157	Coding
TC18000961.hg.1	3.58	5.36	3.43	8.1e-08	2.48e-06			NonCoding
TC01002668.hg.1	7.29	9.06	3.42	1.54e-08	6.3e-07	MAGOH	4116	Coding
TC16000940.hg.1	9.06	10.84	3.42	3.96e-14	5.57e-11	RRN3P1	730092	Coding
TC19002328.hg.1	11.85	13.63	3.42	1.83e-11	3.61e-09			NonCoding
TC16001816.hg.1	6.09	7.86	3.42	9.07e-06	0.0001	UBFD1	56061	NonCoding
TC02003820.hg.1	4.14	5.91	3.42	2.18e-07	5.62e-06			NonCoding
TC06001652.hg.1	6.99	8.76	3.41	4.91e-06	7.46e-05			Coding
TC05000709.hg.1	6.91	8.68	3.41	2.37e-05	0.0003	SNORA74A	26821	Coding
TC14000894.hg.1	5.18	6.95	3.41	0.0003	0.0024			Coding
TC01001143.hg.1	12.4	14.17	3.41	0.0033	0.0167			Coding
TC01003428.hg.1	12.4	14.17	3.41	0.0033	0.0167			Coding
TC13000535.hg.1	12.4	14.17	3.41	0.0033	0.0167			Coding
TC17001431.hg.1	12.4	14.17	3.41	0.0033	0.0167			Coding
TC10001099.hg.1	12.41	14.18	3.41	0.0038	0.0189			Coding
TC19001468.hg.1	8.7	10.47	3.4	3.22e-12	9.83e-10	ZFP82	284406	Coding
TC19001055.hg.1	6.69	8.45	3.39	2.42e-05	0.0003	SNORD37	26812	Coding
TC19002114.hg.1	8.86	10.62	3.39	3.32e-07	7.97e-06	ZNF529-AS1	101927599	NonCoding
TC01002425.hg.1	7.83	9.59	3.38	1.77e-11	3.58e-09	SNORA44; SNORA61; SNORA16A; SNHG12	677825; 677838; 692073; 85028	Coding
TC0X000925.hg.1	7.9	9.65	3.37	5.52e-11	8.29e-09	KLHL15	80311	Coding
TC16001708.hg.1	7.37	9.12	3.37	2.01e-10	2.11e-08	LOC642533	642533	NonCoding
TC06000025.hg.1	7.88	9.63	3.36	0.0005	0.0039			Coding
TC17002691.hg.1	9.64	11.39	3.36	6.82e-11	9.64e-09			NonCoding
TC6_mcf_hap5000046.hg.1	5.06	6.81	3.35	3.92e-07	9.19e-06	HCP5	10866	Coding
TC21000561.hg.1	7.1	8.85	3.35	9.88e-11	1.22e-08			NonCoding
TC19002671.hg.1	10.11	11.86	3.35	1.03e-08	4.58e-07	ERVK3-1	100507739	Coding
TC08001183.hg.1	8.04	9.78	3.35	1.08e-11	2.39e-09	THAP1	55145	Coding
TC03002352.hg.1	8.43	10.18	3.34	2.8e-10	2.71e-08	CCDC66	285331	NonCoding
TC19001567.hg.1	4.38	6.12	3.34	4.77e-05	0.0005			Coding
TC6_cox_hap2000175.hg.1	6.05	7.79	3.34	2.12e-12	7.72e-10	NEU1	4758	Coding
TC08001290.hg.1	7.38	9.11	3.33	3.68e-10	3.37e-08	SNORD87; SNHG6	641648; 641638	Coding
TC09002860.hg.1	6.8	8.53	3.33	1.86e-11	3.65e-09	SNHG7	84973	NonCoding
TC01005365.hg.1	7.22	8.95	3.31	2.16e-11	4.02e-09	SNHG12	85028	NonCoding
TC15001945.hg.1	5.65	7.37	3.31	0.0064	0.0281			Coding
TC03000342.hg.1	9.64	11.37	3.3	1.52e-06	2.82e-05	SNORD69	692109	Coding
TC10002467.hg.1	4.75	6.47	3.3	1.3e-11	2.77e-09			NonCoding
TC01002266.hg.1	9.68	11.39	3.29	0.0023	0.0126			Coding
TC17002684.hg.1	8.91	10.63	3.28	0.0002	0.0016	KPNB1	3837	NonCoding
TC20001554.hg.1	13.68	15.39	3.28	3.23e-08	1.17e-06	EIF6	3692	NonCoding
TC02004177.hg.1	8.41	10.11	3.27	3.1e-12	9.55e-10	THUMPD2	80745	NonCoding
TC06002992.hg.1	7.75	9.46	3.27	1.3e-08	5.47e-07			NonCoding
TC12000254.hg.1	8.94	10.65	3.27	5.43e-11	8.19e-09	LOC732360	732360	Coding
TC01003163.hg.1	10.33	12.04	3.26	0.0016	0.0092			Coding
TC05003082.hg.1	7.6	9.31	3.26	2.48e-09	1.46e-07			NonCoding
TC19001938.hg.1	11.06	12.76	3.25	1.78e-06	3.22e-05	GADD45B	4616	NonCoding
TC15000945.hg.1	10.04	11.74	3.24	1.93e-11	3.73e-09	ARRDC4	91947	Coding
TC12003096.hg.1	5.5	7.19	3.24	2.75e-06	4.6e-05	TBX3	6926	NonCoding
TC14000064.hg.1	5.33	7.02	3.23	0.0004	0.0028			Coding
TC07001569.hg.1	6.59	8.28	3.23	1.63e-08	6.57e-07			Coding
TC15001581.hg.1	12.06	13.75	3.22	6.69e-05	0.0007	SNORD16	595097	Coding
TC01002394.hg.1	7.2	8.89	3.22	0.0004	0.0032			Coding
TC03002234.hg.1	5.09	6.78	3.22	5.1e-09	2.64e-07	CCDC174	51244	NonCoding
TC17000867.hg.1	11.4	13.09	3.21	0.0001	0.0011			Coding
TC19000128.hg.1	7.4	9.09	3.21	4.32e-09	2.3e-07	MCOLN1	57192	Coding
TC01003157.hg.1	11.89	13.57	3.21	9.76e-05	0.0009			Coding
TC01002064.hg.1	9.57	11.25	3.21	0.0053	0.0243			Coding
TC17002746.hg.1	5.85	7.54	3.21	2.52e-07	6.31e-06			NonCoding
TC01003151.hg.1	10.1	11.79	3.21	0.0098	0.0384			Coding
TC01003153.hg.1	10.1	11.79	3.21	0.0098	0.0384			Coding
TC01000871.hg.1	5.51	7.2	3.21	6.25e-08	2e-06			Coding
TC07000307.hg.1	6.13	7.81	3.21	1.53e-09	9.99e-08	UPP1	7378	Coding
TC08002368.hg.1	7.78	9.46	3.21	1.08e-09	7.51e-08			NonCoding
TC0X001420.hg.1	15.02	16.7	3.21	5.53e-06	8.26e-05	SNORD61	26787	Coding
TC03001790.hg.1	5.53	7.21	3.2	1.28e-06	2.45e-05			Coding
TC15000060.hg.1	9.55	11.23	3.2	0.001	0.0064	SNORD116-14	100033426	Coding
TC12001593.hg.1	5.96	7.64	3.2	0.0002	0.0015			Coding
TC01004763.hg.1	10.64	12.31	3.19	2.5e-05	0.0003			NonCoding
TC12001513.hg.1	7.93	9.6	3.19	6.21e-08	1.99e-06	KRT80	144501	Coding
TC01001841.hg.1	10.01	11.69	3.19	1.11e-12	4.85e-10	FBXO28	23219	Coding
TC07000979.hg.1	5.5	7.17	3.19	1.58e-06	2.92e-05			Coding
TC01001976.hg.1	8.4	10.07	3.19	4.5e-13	2.62e-10	EXO1	9156	Coding
TC15002702.hg.1	5.11	6.78	3.19	1.41e-08	5.82e-07			NonCoding
TC12002076.hg.1	10.56	12.23	3.18	1.24e-12	5.29e-10	RSRC2	65117	Coding
TC20001221.hg.1	13.16	14.83	3.18	4.14e-06	6.45e-05	TOP1	7150	NonCoding
TC03000056.hg.1	6	7.67	3.18	1.34e-10	1.55e-08	IRAK2	3656	Coding
TC05001833.hg.1	7.41	9.08	3.18	4.87e-07	1.11e-05			Coding
TC21000891.hg.1	7.03	8.7	3.18	1.62e-06	2.99e-05	ADAMTS1	9510	NonCoding
TC02001741.hg.1	10.81	12.48	3.18	5.17e-10	4.34e-08	CEBPZ	10153	Coding
TC01001777.hg.1	6.07	7.73	3.17	1.46e-10	1.65e-08	ATF3	467	Coding
TC17002087.hg.1	6	7.67	3.17	4.69e-08	1.59e-06	SMCR8	140775	NonCoding
TC12002862.hg.1	9.27	10.94	3.17	6.83e-11	9.64e-09	CCNT1	904	NonCoding
TC09001031.hg.1	8.4	10.06	3.16	5.21e-10	4.36e-08	KIF24	347240	Coding
TC15000569.hg.1	5.66	7.32	3.16	0.0004	0.003			Coding
TC06000251.hg.1	7.16	8.82	3.16	0.0027	0.0144			Coding
TC07002003.hg.1	6.16	7.82	3.15	7.75e-06	0.0001			Coding
TC05003067.hg.1	4.26	5.91	3.15	2.42e-10	2.45e-08			NonCoding
TC12002825.hg.1	8.51	10.17	3.14	1.45e-07	3.99e-06			NonCoding
TC12003132.hg.1	12.79	14.44	3.14	1.48e-12	5.98e-10	RSRC2	65117	NonCoding
TC03001699.hg.1	8.51	10.16	3.14	1.82e-11	3.61e-09	IQCB1	9657	Coding
TC03000096.hg.1	6.97	8.62	3.13	2.7e-11	4.79e-09	EAF1	85403	Coding
TC04001808.hg.1	9.23	10.88	3.12	3.21e-11	5.51e-09	CENPU	79682	Coding
TC08001584.hg.1	11.27	12.91	3.12	6.43e-12	1.64e-09	ATAD2	29028	Coding
TC04001348.hg.1	6.98	8.62	3.11	3.29e-12	1e-09	HELQ	113510	Coding
TC10000360.hg.1	10.54	12.17	3.11	1.01e-12	4.52e-10	UBE2D1	7321	Coding
TC01003896.hg.1	8.44	10.08	3.11	1.8e-11	3.61e-09	SDE2	163859	Coding
TC19001520.hg.1	6.98	8.61	3.11	2.12e-05	0.0003			Coding
TC17000540.hg.1	5.48	7.11	3.1	2.66e-09	1.55e-07	AOC3	8639	Coding
TC05001810.hg.1	8.39	10.03	3.1	0.0042	0.0203	VTRNA2-1	100126299	Coding
TC04002922.hg.1	5.11	6.73	3.09	1.39e-12	5.7e-10	RASGEF1B	153020	Coding
TC01001804.hg.1	9.44	11.07	3.09	1.61e-09	1.04e-07	RRP15	51018	Coding
TC19001473.hg.1	7.21	8.83	3.08	8.44e-12	1.99e-09	ZNF461	92283	Coding
TC18000202.hg.1	10.84	12.47	3.08	1.49e-10	1.67e-08	NEDD4L	23327	Coding
TC17000328.hg.1	9.57	11.2	3.07	2.08e-05	0.0003	SNORD4B	26772	Coding
TC18000376.hg.1	7.32	8.94	3.07	2.32e-11	4.29e-09	CEP76	79959	Coding
TC01004193.hg.1	7.51	9.13	3.07	2.87e-07	7.05e-06			NonCoding
TC14002198.hg.1	13.03	14.64	3.06	7.51e-12	1.83e-09	SNAPC1	6617	Coding
TC01005963.hg.1	8.85	10.46	3.06	1.19e-08	5.08e-07			NonCoding
TC01003967.hg.1	7.53	9.14	3.06	2.03e-10	2.12e-08	EXOC8	149371	Coding
TC04002157.hg.1	7.87	9.49	3.06	1.63e-11	3.37e-09	SNHG8	100093630	NonCoding
TC01002163.hg.1	3.92	5.53	3.06	9.14e-10	6.63e-08	TNFRSF9	3604	Coding
TC05001834.hg.1	12.98	14.6	3.06	0.015	0.0528	SNORD63	26785	Coding
TC01005754.hg.1	6.79	8.4	3.06	3.78e-06	5.98e-05			NonCoding
TC01003638.hg.1	4.01	5.62	3.05	1.54e-12	6.21e-10	PTGS2	5743	Coding
TC04002753.hg.1	7.42	9.03	3.05	1.14e-10	1.36e-08	CLGN	1047	NonCoding
TC17001933.hg.1	12.45	14.05	3.05	4.01e-08	1.4e-06	EIF4A3	9775	Coding
TC10001589.hg.1	9.98	11.59	3.04	0.0002	0.002	SNORA12	677800	Coding
TC01001061.hg.1	6.72	8.32	3.04	8.76e-09	4.02e-07			Coding
TC10000098.hg.1	9.69	11.29	3.03	1.1e-09	7.68e-08	MCM10	55388	Coding
TC07001207.hg.1	9.77	11.37	3.03	1.35e-09	9.02e-08	CYCS	54205	Coding
TC21000920.hg.1	9.14	10.74	3.02	1.12e-09	7.77e-08	URB1	9875	NonCoding
TC13001569.hg.1	10.47	12.06	3.02	1.01e-10	1.25e-08	DIS3	22894	NonCoding
TC19000963.hg.1	12.07	13.66	3.02	5.64e-05	0.0006			Coding
TC21000004.hg.1	6.67	8.26	3.02	2.09e-10	2.17e-08			Coding
TC03002185.hg.1	5.66	7.25	3.02	4.01e-07	9.37e-06	LMLN-AS1	100873947	Coding
TC06001088.hg.1	6.67	8.26	3.01	3.82e-10	3.47e-08	ULBP2	80328	Coding
TC03002675.hg.1	5.57	7.15	3.01	3.21e-05	0.0004			NonCoding
TC06001357.hg.1	9.15	10.74	3.01	0.0104	0.0401			Coding
TC06001358.hg.1	9.15	10.74	3.01	0.0104	0.0401			Coding
TC06001420.hg.1	9.15	10.74	3.01	0.0104	0.0401			Coding
TC04001007.hg.1	8.32	9.91	3	2.26e-08	8.6e-07	GRPEL1	80273	Coding
TC05002611.hg.1	9.89	11.47	3	2.96e-13	2.02e-10	SLC12A2	6558	NonCoding
TC01001058.hg.1	5.43	7.01	3	0.0013	0.008			Coding
TC01001059.hg.1	5.43	7.01	3	0.0013	0.008			Coding
TC01001064.hg.1	5.43	7.01	3	0.0013	0.008			Coding
TC01003066.hg.1	5.43	7.01	3	0.0013	0.008			Coding
TC01003072.hg.1	5.43	7.01	3	0.0013	0.008			Coding
TC01003075.hg.1	5.43	7.01	3	0.0013	0.008			Coding
TC04000286.hg.1	5.43	7.01	3	0.0013	0.008			Coding
TC04001186.hg.1	5.43	7.01	3	0.0013	0.008			Coding
TC0Y000157.hg.1	5.43	7.01	3	0.0013	0.008			Coding
TC13000005.hg.1	5.43	7.01	3	0.0013	0.008			Coding
TC18000387.hg.1	5.43	7.01	3	0.0013	0.008			Coding
TC21000002.hg.1	5.43	7.01	3	0.0013	0.008			Coding
TC21000009.hg.1	5.43	7.01	3	0.0013	0.008			Coding
TC21000022.hg.1	5.43	7.01	3	0.0013	0.008			Coding
TC21000268.hg.1	5.43	7.01	3	0.0013	0.008			Coding
TCUn_gl000221000003.hg.1	5.43	7.01	3	0.0013	0.008			Coding
TCUn_gl000243000001.hg.1	5.43	7.01	3	0.0013	0.008			Coding
TCUn_gl000247000001.hg.1	5.43	7.01	3	0.0013	0.008			Coding
TC02000671.hg.1	7.87	9.45	3	2.15e-09	1.3e-07	SOWAHC	65124	Coding
TC12001974.hg.1	8.98	10.56	2.99	4.73e-12	1.3e-09	BRAP	8315	Coding
TC14001724.hg.1	6.11	7.69	2.99	5.06e-09	2.62e-07	FLJ22447	400221	NonCoding
TC01002878.hg.1	5.95	7.52	2.98	5.65e-05	0.0006			Coding
TC17001795.hg.1	5.8	7.38	2.98	3.16e-06	5.17e-05			Coding
TC09002032.hg.1	7.54	9.11	2.98	3.23e-07	7.78e-06			NonCoding
TC11000295.hg.1	8.68	10.25	2.98	9.61e-11	1.2e-08	ARL14EP	120534	Coding
TC15000063.hg.1	12.35	13.93	2.98	0.0009	0.006	SNORD116-17; SNORD116-19	100033429; 727708	Coding
TC20000637.hg.1	10.18	11.75	2.97	6.21e-12	1.6e-09	ESF1	51575	Coding
TC09002451.hg.1	7.15	8.72	2.97	3.7e-05	0.0004	DNAJA1	3301	NonCoding
TC14000880.hg.1	13.24	14.81	2.97	0.0001	0.0011			Coding
TC02001768.hg.1	7.85	9.42	2.97	1.67e-12	6.49e-10	THUMPD2	80745	Coding
TC10000749.hg.1	8.66	10.23	2.97	7.78e-10	5.88e-08	NOLC1	9221	Coding
TC16000067.hg.1	7.04	8.61	2.96	0.0027	0.0143			Coding
TC12001492.hg.1	9.16	10.73	2.96	6.14e-11	8.96e-09	LIMA1	51474	Coding
TC13000727.hg.1	9.98	11.55	2.96	1.57e-12	6.25e-10	DIS3	22894	Coding
TC13000626.hg.1	8.2	9.77	2.96	2.07e-11	3.9e-09	NUFIP1	26747	Coding
TC0X000121.hg.1	7.13	8.7	2.96	0.0103	0.0401	SCARNA23	677773	Coding
TC12000656.hg.1	5.37	6.94	2.95	5.18e-10	4.34e-08	NAV3	89795	Coding
TC16000769.hg.1	9.75	11.31	2.95	0.0001	0.001	SNORA10	574042	Coding
TC17001341.hg.1	4.31	5.88	2.95	2.25e-06	3.91e-05	EVI2B	2124	Coding
TC16001359.hg.1	7.66	9.22	2.95	0.0012	0.0077			Coding
TC02001189.hg.1	9.42	10.98	2.95	0.0017	0.01	SNORD70	692110	Coding
TC02004994.hg.1	5.19	6.75	2.94	1.75e-13	1.4e-10	IL1RL1	9173	Coding
TC07002923.hg.1	9.28	10.84	2.94	7.25e-06	0.0001	PURB	5814	NonCoding
TC03003072.hg.1	3.88	5.44	2.94	7.93e-07	1.65e-05			NonCoding
TC11001875.hg.1	6.89	8.45	2.94	7.09e-10	5.48e-08	UBXN1	51035	Coding
TC11001660.hg.1	3.46	5.01	2.94	0.0003	0.0022			Coding
TC16000443.hg.1	7.36	8.91	2.93	1.64e-12	6.48e-10	CYLD	1540	Coding
TC15000173.hg.1	10.59	12.14	2.93	5.17e-05	0.0005			Coding
TC14000585.hg.1	4.79	6.34	2.93	1.65e-13	1.39e-10	PPP4R4	57718	Coding
TC11000801.hg.1	8.85	10.4	2.93	2.94e-05	0.0003			Coding
TC01002542.hg.1	8.79	10.34	2.93	3.56e-07	8.46e-06	SNORA55	677834	Coding
TC20000841.hg.1	12.13	13.68	2.93	0.0002	0.0014	SNORA71D	677840	Coding
TC17000639.hg.1	9.21	10.76	2.92	0.0096	0.038			Coding
TC06002746.hg.1	11.58	13.13	2.92	2.6e-08	9.68e-07	HMGA1	3159	NonCoding
TC0X000515.hg.1	8.55	10.1	2.92	3.26e-08	1.18e-06			Coding
TC10002706.hg.1	6.34	7.88	2.91	3.95e-09	2.14e-07			NonCoding
TC03002599.hg.1	5.11	6.65	2.91	7.01e-07	1.5e-05			NonCoding
TC12002982.hg.1	9.65	11.2	2.91	7.54e-09	3.59e-07	CCDC59	29080	NonCoding
TC01002500.hg.1	9.63	11.17	2.91	2.96e-10	2.83e-08	CLSPN	63967	Coding
TC02001190.hg.1	6.82	8.35	2.9	0.0001	0.001	SNORD11B	100113392	Coding
TC12001052.hg.1	13.34	14.88	2.9	0.0003	0.0026	SNORA49	677829	Coding
TC01002753.hg.1	5.35	6.89	2.9	1.9e-12	7.09e-10	WDR78	79819	Coding
TC01002373.hg.1	8.13	9.66	2.89	2.12e-11	3.96e-09	SYF2	25949	Coding
TC03000339.hg.1	8.79	10.33	2.89	3.56e-12	1.06e-09	GNL3; SNORD19B	26354; 100113381	Coding
TC06000298.hg.1	7.2	8.73	2.89	0.0006	0.0045			Coding
TC06001457.hg.1	7.2	8.73	2.89	0.0006	0.0045			Coding
TC16000104.hg.1	7.2	8.73	2.89	0.0006	0.0045			Coding
TC07000593.hg.1	7.47	9	2.89	6.47e-11	9.38e-09	BUD31	8896	Coding
TC0X000472.hg.1	8.64	10.17	2.89	2.47e-09	1.46e-07			Coding
TC16000276.hg.1	9.57	11.1	2.89	0.0001	0.0013			Coding
TC0X001686.hg.1	5.21	6.74	2.88	0.0009	0.006			NonCoding
TC18000094.hg.1	7.34	8.87	2.88	8.76e-09	4.02e-07	GATA6	2627	Coding
TC07001189.hg.1	3.85	5.38	2.88	1.3e-06	2.48e-05	LOC541472	541472	Coding
TC01002658.hg.1	7.48	9	2.87	7.39e-11	1.01e-08	ORC1	4998	Coding
TC17000364.hg.1	5.97	7.5	2.87	0.0068	0.0292			Coding
TC01001195.hg.1	5.47	6.99	2.87	6.13e-05	0.0006			Coding
TC05002159.hg.1	8.52	10.04	2.87	0.0074	0.0313			Coding
TC19001124.hg.1	8.63	10.15	2.86	2.17e-10	2.24e-08	TIMM44	10469	Coding
TC05002572.hg.1	4.04	5.56	2.86	0.0006	0.004			NonCoding
TC18000114.hg.1	7.25	8.77	2.86	1.83e-10	1.94e-08	TAF4B	6875	Coding
TC05003361.hg.1	3.82	5.33	2.86	1.65e-05	0.0002			NonCoding
TC15002581.hg.1	5.68	7.2	2.86	4.21e-08	1.45e-06			NonCoding
TC01005030.hg.1	10.67	12.19	2.86	3.14e-09	1.78e-07	RRP15	51018	NonCoding
TC11003076.hg.1	5.38	6.89	2.86	0.0021	0.0117			NonCoding
TC01003325.hg.1	9.43	10.95	2.86	2.73e-11	4.84e-09	KIAA0907	22889	Coding
TC12002423.hg.1	5.51	7.02	2.85	0.0002	0.0018	HMGA2	8091	NonCoding
TC20001576.hg.1	5.25	6.76	2.85	8.96e-07	1.82e-05			NonCoding
TC02000266.hg.1	10.29	11.8	2.85	0.0045	0.0215			Coding
TC05002649.hg.1	6.6	8.11	2.85	0.0001	0.0012	SNORA74A	26821	NonCoding
TC17001038.hg.1	4.34	5.85	2.85	0.0198	0.065			Coding
TC17000240.hg.1	4.55	6.06	2.85	2.67e-05	0.0003			Coding
TC01002660.hg.1	7.89	9.39	2.85	5e-11	7.76e-09	COA7	65260	Coding
TC06001929.hg.1	9.85	11.35	2.84	5.55e-10	4.55e-08	AKIRIN2	55122	Coding
TC10002092.hg.1	10.78	12.29	2.84	3.57e-07	8.48e-06	ARID5B	84159	NonCoding
TC16001982.hg.1	10.37	11.87	2.84	1.41e-07	3.91e-06			NonCoding
TC20001573.hg.1	5.17	6.67	2.83	1.24e-07	3.51e-06			NonCoding
TC19001364.hg.1	11.16	12.66	2.82	5.06e-11	7.81e-09	ZNF724P	440519	Coding
TC15000909.hg.1	5.18	6.68	2.82	0.0013	0.008			Coding
TC19001078.hg.1	10.81	12.31	2.82	1.47e-06	2.75e-05			Coding
TC11001470.hg.1	7.09	8.59	2.82	2.66e-11	4.76e-09	SPTY2D1	144108	Coding
TC15000069.hg.1	5.88	7.38	2.82	0.0033	0.0166	SNORD116-26	100033438	Coding
TC07002377.hg.1	7.6	9.09	2.82	2.82e-10	2.72e-08	ZNF92	168374	NonCoding
TC03000088.hg.1	7.19	8.69	2.82	3.01e-09	1.71e-07	CCDC174	51244	Coding
TC01004660.hg.1	4.83	6.32	2.82	0.0002	0.0018			NonCoding
TC15000216.hg.1	9.87	11.36	2.81	4.88e-05	0.0005			Coding
TC15000982.hg.1	9.87	11.36	2.81	4.88e-05	0.0005			Coding
TC15001120.hg.1	9.87	11.36	2.81	4.88e-05	0.0005			Coding
TC15001147.hg.1	9.87	11.36	2.81	4.88e-05	0.0005			Coding
TC05000573.hg.1	9.37	10.87	2.81	2.44e-10	2.45e-08	SRFBP1	153443	Coding
TC01003344.hg.1	7.05	8.54	2.81	1.19e-09	8.13e-08	GPATCH4	54865	Coding
TC01003167.hg.1	8.62	10.11	2.8	0.0097	0.0383			Coding
TC01003426.hg.1	8.62	10.11	2.8	0.0097	0.0383			Coding
TC05001072.hg.1	8.62	10.11	2.8	0.0097	0.0383			Coding
TC05001077.hg.1	8.62	10.11	2.8	0.0097	0.0383			Coding
TC05002155.hg.1	8.62	10.11	2.8	0.0097	0.0383			Coding
TC05002166.hg.1	8.62	10.11	2.8	0.0097	0.0383			Coding
TC06000194.hg.1	8.62	10.11	2.8	0.0097	0.0383			Coding
TC06001414.hg.1	9	10.48	2.8	0.0055	0.0251			Coding
TC01005942.hg.1	9.04	10.53	2.79	6.88e-12	1.73e-09	GAS5	60674	NonCoding
TC19001481.hg.1	4.33	5.82	2.79	9.88e-06	0.0001			Coding
TC02001191.hg.1	8.5	9.98	2.79	2.17e-05	0.0003	SNORD11	692058	Coding
TC03002422.hg.1	10.04	11.52	2.78	4.8e-11	7.6e-09	ARL13B	200894	NonCoding
TC18000176.hg.1	8.47	9.95	2.78	3.15e-06	5.15e-05	SCARNA17	677769	Coding
TC01001107.hg.1	15.37	16.84	2.78	2.76e-05	0.0003			Coding
TC01001129.hg.1	15.37	16.84	2.78	2.76e-05	0.0003			Coding
TC01003105.hg.1	15.37	16.84	2.78	2.76e-05	0.0003			Coding
TC01003140.hg.1	15.37	16.84	2.78	2.76e-05	0.0003			Coding
TC06000228.hg.1	15.37	16.84	2.78	2.76e-05	0.0003			Coding
TC09000917.hg.1	15.37	16.84	2.78	2.76e-05	0.0003			Coding
TC15001309.hg.1	15.37	16.84	2.78	2.76e-05	0.0003			Coding
TC15001310.hg.1	15.37	16.84	2.78	2.76e-05	0.0003			Coding
TC11002235.hg.1	4.29	5.77	2.78	7.88e-11	1.05e-08	MMP3	4314	Coding
TC12001725.hg.1	3.95	5.43	2.78	1.3e-08	5.47e-07			Coding
TC20000561.hg.1	11.6	13.07	2.77	0.0002	0.0014	SNORD119	100113378	Coding
TC01003532.hg.1	9.72	11.19	2.77	9.97e-11	1.23e-08	GAS5; SNORD74; SNORD47; SNORD44; SNORD81; SNORD79; SNORD80; SNORD76; SNORD77	60674; 619498; 26802; 26806; 26769; 26770; 26774; 692196; 692197	Coding
TC02001757.hg.1	11.01	12.48	2.76	2.48e-11	4.49e-09	SRSF7	6432	Coding
TC05000612.hg.1	9.44	10.91	2.76	6.5e-14	7.45e-11	SLC12A2	6558	Coding
TC14001969.hg.1	4.47	5.94	2.76	6.2e-05	0.0006			NonCoding
TC20000836.hg.1	4.96	6.43	2.76	1.06e-09	7.44e-08			Coding
TC03002425.hg.1	12.54	14	2.76	0.0108	0.0414			NonCoding
TC07002487.hg.1	7.23	8.7	2.76	3.12e-09	1.77e-07	ZKSCAN1	7586	NonCoding
TC01005654.hg.1	11.59	13.05	2.76	0.0024	0.0131			NonCoding
TC09001769.hg.1	4.87	6.34	2.76	5.75e-08	1.87e-06	NRARP	441478	Coding
TC01003990.hg.1	9.8	11.26	2.76	2.9e-05	0.0003	SNORA14B	677802	Coding
TC11001601.hg.1	9.05	10.51	2.75	7.04e-05	0.0007			Coding
TC07000549.hg.1	6.72	8.18	2.75	7.94e-10	5.97e-08	RBM48	84060	Coding
TC03002799.hg.1	6.16	7.62	2.75	4.94e-09	2.57e-07	CIDECP	152302	NonCoding
TC19002340.hg.1	3.82	5.28	2.75	3.43e-05	0.0004			NonCoding
TC09001013.hg.1	7.73	9.18	2.75	7.98e-09	3.74e-07	NOL6	65083	Coding
TC12001144.hg.1	4.87	6.33	2.74	3.88e-07	9.1e-06	SCARNA11	677780	Coding
TC07002925.hg.1	5.18	6.64	2.74	8.74e-09	4.02e-07			NonCoding
TC0X000897.hg.1	9.34	10.8	2.74	0.0052	0.024			Coding
TC11001821.hg.1	9.34	10.8	2.74	0.0052	0.024			Coding
TC22001357.hg.1	5	6.45	2.74	1.72e-06	3.14e-05			NonCoding
TC15000321.hg.1	8.4	9.85	2.74	2.8e-09	1.62e-07	HAUS2	55142	Coding
TC01002948.hg.1	10.28	11.73	2.73	2.19e-13	1.66e-10	WDR47	22911	Coding
TC16001417.hg.1	6.16	7.61	2.73	3.65e-09	1.99e-07	SHISA9	729993	NonCoding
TC03001383.hg.1	6.8	8.25	2.73	1.38e-05	0.0002	MIR711; COL7A1	100313843; 1294	Coding
TC17000934.hg.1	7.72	9.16	2.73	1.56e-08	6.37e-07	CCDC137	339230	Coding
TC04000599.hg.1	7.75	9.2	2.72	5.24e-11	7.99e-09	SNHG8	100093630	Coding
TC05001898.hg.1	6.21	7.66	2.72	8.41e-09	3.9e-07	PLAC8L1	153770	Coding
TC11001286.hg.1	7.56	9	2.72	2.68e-06	4.51e-05	PHLDA2	7262	Coding
TC06000026.hg.1	7.22	8.66	2.72	0.0026	0.0138			Coding
TC15000064.hg.1	12.46	13.9	2.71	0.0071	0.0304	SNORD116-18	100033430	Coding
TC03001554.hg.1	9.41	10.85	2.71	9.24e-11	1.17e-08	RYBP	23429	Coding
TC21000805.hg.1	5.98	7.42	2.71	5.12e-08	1.7e-06			NonCoding
TC07002002.hg.1	6.27	7.71	2.71	8.17e-06	0.0001			Coding
TC03001791.hg.1	6.26	7.7	2.71	5.29e-06	7.96e-05			Coding
TC07000980.hg.1	6.26	7.7	2.71	5.29e-06	7.96e-05			Coding
TC07000988.hg.1	6.26	7.7	2.71	5.29e-06	7.96e-05			Coding
TC07000990.hg.1	6.26	7.7	2.71	5.29e-06	7.96e-05			Coding
TC02000198.hg.1	8.23	9.67	2.71	6.2e-05	0.0006			Coding
TC06002130.hg.1	3.41	4.84	2.71	0.0013	0.008			Coding
TC19002295.hg.1	6.52	7.95	2.7	7.01e-09	3.39e-07	APBA3	9546	NonCoding
TC01002881.hg.1	7.51	8.94	2.7	1.78e-10	1.9e-08	DNTTIP2	30836	Coding
TC19000911.hg.1	4.39	5.82	2.7	4.88e-07	1.11e-05	RFPL4AL1	729974	Coding
TC09000508.hg.1	4.07	5.51	2.7	2.77e-10	2.7e-08	NR4A3	8013	Coding
TC16000051.hg.1	4.7	6.13	2.7	8.97e-06	0.0001	SNHG9	735301	Coding
TC01003754.hg.1	7.76	9.2	2.7	1.62e-09	1.05e-07	SLC41A1	254428	Coding
TC13000030.hg.1	9.14	10.57	2.7	6.48e-10	5.16e-08	SAP18	10284	Coding
TC10002548.hg.1	8.47	9.9	2.7	3.54e-07	8.42e-06			NonCoding
TC14001159.hg.1	8.83	10.26	2.69	2.63e-10	2.61e-08	ATG14	22863	Coding
TC19002129.hg.1	7.65	9.07	2.69	8.98e-07	1.83e-05	NFKBIB	4793	NonCoding
TC01003210.hg.1	5.39	6.81	2.69	6.33e-10	5.08e-08	CTSS	1520	Coding
TC02001960.hg.1	6	7.43	2.69	1.51e-09	9.89e-08	SNRPG	6637	Coding
TC05002010.hg.1	8.17	9.6	2.69	3.31e-11	5.66e-09	SLU7	10569	Coding
TC07001349.hg.1	5.42	6.84	2.68	4.93e-10	4.21e-08	SNORA9; SNHG15	677798; 285958	Coding
TC19000943.hg.1	6.5	7.92	2.68	2.47e-11	4.49e-09	ZNF419	79744	Coding
TC15000232.hg.1	6.26	7.68	2.68	1.15e-06	2.24e-05	PGBD4	161779	Coding
TC02004564.hg.1	7.42	8.84	2.68	2.27e-07	5.8e-06			NonCoding
TC06001448.hg.1	5.91	7.33	2.68	0.0023	0.0125			Coding
TC05003240.hg.1	8.28	9.7	2.68	1.62e-07	4.39e-06	ZCCHC10	54819	NonCoding
TC02000160.hg.1	9.22	10.64	2.68	3.26e-05	0.0004			Coding
TC07001250.hg.1	6.81	8.23	2.68	2.33e-12	8.29e-10	GGCT	79017	Coding
TC20000838.hg.1	9.8	11.22	2.68	2.34e-05	0.0003	SNORA71B	26776	Coding
TC03000369.hg.1	8.31	9.73	2.68	3.6e-08	1.28e-06	PDE12	201626	Coding
TC04002614.hg.1	10.21	11.63	2.68	6.2e-09	3.07e-07	THAP9-AS1	100499177	NonCoding
TC0X001696.hg.1	4.99	6.4	2.67	1.55e-05	0.0002			NonCoding
TC11000499.hg.1	8.12	9.53	2.67	1.38e-12	5.7e-10	STX3	6809	Coding
TC14001911.hg.1	14.06	15.47	2.67	0.0001	0.001	RPPH1	85495	NonCoding
TC0X001359.hg.1	9.68	11.1	2.67	2.94e-11	5.14e-09	ZNF280C	55609	Coding
TC12000804.hg.1	9.2	10.61	2.66	9.83e-11	1.22e-08	TDG	6996	Coding
TC16001222.hg.1	9.23	10.64	2.66	5.13e-09	2.65e-07	TERF2	7014	Coding
TC11002809.hg.1	9.86	11.27	2.66	3.69e-07	8.72e-06			NonCoding
TC03001957.hg.1	14.5	15.91	2.66	0.0002	0.0014	SCARNA7	677767	Coding
TC06001613.hg.1	5.27	6.68	2.66	0.0025	0.0135			Coding
TC17000707.hg.1	10.16	11.57	2.66	1.04e-07	3.04e-06	DYNLL2	140735	Coding
TC06000443.hg.1	6.85	8.26	2.66	9.94e-07	1.98e-05			Coding
TC10000313.hg.1	7.48	8.89	2.65	1.13e-09	7.82e-08	FAM25C; FAM25G; FAM25BP	644054; 100133093; 100132929	Coding
TC03003326.hg.1	5.14	6.55	2.65	6.93e-09	3.37e-07	CIDECP	152302	Coding
TC09001556.hg.1	9.68	11.09	2.65	1.04e-10	1.28e-08	RBM18	92400	Coding
TC05001689.hg.1	9.98	11.39	2.65	8.48e-10	6.26e-08	FEM1C	56929	Coding
TC06001456.hg.1	5.84	7.25	2.65	0.0162	0.056			Coding
TC01001624.hg.1	5.14	6.54	2.65	6.62e-10	5.23e-08	RGS2	5997	Coding
TC11003203.hg.1	9.58	10.98	2.65	0.0008	0.0055			NonCoding
TC04000577.hg.1	9.41	10.81	2.65	5.37e-09	2.75e-07	C4orf32	132720	Coding
TC19002417.hg.1	7.21	8.62	2.65	6.9e-08	2.17e-06			NonCoding
TC11003187.hg.1	11.32	12.72	2.64	1.11e-10	1.34e-08	SNHG1	23642	NonCoding
TC04000459.hg.1	5.95	7.35	2.64	4.85e-09	2.53e-07	MRPS18C	51023	Coding
TC0X002206.hg.1	7.18	8.57	2.64	0.0001	0.0011			NonCoding
TC03000905.hg.1	9.25	10.65	2.63	0.0086	0.0351			Coding
TC05001075.hg.1	9.25	10.65	2.63	0.0086	0.0351			Coding
TC05001076.hg.1	9.25	10.65	2.63	0.0086	0.0351			Coding
TC05002164.hg.1	9.25	10.65	2.63	0.0086	0.0351			Coding
TC06001418.hg.1	9.25	10.65	2.63	0.0086	0.0351			Coding
TC01004679.hg.1	6.24	7.63	2.63	2.27e-08	8.61e-07			NonCoding
TC17001796.hg.1	5.92	7.32	2.63	2.34e-08	8.83e-07	ERN1	2081	Coding
TC03000474.hg.1	9.59	10.98	2.63	8.38e-12	1.98e-09	ARL13B	200894	Coding
TC12002292.hg.1	9.78	11.17	2.62	6.68e-08	2.11e-06	RASSF8	11228	NonCoding
TC05001137.hg.1	9.64	11.03	2.62	5.9e-09	2.96e-07	MED10	84246	Coding
TC07000558.hg.1	6.36	7.75	2.62	1.85e-09	1.16e-07			Coding
TC14001154.hg.1	9.39	10.78	2.62	4.47e-11	7.13e-09	WDHD1	11169	Coding
TC11002579.hg.1	4.45	5.83	2.62	2.56e-08	9.55e-07	NCR3LG1	374383	NonCoding
TC18000021.hg.1	6.55	7.94	2.61	3.48e-08	1.24e-06	DLGAP1-AS2	84777	Coding
TC02000375.hg.1	4.19	5.57	2.61	0.0001	0.0011			Coding
TC01003183.hg.1	7.51	8.9	2.61	0.0028	0.0149			Coding
TC02001953.hg.1	5	6.38	2.61	8.03e-09	3.76e-07			Coding
TC02004324.hg.1	4.67	6.05	2.61	8.46e-08	2.57e-06			NonCoding
TC15000906.hg.1	7.14	8.52	2.61	0.0003	0.0022			Coding
TC16001387.hg.1	7.84	9.22	2.61	8.48e-08	2.58e-06	LOC652276	652276	NonCoding
TC11001652.hg.1	8.46	9.85	2.61	0.0002	0.0016			Coding
TC09000677.hg.1	5.35	6.73	2.61	4.99e-08	1.67e-06	LCN2	3934	Coding
TC11003062.hg.1	7.84	9.22	2.61	8.56e-10	6.3e-08	LINC00958	100506305	NonCoding
TC09000696.hg.1	7.54	8.92	2.6	4.33e-06	6.7e-05	SET	6418	Coding
TC19000534.hg.1	6.78	8.16	2.6	5.32e-08	1.75e-06	NFKBIB	4793	Coding
TC05000734.hg.1	8.47	9.85	2.6	0.0043	0.0207	VTRNA1-1	56664	Coding
TC19002527.hg.1	7.59	8.97	2.6	3.13e-06	5.13e-05			NonCoding
TC10002954.hg.1	6.62	8	2.6	4.61e-07	1.06e-05	FAM24B	196792	Coding
TC11001593.hg.1	4.31	5.69	2.6	5.55e-05	0.0006			Coding
TC02002511.hg.1	4.59	5.96	2.59	1.39e-10	1.6e-08	CCDC173	129881	Coding
TC12002266.hg.1	12.14	13.51	2.59	3.35e-08	1.21e-06	MGST1	4257	NonCoding
TC06001462.hg.1	5.53	6.9	2.59	0.0001	0.0013			Coding
TC06001478.hg.1	5.53	6.9	2.59	0.0001	0.0013			Coding
TC11001823.hg.1	5.53	6.9	2.59	0.0001	0.0013			Coding
TC12002102.hg.1	5.53	6.9	2.59	0.0001	0.0013			Coding
TC13000792.hg.1	5.53	6.9	2.59	0.0001	0.0013			Coding
TC19001000.hg.1	5.53	6.9	2.59	0.0001	0.0013			Coding
TC11000808.hg.1	15.48	16.85	2.59	0.0049	0.0228	SNORD15B	114599	Coding
TC0X002161.hg.1	9.2	10.57	2.59	1.21e-08	5.14e-07			NonCoding
TC05002515.hg.1	7.57	8.94	2.59	6.79e-09	3.31e-07	SLF1	84250	NonCoding
TC01002478.hg.1	8.5	9.87	2.59	5.47e-08	1.79e-06	RNF19B	127544	Coding
TC06002126.hg.1	5.96	7.33	2.58	1.15e-10	1.37e-08	SGK1	6446	Coding
TC0X001937.hg.1	10.08	11.45	2.58	5.64e-05	0.0006	ATP6AP1	537	NonCoding
TC04000390.hg.1	7.21	8.58	2.58	5.29e-07	1.19e-05	UTP3	57050	Coding
TC09002486.hg.1	6.76	8.13	2.58	2.57e-05	0.0003			NonCoding
TC11001615.hg.1	3.94	5.31	2.58	0.0015	0.009			Coding
TC20000839.hg.1	14.17	15.54	2.58	2.69e-05	0.0003	SNORA71A	26777	Coding
TC21000480.hg.1	8.76	10.13	2.58	3.43e-09	1.89e-07	ZBTB21	49854	Coding
TC11001812.hg.1	5.7	7.07	2.58	1.61e-08	6.48e-07	LPXN	9404	Coding
TC17001768.hg.1	10.3	11.67	2.58	0.0002	0.0017	NACA2	342538	Coding
TC02001145.hg.1	12.78	14.15	2.58	0.0033	0.0167			Coding
TC05001465.hg.1	4.73	6.09	2.58	1.38e-07	3.84e-06	LOC102477328	102477328	Coding
TC07002008.hg.1	6.06	7.42	2.58	7.6e-05	0.0008			Coding
TC03002144.hg.1	11.17	12.53	2.58	6.67e-11	9.52e-09	PPP1R2	5504	Coding
TC16001811.hg.1	9.13	10.5	2.58	1.73e-10	1.86e-08	RRN3P3	100131998	NonCoding
TC10001257.hg.1	7.77	9.14	2.57	3.63e-08	1.29e-06	FAM25C; FAM25G; FAM25BP	644054; 100133093; 100132929	Coding
TC03002505.hg.1	9.18	10.54	2.57	7.73e-10	5.84e-08	UMPS	7372	NonCoding
TC07000972.hg.1	9.15	10.51	2.57	0.006	0.0267	RNY4	6086	Coding
TC15000061.hg.1	12.12	13.48	2.57	0.0042	0.0203	SNORD116-15	100033427	Coding
TC15001809.hg.1	4.78	6.14	2.57	0.0005	0.0036			Coding
TC07001192.hg.1	7.75	9.11	2.57	2.23e-12	8.07e-10	FAM126A	84668	Coding
TC03001618.hg.1	13.05	14.41	2.57	1.54e-06	2.87e-05	RPL24	6152	Coding
TC21000169.hg.1	10.23	11.59	2.57	6.85e-08	2.15e-06	ETS2	2114	Coding
TC20001204.hg.1	12.86	14.22	2.57	6.01e-05	0.0006	C20orf24	55969	NonCoding
TC02003747.hg.1	10.76	12.12	2.57	1.02e-08	4.54e-07			NonCoding
TC01004604.hg.1	7.77	9.12	2.56	8.29e-09	3.86e-07	SARS	6301	NonCoding
TC02002666.hg.1	9.14	10.5	2.56	1.18e-10	1.4e-08	CLK1	1195	Coding
TC15001193.hg.1	13.77	15.13	2.56	5.96e-05	0.0006	NOP10	55505	Coding
TC10001239.hg.1	7.5	8.85	2.56	3.19e-09	1.8e-07	FAM25C; FAM25G; FAM25BP	644054; 100133093; 100132929	Coding
TC10002227.hg.1	7.06	8.41	2.55	0.0001	0.0012			NonCoding
TC0X000081.hg.1	8.92	10.27	2.55	7.58e-11	1.03e-08	TXLNG	55787	Coding
TC10000417.hg.1	10.13	11.47	2.55	5.46e-12	1.46e-09	SUPV3L1	6832	Coding
TC19001470.hg.1	7.39	8.74	2.55	9.51e-14	9.73e-11	ZNF260	339324	Coding
TC06001419.hg.1	9.44	10.78	2.54	0.0175	0.0595			Coding
TC07000595.hg.1	6.12	7.46	2.54	1.93e-05	0.0002			Coding
TC01006091.hg.1	10.67	12.02	2.54	3.66e-11	6.06e-09	NEK2	4751	NonCoding
TC06001395.hg.1	8.66	10	2.53	0.0104	0.0402			Coding
TC12000642.hg.1	8.26	9.61	2.53	4.27e-09	2.28e-07	GLIPR1	11010	Coding
TC01001551.hg.1	10.03	11.38	2.53	5.75e-10	4.69e-08	SOAT1	6646	Coding
TC08002271.hg.1	9.4	10.74	2.53	3.74e-09	2.04e-07	DUSP4	1846	NonCoding
TC10000418.hg.1	8.06	9.4	2.53	7.38e-09	3.54e-07	HKDC1	80201	Coding
TC14001260.hg.1	12.17	13.51	2.53	4.17e-06	6.49e-05	ERH	2079	Coding
TC17001720.hg.1	7.34	8.68	2.53	5.52e-08	1.8e-06	MRPS23	51649	Coding
TC18000609.hg.1	6.47	7.81	2.53	1.27e-10	1.48e-08	DLGAP1-AS2	84777	NonCoding
TC15002667.hg.1	3.93	5.26	2.52	1.43e-09	9.45e-08	AP3B2	8120	NonCoding
TC11001454.hg.1	10.96	12.3	2.52	0.0042	0.0201			Coding
TC20001195.hg.1	7.1	8.43	2.52	2.11e-07	5.48e-06			NonCoding
TC07000230.hg.1	10.69	12.02	2.52	0.0003	0.0026			Coding
TC12001755.hg.1	9.1	10.43	2.52	1.84e-09	1.16e-07	CSRP2	1466	Coding
TC16000948.hg.1	9.73	11.06	2.52	7.45e-10	5.7e-08	CDR2	1039	Coding
TC07003185.hg.1	9.71	11.05	2.52	1.64e-06	3.03e-05	MTPN; LUZP6	136319; 767558	NonCoding
TC06002793.hg.1	10.79	12.12	2.52	6.62e-07	1.43e-05			NonCoding
TC16001269.hg.1	10.98	12.32	2.52	5.98e-09	2.99e-07	RFWD3	55159	Coding
TC16000776.hg.1	15.46	16.8	2.52	5.52e-05	0.0006	SNORD60	26788	Coding
TC14001967.hg.1	10.91	12.24	2.52	7.84e-11	1.05e-08	BAZ1A	11177	NonCoding
TC0M000017.hg.1	13.18	14.51	2.51	0.0058	0.026			Coding
TC12001455.hg.1	10.13	11.46	2.51	0.0021	0.0117	SNORA2B	677794	Coding
TC04001174.hg.1	7.62	8.95	2.51	1.65e-05	0.0002			Coding
TC18000731.hg.1	8.87	10.2	2.51	1.88e-10	1.99e-08	NEDD4L	23327	NonCoding
TC01001030.hg.1	4.26	5.58	2.51	3.59e-11	5.97e-09	FAM46C	54855	Coding
TC14000406.hg.1	11.2	12.52	2.51	8.66e-11	1.12e-08	EIF2S1	1965	Coding
TC12001614.hg.1	9.74	11.07	2.51	5.46e-10	4.49e-08	PRIM1	5557	Coding
TC06000274.hg.1	6.86	8.18	2.51	1.04e-07	3.05e-06	ZSCAN12P1	221584	Coding
TC03000980.hg.1	8.46	9.78	2.51	0.0017	0.0098			Coding
TC15000066.hg.1	9.03	10.35	2.5	0.0062	0.0275	SNORD116-23	100033434	Coding
TC20000114.hg.1	9.23	10.56	2.5	8.47e-12	1.99e-09	MGME1	92667	Coding
TC17002584.hg.1	5.65	6.97	2.5	9.92e-05	0.0009			NonCoding
TC16000105.hg.1	4.56	5.89	2.5	0.0015	0.0089			Coding
TC07000971.hg.1	9.93	11.25	2.5	0.0001	0.0011	RNY5	6090	Coding
TC01003018.hg.1	6.06	7.38	2.5	9.62e-09	4.34e-07	NGF	4803	Coding
TC19002612.hg.1	4.91	6.23	2.5	3.45e-12	1.04e-09	PSG6	5675	Coding
TC16002011.hg.1	4.12	5.44	2.5	2.84e-05	0.0003			NonCoding
TC02000310.hg.1	5.94	7.26	2.5	7.81e-07	1.63e-05	CHAC2	494143	Coding
TC17002315.hg.1	5.87	7.19	2.5	7.6e-06	0.0001			NonCoding
TC17001136.hg.1	8.77	10.1	2.5	1.35e-08	5.63e-07	SCO1	6341	Coding
TC03002096.hg.1	6.51	7.83	2.5	2.04e-09	1.25e-07	BCL6	604	Coding
TC17000992.hg.1	9.84	11.16	2.5	0.0006	0.0041	SNORD91B	692208	Coding
TC10002078.hg.1	11.27	12.59	2.49	1.34e-09	8.98e-08	TFAM	7019	NonCoding
TC17000005.hg.1	5.64	6.96	2.49	4.08e-08	1.42e-06	RNMTL1	55178	Coding
TC01005210.hg.1	8.8	10.12	2.49	2.78e-07	6.86e-06			NonCoding
TC01006113.hg.1	5.83	7.14	2.49	4.38e-07	1.01e-05	GPATCH2	55105	NonCoding
TC11001431.hg.1	7.97	9.28	2.49	2e-07	5.24e-06	LINC00958	100506305	Coding
TC11001544.hg.1	6.66	7.98	2.49	1.3e-07	3.66e-06	ABTB2	25841	Coding
TC12001296.hg.1	8.92	10.24	2.49	1.73e-11	3.53e-09	RECQL	5965	Coding
TC02003134.hg.1	12.37	13.69	2.49	5.63e-11	8.42e-09	WDR43	23160	NonCoding
TC01005366.hg.1	4.97	6.29	2.49	6.12e-09	3.04e-07			NonCoding
TC0X000910.hg.1	10.89	12.21	2.49	0.0004	0.0033	SCARNA9L	100158262	Coding
TC01003566.hg.1	9.74	11.05	2.49	1.33e-08	5.54e-07	ABL2	27	Coding
TC06000123.hg.1	10.43	11.74	2.49	0.012	0.0448			Coding
TC06000248.hg.1	10.43	11.74	2.49	0.012	0.0448			Coding
TC06001475.hg.1	10.43	11.74	2.49	0.012	0.0448			Coding
TC15001574.hg.1	10.43	11.74	2.49	0.012	0.0448			Coding
TC17000129.hg.1	10.43	11.74	2.49	0.012	0.0448			Coding
TC17000793.hg.1	10.33	11.65	2.49	5.65e-05	0.0006			Coding
TC19001908.hg.1	8.41	9.72	2.49	1.85e-07	4.92e-06	ZNF256	10172	Coding
TC14001115.hg.1	6.76	8.07	2.48	8.97e-11	1.14e-08	VCPKMT	79609	Coding
TC20000302.hg.1	12.48	13.79	2.48	1.09e-10	1.33e-08	TOP1	7150	Coding
TC20001119.hg.1	9.17	10.48	2.48	2.67e-07	6.63e-06	MGME1	92667	NonCoding
TC04000287.hg.1	3.3	4.61	2.48	0.0185	0.0619			Coding
TC04001184.hg.1	3.3	4.61	2.48	0.0185	0.0619			Coding
TC09001387.hg.1	3.3	4.61	2.48	0.0185	0.0619			Coding
TC18000079.hg.1	3.3	4.61	2.48	0.0185	0.0619			Coding
TC19000389.hg.1	9.86	11.17	2.48	3e-10	2.85e-08	ZNF431	170959	Coding
TC01006329.hg.1	7.06	8.37	2.48	3.42e-08	1.23e-06	SCNM1	79005	Coding
TC10002264.hg.1	5.08	6.39	2.47	0.0012	0.0073	TAF5	6877	NonCoding
TC04001589.hg.1	6.86	8.16	2.47	8.92e-11	1.14e-08	CLGN	1047	Coding
TC03000341.hg.1	5.61	6.91	2.47	0.0002	0.0017			Coding
TC11001429.hg.1	5.12	6.42	2.47	3.93e-06	6.18e-05			Coding
TC15002506.hg.1	13.11	14.41	2.47	4.21e-11	6.8e-09	UBR1	197131	NonCoding
TC12001683.hg.1	6.33	7.63	2.47	1.43e-07	3.95e-06	RPSAP52	204010	Coding
TC08001926.hg.1	4.71	6.01	2.47	0.0004	0.0033			NonCoding
TC20001757.hg.1	4.31	5.61	2.46	1.81e-09	1.14e-07	FAM209A; FAM209B	200232; 388799	Coding
TC02002220.hg.1	3.69	4.99	2.46	3.75e-08	1.32e-06	IL36B	27177	Coding
TC06002607.hg.1	4.73	6.03	2.46	8.02e-07	1.67e-05	NUP153	9972	NonCoding
TC14000122.hg.1	5.71	7.01	2.46	0.0007	0.005			Coding
TC07001926.hg.1	6.65	7.95	2.46	2.75e-08	1.02e-06	BRAF	673	Coding
TC19001337.hg.1	5.28	6.58	2.46	0.0008	0.0053			Coding
TC17000412.hg.1	6.89	8.18	2.46	0.0031	0.0158			Coding
TC17000419.hg.1	6.89	8.18	2.46	0.0031	0.0158			Coding
TC17000426.hg.1	6.89	8.18	2.46	0.0031	0.0158			Coding
TC19001740.hg.1	10.88	12.17	2.46	4.75e-05	0.0005	SNAR-B2; SNAR-B1	100170217; 100170224	Coding
TC19001741.hg.1	10.88	12.17	2.46	4.75e-05	0.0005	SNAR-B1; SNAR-B2	100170224; 100170217	Coding
TC11000864.hg.1	8.28	9.58	2.46	1.1e-07	3.2e-06	TMEM126B	55863	Coding
TC10002940.hg.1	6.63	7.92	2.46	3.07e-06	5.03e-05	FAM25A	643161	Coding
TC07002868.hg.1	7.52	8.81	2.46	4.88e-08	1.64e-06	GGCT	79017	NonCoding
TC01002414.hg.1	8.43	9.72	2.45	3.1e-11	5.35e-09	RPA2	6118	Coding
TC19001622.hg.1	8.92	10.22	2.45	0.005	0.0233			Coding
TC05000733.hg.1	8.86	10.15	2.45	1.07e-09	7.49e-08	ZMAT2	153527	Coding
TC19002260.hg.1	5.4	6.69	2.45	8.52e-10	6.28e-08	TRAPPC2B	10597	NonCoding
TC13000192.hg.1	8.39	9.68	2.45	9.76e-09	4.39e-07	PSME2P2		Coding
TC11001395.hg.1	7.74	9.03	2.45	1.25e-09	8.48e-08	NRIP3	56675	Coding
TC15000062.hg.1	5.06	6.35	2.45	0.0085	0.0347	SNORD116-16	100033428	Coding
TC0X000872.hg.1	7.35	8.64	2.44	2.07e-07	5.4e-06	FANCB	2187	Coding
TC02004121.hg.1	5.23	6.52	2.44	6.79e-05	0.0007			NonCoding
TC01001693.hg.1	6.92	8.21	2.44	1.74e-06	3.17e-05	SNRPE	6635	Coding
TC17000877.hg.1	7.36	8.65	2.44	1.91e-05	0.0002	SNORD1A	677848	Coding
TC07003292.hg.1	4.87	6.16	2.44	1.04e-09	7.35e-08	LSMEM1	286006	Coding
TC06001591.hg.1	6.88	8.16	2.44	2.13e-07	5.52e-06	UQCC2	84300	Coding
TC06003605.hg.1	3.44	4.73	2.44	0.0005	0.0037			NonCoding
TC19002637.hg.1	5.8	7.09	2.44	1.99e-06	3.54e-05	SRRM5	100170229	Coding
TC17001519.hg.1	7.46	8.75	2.44	3.2e-08	1.16e-06	KLHL11	55175	Coding
TC17001922.hg.1	9.66	10.95	2.44	8.79e-08	2.66e-06	USP36	57602	Coding
TC03000050.hg.1	9.96	11.24	2.44	7.23e-10	5.57e-08	EMC3-AS1	442075	Coding
TC15000492.hg.1	3.22	4.51	2.44	0.0105	0.0404			Coding
TC07000855.hg.1	3.3	4.59	2.44	0.0015	0.0088			Coding
TC03000830.hg.1	3.62	4.91	2.44	2.36e-07	5.99e-06	AADAC	13	Coding
TC10001097.hg.1	9.04	10.33	2.44	6.88e-11	9.68e-09	DNAJC1	64215	Coding
TC13001340.hg.1	5.24	6.52	2.44	1.39e-07	3.87e-06			NonCoding
TC08000648.hg.1	8.41	9.69	2.43	6.66e-11	9.52e-09	DCAF13	25879	Coding
TC20001194.hg.1	7.57	8.85	2.43	7.73e-06	0.0001	DNMT3B	1789	NonCoding
TC01006351.hg.1	8.63	9.91	2.43	8.61e-11	1.11e-08	RRAGC	64121	Coding
TC12000255.hg.1	8.83	10.11	2.43	3.53e-11	5.92e-09	RASSF8	11228	Coding
TC12001747.hg.1	11.18	12.47	2.43	4.53e-10	3.96e-08	KRR1	11103	Coding
TC21000400.hg.1	6.88	8.16	2.43	1.19e-08	5.1e-07	SYNJ1	8867	Coding
TC20000600.hg.1	7.82	9.1	2.43	1.93e-10	2.03e-08	TRMT6	51605	Coding
TC0X000072.hg.1	7.02	8.3	2.43	2.09e-10	2.17e-08	ZRSR2	8233	Coding
TC05000863.hg.1	4.06	5.34	2.43	1.25e-06	2.39e-05	PPP1R2P3	153743	Coding
TC0X000145.hg.1	6.59	7.87	2.42	0.0001	0.0013			Coding
TC17000842.hg.1	6.76	8.04	2.42	0.0065	0.0283			Coding
TC19002116.hg.1	4.78	6.06	2.42	1.01e-06	2.01e-05			NonCoding
TC21000024.hg.1	4.92	6.2	2.42	3.73e-07	8.82e-06			Coding
TC09001276.hg.1	5.2	6.48	2.42	1.38e-10	1.59e-08	RASEF	158158	Coding
TC01004769.hg.1	6.01	7.29	2.42	1.81e-07	4.82e-06	TMEM79	84283	NonCoding
TC12000644.hg.1	9.47	10.75	2.42	5.77e-06	8.56e-05			Coding
TC19002507.hg.1	3.84	5.11	2.42	1.57e-07	4.26e-06	LOC100379224	100379224	NonCoding
TC07000259.hg.1	7.63	8.91	2.42	3.27e-09	1.83e-07	MRPL32	64983	Coding
TC19000910.hg.1	4.53	5.81	2.42	5.93e-07	1.31e-05	RFPL4A	342931	Coding
TC09002594.hg.1	13.23	14.51	2.42	6.74e-10	5.29e-08	ZFAND5	7763	NonCoding
TC6_apd_hap1000036.hg.1	4.13	5.4	2.42	3.78e-06	5.98e-05	TNF	7124	Coding
TC18000100.hg.1	13.11	14.39	2.42	7.11e-12	1.78e-09	RIOK3	8780	Coding
TC01005703.hg.1	4.86	6.13	2.42	1.22e-07	3.47e-06			NonCoding
TC19000515.hg.1	5.34	6.62	2.41	5.79e-07	1.28e-05	ZNF527	84503	Coding
TC01001547.hg.1	4.35	5.63	2.41	4.31e-05	0.0005			Coding
TC01006216.hg.1	10.29	11.56	2.41	8.65e-09	3.99e-07	RBM34	23029	NonCoding
TC13000729.hg.1	12.23	13.5	2.41	3.92e-06	6.16e-05	FABP5P1		Coding
TC11003248.hg.1	10.25	11.52	2.41	6.15e-08	1.97e-06	C2CD3	26005	NonCoding
TC04002544.hg.1	6	7.27	2.41	1.07e-06	2.11e-05			NonCoding
TC01001749.hg.1	8.71	9.98	2.41	5.9e-08	1.91e-06	G0S2	50486	Coding
TC02001171.hg.1	8.47	9.74	2.41	2.2e-07	5.66e-06	NDUFB3	4709	Coding
TC22000744.hg.1	5	6.27	2.41	0.0065	0.0284			Coding
TC17001186.hg.1	9.45	10.71	2.41	1.65e-10	1.78e-08	COPS3	8533	Coding
TC03002330.hg.1	6.71	7.98	2.41	3.27e-07	7.87e-06	ARIH2	10425	NonCoding
TC18000102.hg.1	8.78	10.05	2.4	3.99e-10	3.58e-08	C18orf8	29919	Coding
TC07001352.hg.1	9.03	10.29	2.4	3.95e-06	6.19e-05	SNORA5A	654319	Coding
TC15000224.hg.1	5.28	6.55	2.4	9.53e-10	6.84e-08	SCG5	6447	Coding
TC12001925.hg.1	9.79	11.06	2.4	4.19e-12	1.18e-09	CRY1	1407	Coding
TC0X000628.hg.1	10.39	11.65	2.4	7.98e-12	1.93e-09	STK26	51765	Coding
TC19001103.hg.1	5.58	6.85	2.4	4.25e-10	3.76e-08	C3	718	Coding
TC16000967.hg.1	8.25	9.51	2.4	2.1e-12	7.7e-10	PALB2	79728	Coding
TC09000587.hg.1	7.44	8.7	2.4	0.0002	0.0015			Coding
TC19001579.hg.1	5.44	6.71	2.4	8.88e-09	4.06e-07	PSG7	5676	Coding
TC01000244.hg.1	6.3	7.57	2.4	1.03e-06	2.04e-05			Coding
TC01002616.hg.1	5.35	6.61	2.39	3.55e-11	5.92e-09	PIK3R3	8503	Coding
TC09001566.hg.1	6.48	7.74	2.39	1.8e-09	1.14e-07	ZBTB6	10773	Coding
TC16000322.hg.1	9.27	10.53	2.39	0.0074	0.0312	NPIPB3	23117	Coding
TC14000881.hg.1	6.01	7.27	2.39	0.0003	0.0025	SNORD126	100113391	Coding
TC01003869.hg.1	4.34	5.6	2.39	2.53e-06	4.32e-05	BROX	148362	Coding
TC07002001.hg.1	5.82	7.08	2.39	5.48e-05	0.0006			Coding
TC16000082.hg.1	10.81	12.07	2.39	1.05e-08	4.65e-07	KCTD5	54442	Coding
TC11001884.hg.1	11.06	12.31	2.39	2.85e-10	2.73e-08	SNORD22; SNORD29; SNORD31; SNORD30; SNORD28; SNORD27; SNORD26; SNORD25; SNHG1	9304; 9297; 9298; 9299; 9300; 9301; 9302; 9303; 23642	Coding
TC03001821.hg.1	8.57	9.83	2.39	3.11e-11	5.35e-09	DBR1	51163	Coding
TC01006049.hg.1	3.51	4.77	2.39	0.0018	0.0104	ZBED6	100381270	NonCoding
TC19001754.hg.1	8.39	9.64	2.39	4.63e-07	1.06e-05	C19orf48	84798	Coding
TC17000432.hg.1	6.85	8.1	2.39	0.003	0.0156			Coding
TC17000455.hg.1	6.85	8.1	2.39	0.003	0.0156			Coding
TC17000733.hg.1	6.85	8.1	2.39	0.003	0.0156			Coding
TC17000751.hg.1	6.85	8.1	2.39	0.003	0.0156			Coding
TC17001416.hg.1	6.85	8.1	2.39	0.003	0.0156			Coding
TC14001030.hg.1	9.96	11.22	2.39	3.68e-10	3.37e-08	BAZ1A	11177	Coding
TC21000808.hg.1	8.33	9.58	2.39	2.76e-05	0.0003			NonCoding
TC06001465.hg.1	4.87	6.12	2.39	0.0016	0.0093			Coding
TC07001080.hg.1	6.99	8.25	2.38	3.18e-09	1.79e-07	ZFAND2A	90637	Coding
TC08000647.hg.1	12.54	13.79	2.38	0.0007	0.0049			Coding
TC03002744.hg.1	7.63	8.88	2.38	1.16e-05	0.0002			NonCoding
TC01003533.hg.1	12.74	13.99	2.38	0.0006	0.0041	SNORD78	692198	Coding
TC05001505.hg.1	8.57	9.82	2.38	0.0001	0.001	SNORA47	677828	Coding
TC01003326.hg.1	10.17	11.42	2.38	0.0046	0.0218	SNORA80E	677823	Coding
TC01002345.hg.1	5.68	6.93	2.38	2.98e-06	4.93e-05	E2F2	1870	Coding
TC13000119.hg.1	9.2	10.45	2.37	1.06e-09	7.46e-08	RFC3	5983	Coding
TC06003870.hg.1	5.39	6.63	2.37	1.14e-09	7.85e-08	LOC644135	644135	NonCoding
TC11002011.hg.1	10.91	12.15	2.37	8.39e-07	1.73e-05	MRPL21	219927	Coding
TC16000382.hg.1	6.44	7.69	2.37	1.54e-10	1.71e-08	ZNF720	124411	Coding
TC09001375.hg.1	7.49	8.73	2.37	7.55e-08	2.34e-06	ZNF367	195828	Coding
TC12002934.hg.1	6.45	7.7	2.37	8.2e-08	2.51e-06	RPSAP52	204010	NonCoding
TC14000882.hg.1	7.43	8.67	2.37	9.34e-05	0.0009	RPPH1	85495	Coding
TC11001826.hg.1	4.94	6.18	2.37	0.0018	0.0105			Coding
TC17001316.hg.1	10.92	12.16	2.37	1.21e-08	5.14e-07	NUFIP2	57532	Coding
TC07002461.hg.1	6.89	8.14	2.37	7.12e-08	2.22e-06			NonCoding
TC19002454.hg.1	6.36	7.6	2.37	2.6e-05	0.0003	USF2	7392	NonCoding
TC06001529.hg.1	12.6	13.84	2.36	0.0008	0.0055	SNORD117	692233	Coding
TC6_apd_hap1000080.hg.1	12.6	13.84	2.36	0.0008	0.0055	SNORD117	692233	Coding
TC6_cox_hap2000158.hg.1	12.6	13.84	2.36	0.0008	0.0055	SNORD117	692233	Coding
TC6_dbb_hap3000147.hg.1	12.6	13.84	2.36	0.0008	0.0055	SNORD117	692233	Coding
TC6_mann_hap4000135.hg.1	12.6	13.84	2.36	0.0008	0.0055	SNORD117	692233	Coding
TC6_mcf_hap5000135.hg.1	12.6	13.84	2.36	0.0008	0.0055	SNORD117	692233	Coding
TC6_qbl_hap6000150.hg.1	12.6	13.84	2.36	0.0008	0.0055	SNORD117	692233	Coding
TC6_ssto_hap7000130.hg.1	12.6	13.84	2.36	0.0008	0.0055	SNORD117	692233	Coding
TC01003107.hg.1	11.82	13.06	2.36	0.0009	0.0057			Coding
TC01003431.hg.1	11.82	13.06	2.36	0.0009	0.0057			Coding
TC01003434.hg.1	11.82	13.06	2.36	0.0009	0.0057			Coding
TC01003437.hg.1	11.82	13.06	2.36	0.0009	0.0057			Coding
TC01003440.hg.1	11.82	13.06	2.36	0.0009	0.0057			Coding
TC06000305.hg.1	11.82	13.06	2.36	0.0009	0.0057			Coding
TC06002082.hg.1	11.82	13.06	2.36	0.0009	0.0057			Coding
TC19002412.hg.1	6.66	7.9	2.36	6.62e-05	0.0007			NonCoding
TC04000159.hg.1	4.43	5.67	2.36	0.0008	0.0056	SLIT2-IT1	100505893	Coding
TC01002048.hg.1	11.78	13.02	2.36	0.0008	0.0054			Coding
TC01001076.hg.1	7.48	8.71	2.36	0.0061	0.0271			Coding
TC01003178.hg.1	7.48	8.71	2.36	0.0061	0.0271			Coding
TC11002002.hg.1	8.95	10.19	2.36	1.64e-09	1.06e-07	CHKA	1119	Coding
TC06000204.hg.1	7.77	9.01	2.36	0.0027	0.0144			Coding
TC07002108.hg.1	9.27	10.51	2.36	1.97e-05	0.0002			NonCoding
TC02003749.hg.1	6.73	7.97	2.36	3.31e-06	5.36e-05			NonCoding
TC05003091.hg.1	12.59	13.83	2.36	1.6e-09	1.03e-07			NonCoding
TC08001438.hg.1	7.99	9.22	2.35	1.12e-10	1.34e-08	CCNE2	9134	Coding
TC02004404.hg.1	6.13	7.37	2.35	0.0001	0.0012			NonCoding
TC16001715.hg.1	4.77	6	2.35	7.68e-07	1.61e-05			NonCoding
TC16000949.hg.1	6.62	7.85	2.35	1.67e-09	1.07e-07	RRN3P3	100131998	Coding
TC20000126.hg.1	8.37	9.6	2.35	5.79e-05	0.0006	LINC00493	388789	Coding
TC6_cox_hap2000242.hg.1	9.98	11.21	2.35	0.0002	0.0017	LY6G5B	58496	Coding
TC19000506.hg.1	4.97	6.2	2.35	1.9e-09	1.18e-07	LOC728485	728485	Coding
TC02004559.hg.1	4.92	6.16	2.35	0.0037	0.0185			NonCoding
TC15001582.hg.1	9.94	11.17	2.34	1.56e-05	0.0002	SNORD18A	595098	Coding
TC6_dbb_hap3000220.hg.1	9.99	11.21	2.34	0.0002	0.0018	LY6G5B	58496	Coding
TC6_mann_hap4000194.hg.1	9.99	11.21	2.34	0.0002	0.0018	LY6G5B	58496	Coding
TC14001178.hg.1	6.61	7.84	2.34	1.5e-09	9.83e-08	TIMM9	26520	Coding
TC11001301.hg.1	4.79	6.02	2.34	1.04e-07	3.05e-06	CHRNA10	57053	Coding
TC07000873.hg.1	4.68	5.91	2.34	0.0027	0.0143			Coding
TC01000377.hg.1	7.34	8.57	2.34	6.7e-06	9.68e-05	SESN2	83667	Coding
TC11001478.hg.1	9.07	10.3	2.34	7.28e-10	5.59e-08	E2F8	79733	Coding
TC01003185.hg.1	3.84	5.06	2.34	0.0054	0.0247			Coding
TC07000895.hg.1	5.25	6.48	2.34	6.61e-06	9.57e-05	TAS2R5	54429	Coding
TC6_qbl_hap6000223.hg.1	9.98	11.21	2.34	0.0001	0.0013	LY6G5B	58496	Coding
TC6_ssto_hap7000197.hg.1	9.98	11.21	2.34	0.0001	0.0013	LY6G5B	58496	Coding
TC06001373.hg.1	9.2	10.43	2.34	0.0098	0.0386			Coding
TC15002586.hg.1	16.32	17.54	2.34	4.13e-06	6.44e-05	RPL4	6124	NonCoding
TC21000522.hg.1	6.67	7.89	2.34	0.0002	0.002			Coding
TC10000729.hg.1	5.49	6.72	2.34	1.71e-07	4.59e-06	C10orf2	56652	Coding
TC6_dbb_hap3000071.hg.1	7.84	9.06	2.34	1.56e-07	4.23e-06	C6orf48; SNORD52; SNORD48	50854; 26797; 26801	Coding
TC6_apd_hap1000041.hg.1	7.62	8.84	2.34	1.03e-07	3.02e-06	C6orf48; SNORD52; SNORD48	50854; 26797; 26801	Coding
TC6_cox_hap2000080.hg.1	7.62	8.84	2.34	1.03e-07	3.02e-06	C6orf48; SNORD52; SNORD48	50854; 26797; 26801	Coding
TC6_qbl_hap6000071.hg.1	7.62	8.84	2.34	1.03e-07	3.02e-06	C6orf48; SNORD52; SNORD48	50854; 26797; 26801	Coding
TC03003185.hg.1	14.52	15.74	2.33	0.0003	0.0021	SCARNA7	677767	NonCoding
TC02000187.hg.1	11.78	13	2.33	4.88e-10	4.17e-08	WDR43	23160	Coding
TC01003180.hg.1	6.19	7.42	2.33	0.0031	0.0159			Coding
TC02001223.hg.1	7.13	8.36	2.33	8.79e-07	1.79e-05			Coding
TC01002105.hg.1	9.79	11.01	2.33	4.01e-08	1.4e-06	CDK11B	984	Coding
TC05000526.hg.1	11.69	12.91	2.33	0.0177	0.0598	SNORA13	654322	Coding
TC09002930.hg.1	9.26	10.48	2.33	3.03e-10	2.87e-08	POLR1E	64425	Coding
TC10000008.hg.1	9.97	11.19	2.33	9.09e-10	6.61e-08	GTPBP4	23560	Coding
TC19000498.hg.1	5.09	6.31	2.33	8.4e-05	0.0008	LOC100134317	100134317	Coding
TC01001317.hg.1	5.56	6.78	2.33	1.13e-11	2.48e-09	TMEM79	84283	Coding
TC19000505.hg.1	8.89	10.11	2.33	5.59e-09	2.84e-07	ZNF567	163081	Coding
TC01002510.hg.1	8.55	9.77	2.33	0.0026	0.0137			Coding
TC01002745.hg.1	4.89	6.11	2.33	0.0161	0.0558	MIR3671	100500854	Coding
TC19001644.hg.1	7.62	8.84	2.33	8.77e-06	0.0001	LOC645553	645553	Coding
TC02001015.hg.1	5.65	6.87	2.33	7.31e-08	2.28e-06	ERICH2	285141	Coding
TC15000791.hg.1	5.26	6.48	2.33	1.66e-06	3.04e-05	SNHG21	100505616	Coding
TC17001930.hg.1	6.98	8.19	2.33	2.62e-07	6.52e-06	CBX4	8535	Coding
TC02001212.hg.1	11.1	12.32	2.33	1.65e-09	1.06e-07	EEF1B2; SNORA41	1933; 619569	Coding
TC10000162.hg.1	6.03	7.25	2.33	2.7e-05	0.0003			Coding
TC14000065.hg.1	9.56	10.78	2.32	0.0084	0.0345			Coding
TC01006296.hg.1	9.56	10.78	2.32	8.2e-09	3.82e-07	CDK11B; CDK11A	984; 728642	Coding
TC01002426.hg.1	13.13	14.35	2.32	5.42e-05	0.0006	SNORD99	692212	Coding
TC01003587.hg.1	3.95	5.16	2.32	7.9e-06	0.0001			Coding
TC14001544.hg.1	8.41	9.62	2.32	1.57e-08	6.38e-07	PPP1R13B	23368	Coding
TC07001718.hg.1	8.19	9.4	2.32	5.63e-11	8.42e-09	DNAJC2	27000	Coding
TC06002136.hg.1	8.05	9.27	2.32	5.53e-10	4.53e-08	AHI1	54806	Coding
TC06003604.hg.1	7.99	9.2	2.32	8.35e-10	6.18e-08	TAP2	6891	NonCoding
TC02001866.hg.1	9.57	10.78	2.32	3.87e-12	1.12e-09	PNPT1	87178	Coding
TC02003499.hg.1	6.87	8.08	2.32	0.0058	0.0258			NonCoding
TC09000754.hg.1	4.22	5.43	2.31	2.66e-05	0.0003	MED27	9442	Coding
TC06000250.hg.1	5.93	7.14	2.31	0.0015	0.0088			Coding
TC10001532.hg.1	5.23	6.44	2.31	4.79e-06	7.31e-05	EIF2S2P3		Coding
TC04002187.hg.1	13.81	15.02	2.31	1.76e-07	4.71e-06	FGF2	2247	NonCoding
TC06000296.hg.1	5.63	6.84	2.31	0.0078	0.0326			Coding
TC08000778.hg.1	7.15	8.35	2.31	1.59e-10	1.74e-08	KHDRBS3	10656	Coding
TC09002670.hg.1	8.17	9.38	2.31	2.19e-05	0.0003	FAM120AOS	158293	NonCoding
TC10000292.hg.1	5.65	6.86	2.31	0.0001	0.001	MIR3156-1	100422988	Coding
TC11001661.hg.1	3.82	5.03	2.31	1.29e-06	2.46e-05			Coding
TC14001036.hg.1	9.8	11.01	2.31	1.42e-08	5.88e-07	NFKBIA	4792	Coding
TC19001898.hg.1	6.62	7.83	2.31	2.18e-09	1.32e-07	ZNF550	162972	Coding
TC06000078.hg.1	7.62	8.82	2.31	2.58e-10	2.56e-08	SMIM13	221710	Coding
TC19000940.hg.1	5.35	6.56	2.31	5.84e-09	2.94e-07	TRAPPC2; ZNF547; TRAPPC2B	6399; 284306; 10597	Coding
TC03001181.hg.1	7.05	8.26	2.31	0.0161	0.0559			Coding
TC12001906.hg.1	9.48	10.69	2.31	1.41e-08	5.81e-07	NFYB	4801	Coding
TC21000353.hg.1	12.63	13.84	2.31	2.8e-10	2.71e-08	CCT8	10694	Coding
TC14000321.hg.1	7.97	9.17	2.3	9.21e-09	4.19e-07	SOCS4	122809	Coding
TC10001227.hg.1	4.2	5.4	2.3	3.06e-06	5.03e-05			Coding
TC10001280.hg.1	4.2	5.4	2.3	3.06e-06	5.03e-05	FAM25D		Coding
TC08000641.hg.1	10.78	11.98	2.3	7.61e-10	5.79e-08	ATP6V1C1	528	Coding
TC0X001625.hg.1	12.95	14.15	2.3	9.69e-05	0.0009	EIF2S3	1968	NonCoding
TC11000663.hg.1	10.71	11.91	2.3	0.0004	0.0033			Coding
TC07001177.hg.1	7.1	8.3	2.3	2.85e-10	2.73e-08	TWISTNB	221830	Coding
TC07000373.hg.1	6.15	7.35	2.3	0.0001	0.001			Coding
TC03000518.hg.1	7.29	8.49	2.3	1.62e-08	6.53e-07	TRMT10C	54931	Coding
TC19000509.hg.1	7.42	8.62	2.3	3.13e-10	2.94e-08	ZNF568	374900	Coding
TC01001781.hg.1	7.76	8.96	2.3	1.38e-09	9.21e-08	FLVCR1	28982	Coding
TC13001069.hg.1	5.09	6.29	2.29	0.0027	0.0145			NonCoding
TC05001498.hg.1	12.58	13.78	2.29	1.44e-07	3.97e-06			Coding
TC02001417.hg.1	11.76	12.96	2.29	1.34e-05	0.0002	SCARNA6	677772	Coding
TC01006253.hg.1	7.13	8.32	2.29	3.08e-08	1.12e-06	ZNF695; ZNF670-ZNF695	57116; 100533111	NonCoding
TC19002602.hg.1	5.38	6.57	2.29	6.47e-05	0.0007			NonCoding
TC06000009.hg.1	6.97	8.16	2.29	0.0001	0.0011	FOXQ1	94234	Coding
TC03000678.hg.1	5.7	6.89	2.29	0.0277	0.0832			Coding
TC05002092.hg.1	6.48	7.68	2.29	6.99e-09	3.39e-07	NOP16	51491	Coding
TC02000395.hg.1	7.53	8.73	2.29	5.8e-10	4.71e-08	PNO1	56902	Coding
TC10000398.hg.1	7.35	8.55	2.29	0.0051	0.0235			Coding
TC18000059.hg.1	7.66	8.85	2.29	1.9e-08	7.48e-07	CHMP1B	57132	Coding
TC16000806.hg.1	5.53	6.72	2.29	0.0075	0.0317			Coding
TC17000644.hg.1	6.99	8.18	2.29	0.0026	0.0141			Coding
TC0M000016.hg.1	12.42	13.62	2.28	0.0014	0.0084			Coding
TC11000572.hg.1	5.91	7.11	2.28	1.1e-06	2.16e-05	RARRES3	5920	Coding
TC21001058.hg.1	9.47	10.66	2.28	4.61e-12	1.28e-09	DONSON	29980	Coding
TC10002931.hg.1	5.28	6.47	2.28	6.48e-10	5.16e-08	CHUK	1147	Coding
TC07000428.hg.1	8.82	10.01	2.28	3.06e-09	1.74e-07	SBDSP1	155370	Coding
TC12001778.hg.1	7.31	8.5	2.28	1e-08	4.48e-07	CCDC59	29080	Coding
TC19002524.hg.1	6.34	7.52	2.28	2.93e-08	1.07e-06	DMPK	1760	NonCoding
TC10002953.hg.1	5.14	6.33	2.28	7.63e-09	3.62e-07	CUZD1	50624	Coding
TC01003177.hg.1	4.64	5.83	2.28	0.0001	0.001			Coding
TC19001338.hg.1	5.54	6.73	2.28	0.0056	0.0254			Coding
TC11001833.hg.1	12.28	13.47	2.28	3.77e-05	0.0004	FABP5P7		Coding
TC05001481.hg.1	7.36	8.54	2.27	3.17e-10	2.97e-08	ENC1	8507	Coding
TC10000331.hg.1	11.39	12.58	2.27	2.69e-06	4.53e-05	FAM21C	253725	Coding
TC10002872.hg.1	5.19	6.37	2.27	1.43e-10	1.62e-08	FAM24B; CUZD1	196792; 50624	NonCoding
TC19001977.hg.1	4.83	6.02	2.27	0.0002	0.0014	ICAM1	3383	NonCoding
TC04000387.hg.1	7.78	8.96	2.27	9.07e-08	2.73e-06	AMTN	401138	Coding
TC0X000537.hg.1	3.9	5.08	2.27	0.0001	0.0011			Coding
TC02000521.hg.1	8.12	9.3	2.27	2.42e-06	4.16e-05	SNORD94	692225	Coding
TC07002268.hg.1	4.47	5.66	2.27	8.39e-06	0.0001	LOC646999	646999	NonCoding
TC06001404.hg.1	11.01	12.19	2.27	0.0401	0.1087			Coding
TC07001654.hg.1	8.43	9.61	2.27	1.95e-09	1.21e-07	MCM7	4176	Coding
TC17001698.hg.1	8.24	9.42	2.27	2.86e-07	7.01e-06	TOB1	10140	Coding
TC17000390.hg.1	8.92	10.1	2.27	9e-09	4.1e-07	ZNF830	91603	Coding
TC03002316.hg.1	5.36	6.54	2.27	0.0001	0.0012			NonCoding
TC08001876.hg.1	10.56	11.74	2.27	1.25e-07	3.53e-06	MAK16	84549	NonCoding
TC16000232.hg.1	10.87	12.05	2.27	0.024	0.0748			Coding
TC16000233.hg.1	10.87	12.05	2.27	0.024	0.0748			Coding
TC16000318.hg.1	10.87	12.05	2.27	0.024	0.0748			Coding
TC16000950.hg.1	10.87	12.05	2.27	0.024	0.0748			Coding
TC16000951.hg.1	10.87	12.05	2.27	0.024	0.0748			Coding
TC16000952.hg.1	10.87	12.05	2.27	0.024	0.0748			Coding
TC16000953.hg.1	10.87	12.05	2.27	0.024	0.0748			Coding
TC16000954.hg.1	10.87	12.05	2.27	0.024	0.0748			Coding
TC16000955.hg.1	10.87	12.05	2.27	0.024	0.0748			Coding
TC16000956.hg.1	10.87	12.05	2.27	0.024	0.0748			Coding
TC16000957.hg.1	10.87	12.05	2.27	0.024	0.0748			Coding
TC06001795.hg.1	13.87	15.05	2.27	3.23e-07	7.77e-06			Coding
TC03000497.hg.1	6.62	7.8	2.26	2.58e-05	0.0003			Coding
TC0X000213.hg.1	5.99	7.17	2.26	0.001	0.0062			Coding
TC19001366.hg.1	9.26	10.43	2.26	1.67e-07	4.49e-06			Coding
TC17000843.hg.1	7.98	9.16	2.26	0.0093	0.0371			Coding
TC11001924.hg.1	8.29	9.47	2.26	2.63e-09	1.53e-07	CDCA5	113130	Coding
TC06001390.hg.1	8.33	9.5	2.26	0.0075	0.0316			Coding
TC05001405.hg.1	8.66	9.83	2.26	2.29e-10	2.35e-08	SREK1IP1	285672	Coding
TC10000361.hg.1	9.7	10.87	2.26	1.19e-10	1.4e-08	TFAM	7019	Coding
TC02004970.hg.1	6.71	7.88	2.26	1.9e-10	2.01e-08	MXD1	4084	Coding
TC09000934.hg.1	8.36	9.53	2.26	0.0015	0.0092	SCARNA8	677776	Coding
TC09002131.hg.1	8.91	10.08	2.26	9.52e-08	2.84e-06			NonCoding
TC13001465.hg.1	7.8	8.97	2.26	5.11e-08	1.7e-06	NUFIP1	26747	NonCoding
TC12000581.hg.1	10.14	11.32	2.26	7.7e-10	5.83e-08	LEMD3	23592	Coding
TC05003269.hg.1	8.1	9.27	2.26	6.17e-05	0.0006	NDUFA2	4695	NonCoding
TC01004871.hg.1	5.4	6.57	2.26	4.74e-06	7.24e-05			NonCoding
TC20001062.hg.1	13.83	15	2.26	1.41e-06	2.67e-05	NOP56	10528	NonCoding
TC06003069.hg.1	3.8	4.97	2.26	4.8e-06	7.33e-05	MYB	4602	NonCoding
TC02001070.hg.1	6.19	7.36	2.25	0.0006	0.004			Coding
TC18000498.hg.1	5.12	6.29	2.25	0.0008	0.0055			Coding
TC22001300.hg.1	10.11	11.28	2.25	4.61e-08	1.56e-06	PES1	23481	NonCoding
TC01001031.hg.1	4.26	5.43	2.25	0.0006	0.0042			Coding
TC15001961.hg.1	6.68	7.85	2.25	0.0003	0.0022			Coding
TC07000810.hg.1	5.82	7	2.25	1.63e-10	1.77e-08	CPA4	51200	Coding
TC22000575.hg.1	4.65	5.82	2.25	0.0358	0.1			Coding
TC06000386.hg.1	7.28	8.45	2.25	1.35e-07	3.76e-06	C6orf48; SNORD52; SNORD48	50854; 26797; 26801	Coding
TC01005700.hg.1	6.15	7.32	2.25	2.93e-07	7.18e-06			NonCoding
TC16001155.hg.1	8.83	10	2.25	0.0004	0.0033	SNORA46	677827	Coding
TC08000213.hg.1	9.74	10.91	2.25	8.57e-08	2.6e-06	ESCO2	157570	Coding
TC09000675.hg.1	4.89	6.06	2.25	1.29e-09	8.67e-08	SLC25A25	114789	Coding
TC19000060.hg.1	4.86	6.03	2.25	2.12e-06	3.73e-05	ZNF556	80032	Coding
TC17000260.hg.1	8.32	9.49	2.25	5.9e-05	0.0006			Coding
TC17001219.hg.1	8.32	9.49	2.25	5.9e-05	0.0006			Coding
TC01003798.hg.1	7.22	8.39	2.25	4.91e-09	2.56e-07	NEK2	4751	Coding
TC04001807.hg.1	9.8	10.97	2.25	1.22e-08	5.18e-07	CASP3	836	Coding
TC01004542.hg.1	4.6	5.76	2.24	2.06e-06	3.65e-05			NonCoding
TC13000111.hg.1	9.27	10.44	2.24	1.19e-08	5.08e-07	BRCA2	675	Coding
TC16001226.hg.1	12.57	13.74	2.24	1.01e-05	0.0001	NOB1	28987	Coding
TC02001103.hg.1	8.51	9.68	2.24	3.75e-11	6.17e-09	GULP1	51454	Coding
TC11000192.hg.1	7.58	8.74	2.24	0.0017	0.01			Coding
TC19002324.hg.1	4.46	5.63	2.24	2.11e-08	8.13e-07	OR7E19P	26651	NonCoding
TC07001273.hg.1	3.54	4.7	2.24	0.0041	0.0199			Coding
TC6_mcf_hap5000211.hg.1	10.09	11.25	2.24	0.0003	0.0026	LY6G5B	58496	Coding
TC05000698.hg.1	6.16	7.32	2.24	1.87e-11	3.65e-09	FAM53C	51307	Coding
TC15001576.hg.1	7.89	9.05	2.24	1.56e-08	6.35e-07	TIPIN	54962	Coding
TC05000673.hg.1	9.87	11.04	2.24	0.0049	0.0228	MIR4461	100616209	Coding
TC06001464.hg.1	6.63	7.8	2.24	0.0192	0.0637			Coding
TC0X000924.hg.1	14.68	15.84	2.24	8.99e-08	2.71e-06	RPL9	6133	Coding
TC19001165.hg.1	11.16	12.32	2.24	1.65e-07	4.45e-06	CDC37; MIR1181	11140; 100302213	Coding
TC04000928.hg.1	9.85	11.01	2.24	2.18e-08	8.35e-07			Coding
TC19000059.hg.1	7.04	8.2	2.24	3.98e-09	2.16e-07	ZNF555	148254	Coding
TC11003375.hg.1	6.97	8.13	2.23	0.0022	0.0121	KMT2A	4297	NonCoding
TC07001543.hg.1	7.8	8.96	2.23	6.8e-08	2.14e-06	POMZP3	22932	Coding
TC17002218.hg.1	9.31	10.47	2.23	9.7e-08	2.88e-06	DHX8	1659	NonCoding
TC05000525.hg.1	7.26	8.42	2.23	1.33e-08	5.54e-07	EPB41L4A-AS1	114915	Coding
TC06000371.hg.1	4.48	5.64	2.23	7.3e-07	1.55e-05	TNF	7124	Coding
TC6_cox_hap2000067.hg.1	4.48	5.64	2.23	7.3e-07	1.55e-05	TNF	7124	Coding
TC6_dbb_hap3000058.hg.1	4.48	5.64	2.23	7.3e-07	1.55e-05	TNF	7124	Coding
TC6_mann_hap4000059.hg.1	4.48	5.64	2.23	7.3e-07	1.55e-05	TNF	7124	Coding
TC6_mcf_hap5000053.hg.1	4.48	5.64	2.23	7.3e-07	1.55e-05	TNF	7124	Coding
TC6_qbl_hap6000058.hg.1	4.48	5.64	2.23	7.3e-07	1.55e-05	TNF	7124	Coding
TC6_ssto_hap7000054.hg.1	4.48	5.64	2.23	7.3e-07	1.55e-05	TNF	7124	Coding
TC16001960.hg.1	8.21	9.36	2.23	0.0009	0.006			NonCoding
TC20001440.hg.1	6.87	8.02	2.23	5.54e-07	1.23e-05	ESF1	51575	NonCoding
TC16001449.hg.1	3.82	4.98	2.23	2.14e-05	0.0003			NonCoding
TC05002139.hg.1	7.21	8.36	2.23	2.26e-06	3.93e-05	MIR1229	100302156	Coding
TC06001402.hg.1	6.2	7.36	2.23	0.0024	0.0132			Coding
TC01004598.hg.1	10.51	11.66	2.22	7.82e-08	2.41e-06	PRPF38B	55119	NonCoding
TC01002831.hg.1	7.82	8.98	2.22	6.66e-10	5.25e-08	ZNHIT6	54680	Coding
TC21000397.hg.1	7.66	8.81	2.22	2.5e-07	6.27e-06	URB1	9875	Coding
TC06002210.hg.1	10.69	11.84	2.22	3.06e-10	2.88e-08	PPIL4	85313	Coding
TC10000305.hg.1	3.9	5.05	2.22	0.0021	0.0116			Coding
TC10000321.hg.1	3.9	5.05	2.22	0.0021	0.0116			Coding
TC10001247.hg.1	3.9	5.05	2.22	0.0021	0.0116	RNA5SP313		Coding
TC0X000060.hg.1	7.08	8.23	2.22	1.48e-10	1.67e-08	RAB9A	9367	Coding
TC09001415.hg.1	4.59	5.74	2.22	0.0003	0.0025			Coding
TC04001094.hg.1	5.91	7.06	2.22	0.0008	0.0055			Coding
TC21000176.hg.1	5.37	6.52	2.22	8.08e-08	2.47e-06	SH3BGR	6450	Coding
TC04001216.hg.1	8.15	9.3	2.22	8.59e-07	1.76e-05	NMU	10874	Coding
TC03001168.hg.1	6.84	7.99	2.22	0.0283	0.0845			Coding
TC16000910.hg.1	5.01	6.16	2.22	7.11e-08	2.22e-06			Coding
TC19001789.hg.1	9.21	10.35	2.22	6.14e-10	4.94e-08	ZNF649	65251	Coding
TC22001240.hg.1	6.88	8.03	2.22	8.13e-05	0.0008			NonCoding
TC09001744.hg.1	12.09	13.24	2.22	3.67e-07	8.69e-06	EDF1	8721	Coding
TC01001060.hg.1	6.28	7.42	2.21	3.86e-05	0.0004			Coding
TC01001065.hg.1	6.28	7.42	2.21	3.86e-05	0.0004			Coding
TC01003071.hg.1	6.28	7.42	2.21	3.86e-05	0.0004			Coding
TC01003074.hg.1	6.28	7.42	2.21	3.86e-05	0.0004			Coding
TC02000798.hg.1	6.28	7.42	2.21	3.86e-05	0.0004			Coding
TC02000799.hg.1	6.28	7.42	2.21	3.86e-05	0.0004			Coding
TC02002088.hg.1	6.28	7.42	2.21	3.86e-05	0.0004			Coding
TC02002304.hg.1	6.28	7.42	2.21	3.86e-05	0.0004			Coding
TC02002306.hg.1	6.28	7.42	2.21	3.86e-05	0.0004			Coding
TC02002308.hg.1	6.28	7.42	2.21	3.86e-05	0.0004			Coding
TC02002314.hg.1	6.28	7.42	2.21	3.86e-05	0.0004			Coding
TC04000288.hg.1	6.28	7.42	2.21	3.86e-05	0.0004			Coding
TC04001183.hg.1	6.28	7.42	2.21	3.86e-05	0.0004			Coding
TC04001185.hg.1	6.28	7.42	2.21	3.86e-05	0.0004			Coding
TC09000144.hg.1	6.28	7.42	2.21	3.86e-05	0.0004			Coding
TC09000224.hg.1	6.28	7.42	2.21	3.86e-05	0.0004			Coding
TC09000487.hg.1	6.28	7.42	2.21	3.86e-05	0.0004			Coding
TC09001016.hg.1	6.28	7.42	2.21	3.86e-05	0.0004			Coding
TC09001091.hg.1	6.28	7.42	2.21	3.86e-05	0.0004			Coding
TC09001386.hg.1	6.28	7.42	2.21	3.86e-05	0.0004			Coding
TC0Y000047.hg.1	6.28	7.42	2.21	3.86e-05	0.0004			Coding
TC14000013.hg.1	6.28	7.42	2.21	3.86e-05	0.0004			Coding
TC14000019.hg.1	6.28	7.42	2.21	3.86e-05	0.0004			Coding
TC15000017.hg.1	6.28	7.42	2.21	3.86e-05	0.0004			Coding
TC15001032.hg.1	6.28	7.42	2.21	3.86e-05	0.0004			Coding
TC18000080.hg.1	6.28	7.42	2.21	3.86e-05	0.0004			Coding
TC18000386.hg.1	6.28	7.42	2.21	3.86e-05	0.0004			Coding
TC21000003.hg.1	6.28	7.42	2.21	3.86e-05	0.0004			Coding
TC21000019.hg.1	6.28	7.42	2.21	3.86e-05	0.0004			Coding
TC22000451.hg.1	6.28	7.42	2.21	3.86e-05	0.0004			Coding
TC4_gl000194_random000001.hg.1	6.28	7.42	2.21	3.86e-05	0.0004			Coding
TCUn_gl000213000002.hg.1	6.28	7.42	2.21	3.86e-05	0.0004			Coding
TCUn_gl000213000003.hg.1	6.28	7.42	2.21	3.86e-05	0.0004			Coding
TCUn_gl000213000005.hg.1	6.28	7.42	2.21	3.86e-05	0.0004			Coding
TCUn_gl000243000002.hg.1	6.28	7.42	2.21	3.86e-05	0.0004			Coding
TC12003267.hg.1	7.09	8.24	2.21	6.44e-09	3.17e-07	ZNF10	7556	Coding
TC17000544.hg.1	11.7	12.85	2.21	2.21e-08	8.45e-07	RPL27	6155	Coding
TC16001530.hg.1	9.32	10.46	2.21	9.99e-09	4.47e-07	ORC6	23594	NonCoding
TC0X000423.hg.1	9.61	10.76	2.21	8.41e-06	0.0001	COX7B	1349	Coding
TC17001269.hg.1	5.63	6.78	2.21	0.0019	0.011			Coding
TC11000800.hg.1	6.86	8.01	2.21	9.64e-05	0.0009			Coding
TC12001827.hg.1	10.93	12.07	2.21	1.05e-06	2.07e-05	NDUFA12	55967	Coding
TC01002381.hg.1	7.04	8.19	2.21	3.52e-11	5.92e-09	AUNIP	79000	Coding
TC17002305.hg.1	6.94	8.09	2.21	6.16e-06	9.04e-05	PPM1D	8493	NonCoding
TC17000860.hg.1	9.35	10.49	2.21	1.37e-09	9.14e-08	SAP30BP	29115	Coding
TC03002939.hg.1	7.64	8.78	2.21	6.31e-06	9.2e-05			NonCoding
TC17000101.hg.1	16.61	17.75	2.21	2.45e-05	0.0003	SNORA48	652965	Coding
TC19001584.hg.1	6.49	7.63	2.21	1.26e-09	8.53e-08	PSG9	5678	Coding
TC05001319.hg.1	6.39	7.53	2.21	1.7e-09	1.09e-07	C5orf34	375444	Coding
TC19000218.hg.1	6.86	8	2.21	7.35e-09	3.53e-07	ZNF136	7695	Coding
TC11001680.hg.1	3.98	5.12	2.21	0.005	0.023			Coding
TC13000431.hg.1	5.12	6.26	2.21	1.23e-07	3.51e-06	GAS6-AS2	100506394	Coding
TC16001234.hg.1	12.39	13.54	2.21	4.7e-07	1.07e-05	AARS	16	Coding
TC09002778.hg.1	9.55	10.69	2.21	4.08e-10	3.65e-08	RBM18	92400	NonCoding
TC20001074.hg.1	5.41	6.55	2.21	3.24e-05	0.0004			NonCoding
TC10000558.hg.1	9.89	11.03	2.2	6.26e-09	3.09e-07	RPS24	6229	Coding
TC06002580.hg.1	7.29	8.43	2.2	1.69e-08	6.76e-07	SMIM13	221710	NonCoding
TC06000758.hg.1	6.88	8.02	2.2	4.51e-10	3.94e-08	SH3BGRL2	83699	Coding
TC08000493.hg.1	5.7	6.84	2.2	1.96e-09	1.21e-07	GDAP1	54332	Coding
TC19002706.hg.1	5.09	6.23	2.2	5.51e-10	4.53e-08	PSG3	5671	Coding
TC06000428.hg.1	5.86	7	2.2	0.0093	0.0371			Coding
TC06000128.hg.1	7.96	9.09	2.2	3.39e-09	1.88e-07	E2F3	1871	Coding
TC15001578.hg.1	6.76	7.9	2.2	3.99e-10	3.58e-08	SNAPC5	10302	Coding
TC6_ssto_hap7000094.hg.1	6.94	8.08	2.2	6.17e-07	1.35e-05	ZBTB9	221504	Coding
TC14001118.hg.1	4.83	5.97	2.2	0.0004	0.003			Coding
TC20000779.hg.1	12.7	13.84	2.2	6.26e-09	3.09e-07	EIF2S2	8894	Coding
TC01000370.hg.1	7.71	8.85	2.2	3.75e-09	2.04e-07	PPP1R8	5511	Coding
TC13000094.hg.1	10.6	11.74	2.2	3.52e-05	0.0004			Coding
TC07002488.hg.1	6.82	7.96	2.2	1.87e-05	0.0002			NonCoding
TC16001945.hg.1	6.08	7.21	2.2	0.0013	0.0081	MTSS1L	92154	NonCoding
TC09001679.hg.1	10.73	11.87	2.2	0.0174	0.0592			Coding
TC01004681.hg.1	5.75	6.89	2.2	7.38e-07	1.56e-05			NonCoding
TC17000355.hg.1	9.57	10.71	2.2	6.93e-09	3.37e-07	ATAD5	79915	Coding
TC17000210.hg.1	6.2	7.33	2.2	2.58e-07	6.45e-06	SMCR8	140775	Coding
TC13001572.hg.1	12.92	14.06	2.2	8.84e-06	0.0001			NonCoding
TC6_ssto_hap7000186.hg.1	7.93	9.06	2.2	2.65e-06	4.47e-05			NonCoding
TC02002212.hg.1	5.48	6.61	2.2	1.8e-08	7.16e-07	ZC3H8	84524	Coding
TC20000773.hg.1	8.56	9.7	2.19	6.05e-06	8.89e-05	E2F1	1869	Coding
TC14002223.hg.1	8.41	9.54	2.19	0.0027	0.0143	IGHD2-21	28502	Coding
TC07003060.hg.1	9.68	10.81	2.19	7.58e-09	3.6e-07	FAM133DP	728066	NonCoding
TC11003449.hg.1	12.2	13.34	2.19	2.8e-08	1.03e-06	TMX2	51075	Coding
TC10000908.hg.1	10.75	11.88	2.19	6.56e-11	9.42e-09	FAM175B	23172	Coding
TC19002467.hg.1	7.02	8.15	2.19	4.49e-06	6.92e-05	ZNF585A	199704	NonCoding
TC03003298.hg.1	7.77	8.9	2.19	5.59e-08	1.82e-06	TCTEX1D2; TM4SF19-TCTEX1D2	255758; 100534611	NonCoding
TC09000415.hg.1	12.82	13.95	2.19	0.0003	0.0026	CKS2	1164	Coding
TC12000757.hg.1	15.75	16.88	2.19	0.0002	0.002	RNU6-36P	100873757	Coding
TC06000429.hg.1	4.78	5.91	2.19	0.0027	0.0144			Coding
TC10002226.hg.1	7.68	8.81	2.19	4.61e-05	0.0005	HELLS	3070	NonCoding
TC03000734.hg.1	6.99	8.12	2.19	0.0386	0.1058	RNY4P4		Coding
TC01000565.hg.1	15.89	17.02	2.19	0.0004	0.0033	SNORD46	94161	Coding
TC02000646.hg.1	7.96	9.09	2.19	1.08e-08	4.72e-07	C2orf49	79074	Coding
TC16001147.hg.1	10.32	11.44	2.19	8.1e-09	3.79e-07	CFAP20	29105	Coding
TC10001003.hg.1	6.04	7.17	2.19	0.0294	0.0868			Coding
TC16000463.hg.1	11.77	12.89	2.19	3.17e-09	1.79e-07	OGFOD1	55239	Coding
TC02004828.hg.1	4.9	6.03	2.18	3.15e-06	5.15e-05			NonCoding
TC01001657.hg.1	5.95	7.07	2.18	8.36e-08	2.55e-06	IGFN1	91156	Coding
TC12002883.hg.1	4.49	5.62	2.18	1.02e-05	0.0001	ACVR1B	91	NonCoding
TC22000474.hg.1	9.93	11.05	2.18	2.24e-08	8.52e-07	ATP6V1E1	529	Coding
TC01005966.hg.1	3.94	5.07	2.18	2.72e-05	0.0003			NonCoding
TC6_qbl_hap6000148.hg.1	7.47	8.6	2.18	0.0004	0.0033	HLA-B	3106	Coding
TC01003169.hg.1	3.93	5.05	2.18	0.0029	0.0153			Coding
TC14001398.hg.1	6.3	7.43	2.18	0.0006	0.0045			Coding
TC05000814.hg.1	5.72	6.84	2.18	5.17e-07	1.16e-05	ADRB2	154	Coding
TC05002709.hg.1	5.07	6.19	2.18	1.59e-05	0.0002			NonCoding
TC17002207.hg.1	12.01	13.13	2.18	3.77e-06	5.97e-05			NonCoding
TC19000938.hg.1	8.14	9.26	2.18	2.12e-06	3.73e-05	ZNF543	125919	Coding
TC07003197.hg.1	6.97	8.09	2.18	3.85e-08	1.35e-06	BRAF	673	NonCoding
TC11001748.hg.1	11.08	12.2	2.17	3.84e-08	1.35e-06	FNBP4	23360	Coding
TC02000189.hg.1	8.76	9.88	2.17	0.0003	0.0025	SNORD53	26796	Coding
TC03002133.hg.1	12.18	13.3	2.17	3.92e-12	1.13e-09	ATP13A3	79572	Coding
TC21000345.hg.1	11.36	12.48	2.17	2.16e-08	8.28e-07	ADAMTS1	9510	Coding
TC06002991.hg.1	13.25	14.37	2.17	1.4e-10	1.6e-08	RPF2	84154	NonCoding
TC09002753.hg.1	10.28	11.4	2.17	8.84e-09	4.04e-07	POLE3	54107	NonCoding
TC15000992.hg.1	5.35	6.46	2.17	0.0004	0.0033			Coding
TC01001305.hg.1	7.84	8.96	2.17	1.43e-09	9.48e-08	DAP3	7818	Coding
TC06001600.hg.1	5.03	6.15	2.17	0.0222	0.0707			Coding
TC12001756.hg.1	12.09	13.21	2.17	4.99e-08	1.67e-06	E2F7	144455	Coding
TC02001110.hg.1	9.9	11.02	2.17	1.26e-08	5.32e-07	ASNSD1	54529	Coding
TC19001471.hg.1	6.49	7.61	2.17	6.06e-10	4.9e-08	ZNF529	57711	Coding
TC01000484.hg.1	8.66	9.78	2.17	3.05e-10	2.88e-08	UTP11L	51118	Coding
TC01002396.hg.1	5.84	6.96	2.17	1.32e-07	3.7e-06	GPATCH3	63906	Coding
TC07002344.hg.1	6.54	7.66	2.17	9.86e-06	0.0001			NonCoding
TC19002048.hg.1	7.94	9.05	2.17	1.5e-06	2.8e-05			NonCoding
TC02001279.hg.1	6.24	7.36	2.17	5.32e-09	2.72e-07	RPL37A	6168	Coding
TC16000568.hg.1	9.64	10.75	2.17	3.3e-09	1.84e-07	NIP7	51388	Coding
TC01002956.hg.1	4.73	5.84	2.17	0.0007	0.0049			Coding
TC07002266.hg.1	7.18	8.29	2.17	0.0002	0.0015			NonCoding
TC12001835.hg.1	5.78	6.89	2.17	1.16e-08	5.01e-07	USP44	84101	Coding
TC05002481.hg.1	9.3	10.41	2.17	0.0021	0.0115			NonCoding
TC03000362.hg.1	6.25	7.37	2.17	8.67e-11	1.12e-08	CCDC66	285331	Coding
TC17001786.hg.1	9.72	10.83	2.16	6.31e-08	2.01e-06	FTSJ3	117246	Coding
TC16000989.hg.1	8.69	9.8	2.16	1.87e-07	4.96e-06	NUPR1	26471	Coding
TC20001730.hg.1	7.4	8.52	2.16	4.05e-06	6.34e-05	C20orf24	55969	Coding
TC10002534.hg.1	4.66	5.78	2.16	2.73e-07	6.75e-06			NonCoding
TC12000062.hg.1	7.4	8.51	2.16	2.08e-07	5.42e-06	RAD51AP1	10635	Coding
TC14001509.hg.1	9.93	11.04	2.16	3.85e-08	1.35e-06	WARS	7453	Coding
TC01001736.hg.1	9.9	11.01	2.16	8.9e-11	1.14e-08	CD55	1604	Coding
TC16000173.hg.1	6.15	7.26	2.16	0.0119	0.0444			Coding
TC16001680.hg.1	4.49	5.6	2.16	0.002	0.0113			NonCoding
TC14000899.hg.1	5.85	6.96	2.16	0.0038	0.0187			Coding
TC6_cox_hap2000224.hg.1	8.12	9.24	2.16	8.29e-07	1.71e-05			NonCoding
TC16000344.hg.1	9.13	10.24	2.16	0.0416	0.1116	NPIPB4; NPIPB3	440345; 23117	Coding
TC02003044.hg.1	4.02	5.13	2.16	0.0125	0.0463			NonCoding
TC14001410.hg.1	3.47	4.59	2.16	0.0023	0.0127			Coding
TC19001581.hg.1	5.46	6.57	2.16	1.56e-09	1.01e-07	PSG2; PSG5; PSG3	5670; 5673; 5671	Coding
TC10000031.hg.1	5.57	6.68	2.16	2.24e-05	0.0003			Coding
TC19001149.hg.1	10.75	11.86	2.16	1.55e-07	4.22e-06	ZNF121	7675	Coding
TC12003282.hg.1	9.78	10.89	2.16	7.05e-09	3.41e-07	LLPH	84298	Coding
TC03000373.hg.1	4.19	5.29	2.16	0.0005	0.0035			Coding
TC05002564.hg.1	7.35	8.46	2.16	5.7e-09	2.89e-07	EPB41L4A-AS1	114915	NonCoding
TC09000584.hg.1	10.06	11.17	2.16	1.4e-08	5.8e-07	ATP6V1G1	9550	Coding
TC04002365.hg.1	4.04	5.15	2.16	1.12e-05	0.0001	SLC25A4	291	NonCoding
TC22000262.hg.1	5.78	6.89	2.16	4.37e-09	2.32e-07	APOL6	80830	Coding
TC16001087.hg.1	11.57	12.68	2.15	4.32e-10	3.81e-08	DNAJA2	10294	Coding
TC06001956.hg.1	7.34	8.44	2.15	3.05e-06	5.01e-05	NDUFAF4	29078	Coding
TC09000660.hg.1	7.56	8.66	2.15	2.06e-08	7.99e-07	ZBTB43	23099	Coding
TC19002201.hg.1	7.94	9.05	2.15	5.63e-08	1.83e-06	ATF5	22809	NonCoding
TC06001394.hg.1	10.45	11.55	2.15	0.0052	0.0239			Coding
TC15002000.hg.1	6.5	7.61	2.15	2.46e-09	1.46e-07	LINS1	55180	Coding
TC07001266.hg.1	6.98	8.09	2.15	7.29e-10	5.59e-08	RP9	6100	Coding
TC08000258.hg.1	9.07	10.18	2.15	3.84e-10	3.48e-08	MAK16	84549	Coding
TC16000472.hg.1	7.58	8.69	2.15	0.0013	0.0081	MT1B	4490	Coding
TC19001540.hg.1	5.96	7.06	2.15	1.34e-07	3.75e-06	SERTAD1	29950	Coding
TC01006388.hg.1	8.98	10.08	2.15	1.75e-08	6.97e-07	RBM34	23029	Coding
TC01002155.hg.1	5.83	6.93	2.15	1.56e-08	6.37e-07	KLHL21	9903	Coding
TC16001670.hg.1	5.29	6.39	2.15	1.43e-05	0.0002	COTL1	23406	NonCoding
TC19001757.hg.1	4.99	6.09	2.15	0.0002	0.0018	SNORD88C	692204	Coding
TC05000361.hg.1	11.71	12.81	2.15	1.15e-07	3.32e-06	NSA2	10412	Coding
TC19001706.hg.1	6.4	7.5	2.15	0.0001	0.0011	SNAR-G2	100170228	Coding
TC03000565.hg.1	5.24	6.34	2.14	2.24e-06	3.89e-05			Coding
TC01005850.hg.1	6.22	7.32	2.14	0.0001	0.0011			NonCoding
TC11001822.hg.1	8.53	9.64	2.14	0.0212	0.0683			Coding
TC02001224.hg.1	5.39	6.49	2.14	6.73e-08	2.13e-06	CPO	130749	Coding
TC06001361.hg.1	4.79	5.89	2.14	0.0001	0.001			Coding
TC06001363.hg.1	4.79	5.89	2.14	0.0001	0.001			Coding
TC17000131.hg.1	4.79	5.89	2.14	0.0001	0.001			Coding
TC10001674.hg.1	8.97	10.07	2.14	2.85e-09	1.64e-07	CCDC186; MIR2110	55088; 100302224	Coding
TC17001950.hg.1	5.12	6.22	2.14	0.0014	0.0085	MIR4740	100616294	Coding
TC19001384.hg.1	4.72	5.82	2.14	0.0003	0.0024			Coding
TC11002578.hg.1	4.51	5.61	2.14	3.07e-05	0.0004			NonCoding
TC03002108.hg.1	12.53	13.63	2.14	1.6e-08	6.47e-07	CLDN1	9076	Coding
TC06000259.hg.1	10.45	11.55	2.14	0.0045	0.0212			Coding
TC07000395.hg.1	7.46	8.55	2.14	1.22e-07	3.48e-06	ZNF92	168374	Coding
TC09001246.hg.1	3.83	4.93	2.14	0.0114	0.0432			Coding
TC06000640.hg.1	8.09	9.19	2.14	1.57e-06	2.91e-05	CENPQ	55166	Coding
TC06000197.hg.1	10.46	11.56	2.14	0.005	0.0231			Coding
TC06001389.hg.1	10.46	11.56	2.14	0.005	0.0231			Coding
TC06001393.hg.1	10.46	11.56	2.14	0.005	0.0231			Coding
TC14000779.hg.1	10.46	11.56	2.14	0.005	0.0231			Coding
TC17000134.hg.1	10.46	11.56	2.14	0.005	0.0231			Coding
TC08001226.hg.1	6.85	7.95	2.14	0.0023	0.0125			Coding
TC14000898.hg.1	6.97	8.06	2.14	0.001	0.0064			Coding
TC01002707.hg.1	9.48	10.58	2.14	1.98e-09	1.22e-07	MYSM1	114803	Coding
TC19001582.hg.1	6.08	7.18	2.14	1.02e-08	4.54e-07	PSG5; PSG3	5673; 5671	Coding
TC15000497.hg.1	6.96	8.06	2.14	8.15e-05	0.0008			Coding
TC05001832.hg.1	14.69	15.78	2.14	1.14e-10	1.36e-08	HSPA9	3313	Coding
TC10001640.hg.1	6.2	7.3	2.14	6.63e-07	1.43e-05	MIR4482	100616323	Coding
TC0X000579.hg.1	6.61	7.7	2.14	8.69e-10	6.38e-08	LONRF3	79836	Coding
TC15001902.hg.1	6.24	7.34	2.13	0.0001	0.001			Coding
TC01000932.hg.1	10.13	11.22	2.13	5.85e-07	1.29e-05	PRPF38B	55119	Coding
TC10000099.hg.1	15.74	16.83	2.13	0.0004	0.0027	RNU6-1; RNU6-2	26827; 26826	Coding
TC01003430.hg.1	7.19	8.29	2.13	0.0021	0.0117			Coding
TC01003433.hg.1	7.19	8.29	2.13	0.0021	0.0117			Coding
TC01003436.hg.1	7.19	8.29	2.13	0.0021	0.0117			Coding
TC01003439.hg.1	7.19	8.29	2.13	0.0021	0.0117			Coding
TC01003442.hg.1	7.19	8.29	2.13	0.0021	0.0117			Coding
TC06000244.hg.1	7.19	8.29	2.13	0.0021	0.0117			Coding
TC06000247.hg.1	7.19	8.29	2.13	0.0021	0.0117			Coding
TC12000746.hg.1	7.19	8.29	2.13	0.0021	0.0117			Coding
TC12002101.hg.1	7.19	8.29	2.13	0.0021	0.0117			Coding
TC12002104.hg.1	7.19	8.29	2.13	0.0021	0.0117			Coding
TC04001342.hg.1	9.86	10.95	2.13	7.04e-11	9.79e-09	LIN54	132660	Coding
TC02000434.hg.1	4.72	5.81	2.13	0.0015	0.0091			Coding
TC01003742.hg.1	8.22	9.32	2.13	5.36e-08	1.76e-06	RBBP5	5929	Coding
TC07000587.hg.1	5.48	6.57	2.13	2.35e-08	8.87e-07	NPTX2	4885	Coding
TC09002662.hg.1	10.35	11.44	2.13	6.72e-10	5.28e-08			NonCoding
TC07000399.hg.1	14.48	15.57	2.13	0.003	0.0154	SNORA22	677807	Coding
TC14000617.hg.1	3.36	4.45	2.13	9.81e-06	0.0001			Coding
TC15000050.hg.1	8.74	9.83	2.13	0.0091	0.0364	SNORD116-3; SNORD116-9	100033415; 100033421	Coding
TC15000055.hg.1	8.74	9.83	2.13	0.0091	0.0364	SNORD116-9; SNORD116-3	100033421; 100033415	Coding
TC03002208.hg.1	6.49	7.58	2.13	4.31e-05	0.0005			NonCoding
TC10001835.hg.1	5.58	6.67	2.13	2.53e-07	6.33e-06			NonCoding
TC13000350.hg.1	4.52	5.61	2.13	0.0023	0.0125	RNU6-83P	100873782	Coding
TC02000190.hg.1	12	13.09	2.13	0.0208	0.0675			Coding
TC10001341.hg.1	9.48	10.57	2.13	8.26e-12	1.97e-09	HERC4	26091	Coding
TC19001656.hg.1	9.64	10.72	2.13	4.45e-07	1.03e-05	SLC1A5	6510	Coding
TC12001746.hg.1	5.49	6.57	2.13	0.0001	0.0012			Coding
TC09001503.hg.1	8.65	9.74	2.12	7.93e-10	5.97e-08	POLE3	54107	Coding
TC15000356.hg.1	7.67	8.75	2.12	9.59e-08	2.85e-06	SPATA5L1	79029	Coding
TC06000577.hg.1	6.48	7.57	2.12	5.79e-09	2.92e-07	BYSL	705	Coding
TC03001018.hg.1	9.3	10.39	2.12	1.37e-08	5.69e-07	DNAJB11	51726	Coding
TC01000301.hg.1	8.65	9.74	2.12	4.23e-10	3.75e-08	PITHD1	57095	Coding
TC01004603.hg.1	9.89	10.97	2.12	4.68e-06	7.17e-05	SARS	6301	NonCoding
TC15000425.hg.1	5.45	6.53	2.12	5.34e-06	8.02e-05	EEF1B2P1		Coding
TC05003354.hg.1	13.23	14.32	2.12	5.9e-06	8.72e-05	LOC100130394	100130394	NonCoding
TC01001667.hg.1	8.87	9.95	2.12	1.08e-07	3.14e-06	TIMM17A	10440	Coding
TC05003005.hg.1	12.01	13.1	2.12	6.57e-09	3.22e-07			NonCoding
TC19000386.hg.1	9.45	10.54	2.12	1.09e-08	4.73e-07	ZNF85	7639	Coding
TC08002509.hg.1	9.65	10.73	2.12	2.82e-06	4.69e-05	TATDN1	83940	NonCoding
TC02002777.hg.1	7.47	8.55	2.12	2.85e-08	1.05e-06	RNF25	64320	Coding
TC14001396.hg.1	7.57	8.65	2.11	0.018	0.0607			Coding
TC05001142.hg.1	10.9	11.98	2.11	0.0037	0.0184	MIR4454	100616234	Coding
TC01003416.hg.1	10.73	11.81	2.11	1.39e-05	0.0002	PFDN2	5202	Coding
TC08000612.hg.1	10.82	11.9	2.11	2.85e-08	1.05e-06	POLR2K	5440	Coding
TC10000269.hg.1	8.9	9.98	2.11	3.94e-09	2.14e-07	CSGALNACT2	55454	Coding
TC16000079.hg.1	6.23	7.31	2.11	5.03e-08	1.68e-06	LOC652276	652276	Coding
TC12000418.hg.1	9.21	10.29	2.11	5.66e-07	1.25e-05	KRT7	3855	Coding
TC19002413.hg.1	10.21	11.29	2.11	5.25e-06	7.9e-05			NonCoding
TC6_qbl_hap6000206.hg.1	7.97	9.05	2.11	7.45e-07	1.57e-05			NonCoding
TC06004099.hg.1	10.75	11.83	2.11	1.6e-08	6.47e-07	LTV1	84946	Coding
TC01003741.hg.1	4.41	5.48	2.11	1.07e-05	0.0001	TMEM81	388730	Coding
TC05002183.hg.1	5.16	6.23	2.11	0.0034	0.0172			NonCoding
TC11001690.hg.1	5.47	6.54	2.11	2.66e-05	0.0003			Coding
TC17002196.hg.1	6.58	7.65	2.11	2.88e-07	7.07e-06	NR1D1	9572	NonCoding
TC20001537.hg.1	7.6	8.68	2.11	1.11e-05	0.0001	PLAGL2	5326	NonCoding
TC20000026.hg.1	8.78	9.85	2.11	1.17e-08	5.02e-07	NOP56; SNORD57; SNORD56; SNORA51; SNORD110; SNORD86; MIR1292	10528; 26792; 26793; 677831; 692213; 692201; 100302138	Coding
TC19001316.hg.1	10.86	11.93	2.11	0.0002	0.002			Coding
TC15002509.hg.1	6.98	8.06	2.11	2.66e-05	0.0003	ZSCAN29	146050	NonCoding
TC07001698.hg.1	4.11	5.19	2.11	0.0011	0.007			Coding
TC04001128.hg.1	15.42	16.49	2.11	0.002	0.0114			Coding
TC08000390.hg.1	15.42	16.49	2.11	0.002	0.0114			Coding
TC08000693.hg.1	15.42	16.49	2.11	0.002	0.0114			Coding
TC06002278.hg.1	13.79	14.87	2.11	0.0029	0.0153	SNORA20	677806	Coding
TC06001411.hg.1	5.81	6.88	2.11	0.0043	0.0206			Coding
TC07000786.hg.1	8.51	9.59	2.11	1.42e-06	2.68e-05	ATP6V1F	9296	Coding
TC6_apd_hap1000116.hg.1	7.97	9.05	2.11	1.57e-06	2.91e-05			NonCoding
TC6_dbb_hap3000206.hg.1	7.97	9.05	2.11	1.57e-06	2.91e-05			NonCoding
TC17001177.hg.1	7.09	8.17	2.11	2.6e-06	4.41e-05	UPF3AP1		Coding
TC06002697.hg.1	3.87	4.95	2.11	1.56e-05	0.0002			NonCoding
TC22000026.hg.1	5.63	6.71	2.11	2.48e-07	6.24e-06			Coding
TC10000471.hg.1	7.33	8.4	2.1	6.16e-09	3.06e-07	ZSWIM8	23053	Coding
TC11001465.hg.1	7.53	8.6	2.1	1.8e-10	1.91e-08	HPS5; H6PD	11234; 9563	Coding
TC19002039.hg.1	10.62	11.7	2.1	1.04e-06	2.06e-05			NonCoding
TC01001348.hg.1	8.86	9.94	2.1	3.45e-09	1.9e-07	IFI16	3428	Coding
TC13000854.hg.1	8.14	9.22	2.1	5.73e-09	2.9e-07	TEX30	93081	Coding
TC19000381.hg.1	8.97	10.04	2.1	2.64e-10	2.61e-08	ZNF253	56242	Coding
TC08001459.hg.1	7.23	8.3	2.1	0.0017	0.01	SNORA72	26775	Coding
TC07001724.hg.1	7.39	8.46	2.1	9.1e-10	6.61e-08	ORC5	5001	Coding
TC03001919.hg.1	9.7	10.77	2.1	3.13e-10	2.94e-08	DHX36	170506	Coding
TC05001073.hg.1	10.95	12.02	2.1	0.014	0.0502			Coding
TC05002154.hg.1	10.95	12.02	2.1	0.014	0.0502			Coding
TC05002158.hg.1	10.95	12.02	2.1	0.014	0.0502			Coding
TC11000790.hg.1	10.13	11.2	2.1	1.51e-10	1.69e-08	POLD3	10714	Coding
TC09002074.hg.1	13.41	14.49	2.1	0.0017	0.0097	CKS2	1164	NonCoding
TC19001603.hg.1	4.14	5.21	2.1	4.08e-05	0.0004	LOC100379224	100379224	Coding
TC12001669.hg.1	6.6	7.67	2.1	0.002	0.0111			Coding
TC07002007.hg.1	5.79	6.86	2.1	0.0002	0.0019			Coding
TC14002077.hg.1	4.99	6.06	2.1	0.0018	0.0104	RBM25	58517	NonCoding
TC08001327.hg.1	3.77	4.84	2.1	1.62e-05	0.0002	C8orf89	100130301	Coding
TC16000720.hg.1	7.91	8.98	2.1	1.47e-08	6.04e-07	POLR3K	51728	Coding
TC16000319.hg.1	8.32	9.39	2.1	0.0017	0.01	B2M	567	Coding
TC21000332.hg.1	5.78	6.84	2.1	6.78e-07	1.46e-05	LINC00158	54072	Coding
TC0X002204.hg.1	6.86	7.92	2.1	0.0168	0.0576	SLC25A5	292	NonCoding
TC09001775.hg.1	7.44	8.51	2.1	2.58e-07	6.44e-06	ZMYND19	116225	Coding
TC20001126.hg.1	8.34	9.4	2.1	0.0001	0.0011	LINC00493	388789	NonCoding
TC14000684.hg.1	4.07	5.14	2.1	0.0009	0.0058	SNORD114-7	767583	Coding
TC16000202.hg.1	14.08	15.14	2.1	1.37e-05	0.0002	NPIPA1; NPIPA5; NPIPA8; NPIPA7; PKD1P1	9284; 100288332; 101059953; 101059938; 339044	Coding
TC05003148.hg.1	3.11	4.18	2.09	0.0086	0.0351			NonCoding
TC05001569.hg.1	6.15	7.22	2.09	8.34e-05	0.0008			Coding
TC12000263.hg.1	9.7	10.77	2.09	2.43e-10	2.45e-08	STK38L	23012	Coding
TC13000793.hg.1	8.26	9.32	2.09	1.17e-08	5.02e-07	TGDS	23483	Coding
TC09002005.hg.1	4.58	5.64	2.09	8.49e-06	0.0001			NonCoding
TC19000687.hg.1	8.09	9.16	2.09	0.001	0.0064	SNAR-C2; SNAR-C5; SNAR-C1	100170218; 100170223; 100170225	Coding
TC19000690.hg.1	8.09	9.16	2.09	0.001	0.0064	SNAR-C1; SNAR-C2; SNAR-C5	100170225; 100170218; 100170223	Coding
TC19000695.hg.1	8.09	9.16	2.09	0.001	0.0064	SNAR-C1; SNAR-C2; SNAR-C5	100170225; 100170218; 100170223	Coding
TC05001778.hg.1	7.22	8.29	2.09	3.45e-06	5.53e-05	ZCCHC10	54819	Coding
TC19002629.hg.1	8.75	9.81	2.09	9.98e-05	0.0009	IFI30	10437	Coding
TC02000726.hg.1	4.62	5.68	2.09	3.29e-06	5.34e-05	FOXD4L1	200350	Coding
TC18000133.hg.1	9.38	10.44	2.09	7.82e-09	3.69e-07	RNF138	51444	Coding
TC15000054.hg.1	8.35	9.41	2.09	0.0268	0.0812	SNORD116-8	100033420	Coding
TC14000285.hg.1	4.33	5.39	2.09	0.005	0.0233			Coding
TC12001454.hg.1	10	11.06	2.09	0.0158	0.0551	SNORA2A	677793	Coding
TC15000793.hg.1	7.71	8.77	2.09	9.47e-10	6.8e-08	WHAMM	123720	Coding
TC01006297.hg.1	8.07	9.13	2.09	1.45e-08	5.96e-07	CDK11A; CDK11B	728642; 984	Coding
TC11001632.hg.1	4.12	5.18	2.09	0.0028	0.0147			Coding
TC08001175.hg.1	6.87	7.93	2.09	1.49e-08	6.1e-07	PLAT	5327	Coding
TC03000664.hg.1	7.73	8.79	2.08	6.75e-07	1.45e-05	MCM2	4171	Coding
TC07000798.hg.1	4.93	5.99	2.08	4.47e-09	2.35e-07	STRIP2	57464	Coding
TC20000940.hg.1	12.81	13.87	2.08	4.83e-08	1.63e-06	DPM1	8813	Coding
TC03001215.hg.1	5.78	6.84	2.08	3.37e-08	1.21e-06	DPH3	285381	Coding
TC6_mann_hap4000181.hg.1	7.37	8.43	2.08	8.44e-06	0.0001			NonCoding
TC19002707.hg.1	4.68	5.74	2.08	4.73e-10	4.07e-08	PSG8	440533	Coding
TC20000941.hg.1	4.83	5.89	2.08	3.11e-09	1.77e-07	KCNG1	3755	Coding
TC15001739.hg.1	14.78	15.83	2.08	3.89e-07	9.14e-06	RPL9	6133	Coding
TC12000993.hg.1	7.29	8.35	2.08	2.38e-07	6.03e-06	ATP6V0A2	23545	Coding
TC15002184.hg.1	8.71	9.77	2.08	1.33e-07	3.73e-06	SPATA5L1	79029	NonCoding
TC0X001716.hg.1	4.34	5.39	2.08	0.0002	0.0017	KDM5C	8242	NonCoding
TC18000522.hg.1	13.1	14.16	2.08	0.0104	0.0403	SNORA37	677819	Coding
TC02002860.hg.1	10.97	12.03	2.08	0.0018	0.0106	SNORA75	654321	Coding
TC02001746.hg.1	8.02	9.07	2.08	6.26e-09	3.09e-07	CDC42EP3	10602	Coding
TC15001464.hg.1	11.42	12.47	2.08	6.1e-07	1.33e-05	RSL24D1	51187	Coding
TC19000402.hg.1	10.57	11.62	2.07	4.78e-09	2.5e-07	ZNF730	100129543	Coding
TC13000145.hg.1	7.67	8.73	2.07	8.44e-11	1.1e-08	NAA16	79612	Coding
TC12002966.hg.1	5.36	6.42	2.07	0.0012	0.0075			NonCoding
TC19002472.hg.1	4.81	5.86	2.07	0.0004	0.0032			NonCoding
TC06000690.hg.1	6.99	8.04	2.07	0.009	0.0363			Coding
TC22000382.hg.1	7	8.05	2.07	1.27e-06	2.44e-05	RIBC2	26150	Coding
TC11001536.hg.1	10.52	11.57	2.07	5.4e-10	4.46e-08	CSTF3	1479	Coding
TC06000596.hg.1	7.81	8.86	2.07	4.93e-08	1.65e-06	SRF	6722	Coding
TC6_apd_hap1000061.hg.1	4.71	5.76	2.07	7.6e-05	0.0008	ZFP57	346171	Coding
TC03001178.hg.1	7.05	8.1	2.07	0.0055	0.0248			Coding
TC06004111.hg.1	7.74	8.79	2.07	1.04e-06	2.05e-05	EEF1E1	9521	Coding
TC06002728.hg.1	3.98	5.03	2.07	9.96e-06	0.0001			NonCoding
TC11002208.hg.1	8.81	9.86	2.07	2.68e-10	2.64e-08	FAM76B	143684	Coding
TC08001451.hg.1	9.38	10.43	2.07	2.28e-08	8.65e-07	MTERF3	51001	Coding
TC19001369.hg.1	9.55	10.6	2.07	6.26e-09	3.09e-07	ZNF675	171392	Coding
TC08001051.hg.1	10.69	11.73	2.07	9.75e-07	1.96e-05	TNFRSF10D	8793	Coding
TC01001173.hg.1	8.39	9.44	2.07	2.29e-07	5.84e-06	HIST2H4B; HIST2H4A	554313; 8370	Coding
TC16000081.hg.1	5.89	6.94	2.07	0.0003	0.0024	FLJ42627	645644	Coding
TC08002160.hg.1	6.97	8.02	2.07	7.04e-05	0.0007			NonCoding
TC09002759.hg.1	4.22	5.27	2.07	1.22e-07	3.47e-06			NonCoding
TC20000235.hg.1	12.14	13.19	2.07	7.13e-09	3.44e-07	CHMP4B	128866	Coding
TC15001271.hg.1	10.23	11.27	2.07	2.53e-10	2.53e-08	UBR1	197131	Coding
TC03001512.hg.1	7.34	8.39	2.07	1.42e-07	3.92e-06	ID2B	84099	Coding
TC19001742.hg.1	9.7	10.75	2.07	0.0012	0.0075	SNAR-D	100170227	Coding
TC05003427.hg.1	9.77	10.81	2.06	7.64e-11	1.03e-08	FNIP1	96459	Coding
TC0X001317.hg.1	5.94	6.98	2.06	0.0015	0.0088	NKAP	79576	Coding
TC12003087.hg.1	6.77	7.82	2.06	3.18e-07	7.67e-06	MAPKAPK5-AS1	51275	NonCoding
TC09000497.hg.1	5.93	6.97	2.06	1.48e-09	9.78e-08	NANS	54187	Coding
TC02000188.hg.1	7.23	8.27	2.06	0.0001	0.001	SNORD92	692209	Coding
TC13000557.hg.1	4.08	5.13	2.06	0.0023	0.0128			Coding
TC12002109.hg.1	4.81	5.85	2.06	4.19e-08	1.45e-06	LINC00944	387895	Coding
TC12002861.hg.1	8.65	9.69	2.06	4.99e-07	1.13e-05			NonCoding
TC01001564.hg.1	14.11	15.16	2.06	0.0006	0.0044			Coding
TC08002455.hg.1	10.79	11.83	2.06	1.07e-06	2.1e-05	KLF10	7071	NonCoding
TC19002153.hg.1	5.89	6.93	2.06	1.09e-05	0.0001	PINLYP	390940	NonCoding
TC19001340.hg.1	8.25	9.3	2.06	6.41e-08	2.04e-06	ZNF506	440515	Coding
TC09002026.hg.1	4.37	5.42	2.06	2.14e-06	3.76e-05			NonCoding
TC15002112.hg.1	5.39	6.43	2.06	2.05e-06	3.62e-05			NonCoding
TC02000428.hg.1	8.42	9.46	2.06	3.01e-08	1.1e-06	MPHOSPH10	10199	Coding
TC15002016.hg.1	5.84	6.88	2.06	3.13e-05	0.0004			Coding
TC01004984.hg.1	4.39	5.43	2.06	0.0003	0.0024			NonCoding
TC01005121.hg.1	4.29	5.33	2.06	2.91e-05	0.0003			NonCoding
TC19002364.hg.1	6.18	7.22	2.06	8.91e-05	0.0009			NonCoding
TC01005410.hg.1	6.56	7.61	2.06	2.04e-05	0.0003	MTF1	4520	NonCoding
TC01001934.hg.1	7.26	8.3	2.06	1.74e-08	6.96e-07	COA6	388753	Coding
TC06000027.hg.1	6.36	7.4	2.06	0.001	0.0067			Coding
TC21000420.hg.1	5.4	6.45	2.06	1.25e-10	1.47e-08	RCAN1	1827	Coding
TC01000819.hg.1	5	6.04	2.06	3.92e-05	0.0004			Coding
TC15002166.hg.1	8.29	9.33	2.06	0.0002	0.0014			NonCoding
TC06000888.hg.1	11.58	12.62	2.06	4.63e-10	4.02e-08	RPF2	84154	Coding
TC03000982.hg.1	6.62	7.66	2.06	2.85e-06	4.75e-05			Coding
TC15000997.hg.1	7.19	8.23	2.06	0.0026	0.0138			Coding
TC15000840.hg.1	5.49	6.53	2.06	1.05e-09	7.37e-08	AEN	64782	Coding
TC02000743.hg.1	4.64	5.68	2.05	1.33e-05	0.0002			Coding
TC15000987.hg.1	7.23	8.27	2.05	0.0078	0.0325			Coding
TC08000437.hg.1	5.36	6.4	2.05	0.0043	0.0206			Coding
TC05000300.hg.1	6.25	7.29	2.05	3.57e-06	5.7e-05	MRPS36	92259	Coding
TC06000232.hg.1	6.18	7.22	2.05	0.0229	0.0724			Coding
TC02001990.hg.1	10.31	11.35	2.05	2.48e-05	0.0003			Coding
TC19001474.hg.1	6.09	7.13	2.05	1.28e-08	5.38e-07	LINC01534	101927621	Coding
TC19000388.hg.1	8.45	9.49	2.05	4.06e-09	2.19e-07	ZNF714	148206	Coding
TC05003399.hg.1	6.72	7.76	2.05	3.35e-09	1.86e-07	SRP19; ZRSR1	6728; 7310	Coding
TC07001861.hg.1	7.33	8.37	2.05	7.83e-10	5.91e-08	TMEM209	84928	Coding
TC12003241.hg.1	10.09	11.13	2.05	3.98e-06	6.24e-05	PRR13	54458	Coding
TC14000016.hg.1	6.89	7.92	2.05	2.88e-06	4.78e-05			Coding
TC19001633.hg.1	7.44	8.48	2.05	3.04e-06	5e-05	DMWD	1762	Coding
TC10000297.hg.1	4.65	5.68	2.05	0.002	0.0111			Coding
TC10000318.hg.1	4.65	5.68	2.05	0.002	0.0111	RNA5SP314		Coding
TC10001284.hg.1	4.65	5.68	2.05	0.002	0.0111			Coding
TC02001695.hg.1	5.32	6.35	2.05	1.65e-10	1.78e-08	RBKS	64080	Coding
TC13001341.hg.1	11.01	12.05	2.05	7.92e-09	3.73e-07	PSPC1	55269	NonCoding
TC12003151.hg.1	4.73	5.76	2.05	3.74e-10	3.4e-08			NonCoding
TC19001182.hg.1	7.82	8.85	2.05	4.28e-05	0.0005	TMEM205	374882	Coding
TC20001280.hg.1	4.38	5.41	2.05	0.0002	0.002			NonCoding
TC14001842.hg.1	3.95	4.98	2.05	4.25e-05	0.0005			NonCoding
TC02001644.hg.1	10.61	11.64	2.05	5.54e-05	0.0006	SF3B6	51639	Coding
TC11002832.hg.1	14.06	15.1	2.05	0.0004	0.0028			NonCoding
TC09001447.hg.1	6.43	7.46	2.05	1.56e-10	1.72e-08	KLF4	9314	Coding
TC15002113.hg.1	5.2	6.23	2.04	0.0013	0.0081			NonCoding
TC12001435.hg.1	11.67	12.7	2.04	2.98e-08	1.09e-06	RPAP3	79657	Coding
TC18000947.hg.1	4.26	5.29	2.04	8.77e-05	0.0008	RNF152	220441	NonCoding
TC16001296.hg.1	11.35	12.38	2.04	3.32e-06	5.37e-05	CMC2	56942	Coding
TC02003138.hg.1	12.7	13.73	2.04	5.2e-08	1.72e-06	YPEL5	51646	NonCoding
TC14000561.hg.1	8.29	9.32	2.04	9.67e-05	0.0009			Coding
TC17002810.hg.1	5.46	6.49	2.04	2.04e-05	0.0003	CBX4	8535	NonCoding
TC10002066.hg.1	13.42	14.45	2.04	3.46e-05	0.0004			NonCoding
TC06000237.hg.1	8.01	9.04	2.04	0.0032	0.0164			Coding
TC12001123.hg.1	8.76	9.79	2.04	4.95e-09	2.57e-07	C12orf4	57102	Coding
TC01004231.hg.1	5.06	6.08	2.04	0.002	0.0115			NonCoding
TC01002466.hg.1	5.61	6.64	2.04	0.0017	0.01			Coding
TC03002959.hg.1	4.99	6.02	2.04	1.84e-05	0.0002	MITF	4286	NonCoding
TC01003288.hg.1	4.94	5.97	2.04	0.0102	0.0395	MIR190B	100126346	Coding
TC0X000319.hg.1	4.73	5.76	2.04	2.37e-05	0.0003			Coding
TC21000881.hg.1	5.04	6.06	2.04	2.57e-08	9.56e-07	LINC00158	54072	NonCoding
TC17000819.hg.1	6.86	7.89	2.04	1.08e-07	3.16e-06	SOX9	6662	Coding
TC09002286.hg.1	6.36	7.39	2.04	0.0002	0.0016	SH3GLB2	56904	NonCoding
TC01002518.hg.1	8.13	9.16	2.04	6.6e-10	5.21e-08	SNIP1	79753	Coding
TC09001348.hg.1	3.58	4.6	2.04	1.57e-05	0.0002			Coding
TC02001128.hg.1	9.15	10.18	2.04	1.16e-09	8e-08	NABP1	64859	Coding
TC12001975.hg.1	6.72	7.75	2.04	1.71e-06	3.12e-05	MAPKAPK5-AS1	51275	Coding
TC22001388.hg.1	4.87	5.89	2.04	9.97e-07	1.99e-05			NonCoding
TC10001362.hg.1	11.79	12.82	2.04	1.32e-06	2.51e-05	PPA1	5464	Coding
TC03000506.hg.1	10.05	11.08	2.03	9.7e-12	2.23e-09	TBC1D23	55773	Coding
TC12001640.hg.1	7.67	8.7	2.03	4.53e-06	6.98e-05	LOC100506844	100506844	Coding
TC06000997.hg.1	8.06	9.09	2.03	6.93e-06	9.97e-05	SNORD101; SNORD100; SNORA33	594837; 594838; 594839	Coding
TC03003204.hg.1	8.7	9.73	2.03	1.46e-05	0.0002	PHC3	80012	NonCoding
TC09002863.hg.1	5.95	6.98	2.03	2.01e-05	0.0002			NonCoding
TC01005801.hg.1	5.23	6.25	2.03	0.0009	0.0061			NonCoding
TC16001381.hg.1	9.65	10.67	2.03	0.0221	0.0704	RPS2	6187	NonCoding
TC10000405.hg.1	4.13	5.15	2.03	1.03e-05	0.0001			Coding
TC13001019.hg.1	6.07	7.09	2.03	1.05e-05	0.0001	SUPT20H	55578	NonCoding
TC01001689.hg.1	4.86	5.89	2.03	0.0026	0.0141	SNORA77	677843	Coding
TC01004272.hg.1	10.01	11.03	2.03	2.11e-08	8.13e-07			NonCoding
TC03000337.hg.1	5.63	6.65	2.03	1.08e-08	4.72e-07	SMIM4	440957	Coding
TC06000252.hg.1	5.07	6.09	2.03	0.0008	0.0056			Coding
TC0X001406.hg.1	6.32	7.34	2.03	0.004	0.0197			Coding
TC02001101.hg.1	7.73	8.74	2.03	1.84e-08	7.27e-07	FAM171B	165215	Coding
TC08001852.hg.1	6.24	7.26	2.03	6.42e-05	0.0007	ESCO2	157570	NonCoding
TC13001686.hg.1	6.11	7.13	2.03	6.59e-06	9.55e-05			NonCoding
TC08000374.hg.1	8.93	9.95	2.03	6.22e-08	1.99e-06	MRPL15	29088	Coding
TC11000910.hg.1	12.9	13.92	2.03	0.0018	0.0102	SCARNA9; SCARNA9L	619383; 100158262	Coding
TC01004738.hg.1	5.68	6.7	2.03	7.38e-05	0.0007			NonCoding
TC06003165.hg.1	5.1	6.12	2.03	0.0002	0.0018			NonCoding
TC10001545.hg.1	7.72	8.74	2.03	2.97e-09	1.7e-07	NOC3L	64318	Coding
TC05000453.hg.1	7.33	8.35	2.02	9.85e-10	6.99e-08	SLF1	84250	Coding
TC13001320.hg.1	5.6	6.62	2.02	2.76e-06	4.62e-05	GAS6-AS2	100506394	NonCoding
TC19002158.hg.1	6.65	7.67	2.02	4.84e-06	7.38e-05			NonCoding
TC01005191.hg.1	11.1	12.12	2.02	0.0213	0.0686			NonCoding
TC15000048.hg.1	6.26	7.28	2.02	0.011	0.0419	SNORD116-1	100033413	Coding
TC05002612.hg.1	8.97	9.98	2.02	5.69e-06	8.46e-05	SLC12A2	6558	NonCoding
TC04002294.hg.1	7.96	8.98	2.02	2.35e-09	1.41e-07	FNIP2	57600	NonCoding
TC17002021.hg.1	6.28	7.29	2.02	9.71e-05	0.0009	KIF1C	10749	NonCoding
TC09001655.hg.1	8.77	9.79	2.02	1.21e-08	5.14e-07	C9orf78	51759	Coding
TC02003893.hg.1	11.6	12.62	2.02	2.85e-05	0.0003	SCARNA6	677772	NonCoding
TC04000031.hg.1	12.18	13.2	2.02	0.0031	0.016	SCARNA22	677770	Coding
TC16000621.hg.1	7.87	8.88	2.02	6.43e-06	9.36e-05	TERF2IP	54386	Coding
TC22000840.hg.1	9.26	10.27	2.02	3.57e-08	1.27e-06	NDUFA6	4700	Coding
TC22000826.hg.1	7.78	8.79	2.02	5.49e-08	1.79e-06	PHF5A	84844	Coding
TC01000388.hg.1	12.25	13.27	2.02	0.0243	0.0753	RNU11	26824	Coding
TC01000128.hg.1	15.9	16.91	2.02	0.0008	0.0056			Coding
TC02002540.hg.1	15.9	16.91	2.02	0.0008	0.0056			Coding
TC03000967.hg.1	15.9	16.91	2.02	0.0008	0.0056			Coding
TC07001824.hg.1	15.9	16.91	2.02	0.0008	0.0056			Coding
TC0X001437.hg.1	15.9	16.91	2.02	0.0008	0.0056			Coding
TC14000206.hg.1	15.9	16.91	2.02	0.0008	0.0056	RNU6-7	101954275	Coding
TC14001020.hg.1	15.9	16.91	2.02	0.0008	0.0056	RNU6-8	101954278	Coding
TC15001590.hg.1	15.9	16.91	2.02	0.0008	0.0056	RNU6-1	26827	Coding
TC19000021.hg.1	15.9	16.91	2.02	0.0008	0.0056	RNU6-9	101954271	Coding
TC19000026.hg.1	15.9	16.91	2.02	0.0008	0.0056	RNU6-2	103625684	Coding
TC06000216.hg.1	8.25	9.26	2.02	0.0074	0.0314			Coding
TC06001371.hg.1	8.25	9.26	2.02	0.0074	0.0314			Coding
TC19002172.hg.1	6.52	7.53	2.02	0.0004	0.0028	FOSB	2354	NonCoding
TC17001769.hg.1	9.27	10.29	2.02	4.68e-10	4.04e-08	BRIP1	83990	Coding
TC08000310.hg.1	5.88	6.9	2.02	3.06e-05	0.0004	C8orf4	56892	Coding
TC12000759.hg.1	7.74	8.75	2.02	0.0049	0.023			Coding
TC13000595.hg.1	8.25	9.26	2.02	1.6e-08	6.47e-07	MRPS31	10240	Coding
TC05001367.hg.1	9.97	10.98	2.02	0.009	0.0362	LOC100653008; LOC100652914	100653008; 100652914	Coding
TC19001175.hg.1	12.66	13.67	2.02	0.0004	0.0031			Coding
TC01000514.hg.1	6.34	7.35	2.02	1.74e-06	3.17e-05	ZNF684	127396	Coding
TC10001565.hg.1	9.07	10.09	2.02	0.0079	0.033			Coding
TC01002477.hg.1	7.97	8.99	2.02	0.0001	0.0012	TMEM54	113452	Coding
TC06002235.hg.1	8.06	9.07	2.02	2.69e-10	2.64e-08	RMND1	55005	Coding
TC01000253.hg.1	8.28	9.29	2.02	2.85e-10	2.73e-08	OTUD3	23252	Coding
TC01004199.hg.1	6.22	7.23	2.02	5.74e-06	8.53e-05	LOC105376796	105376796	NonCoding
TC19001348.hg.1	8.26	9.28	2.01	2.58e-08	9.59e-07	ZNF626; ZNF100	199777; 163227	Coding
TC01004064.hg.1	6.9	7.91	2.01	1.31e-07	3.67e-06	ZNF669	79862	Coding
TC02002282.hg.1	5.32	6.33	2.01	1.5e-05	0.0002	IWS1	55677	Coding
TC09001062.hg.1	5.27	6.28	2.01	0.0001	0.001			Coding
TC0X001315.hg.1	9.17	10.18	2.01	1.68e-09	1.08e-07	UPF3B	65109	Coding
TC16001086.hg.1	8.45	9.46	2.01	1.09e-06	2.15e-05	C16orf87	388272	Coding
TC15000586.hg.1	4.83	5.84	2.01	0.0003	0.0022			Coding
TC0X001764.hg.1	5.49	6.5	2.01	0.0158	0.055			NonCoding
TC10000189.hg.1	9.5	10.51	2.01	1.42e-10	1.62e-08	MASTL	84930	Coding
TC06000257.hg.1	6.76	7.77	2.01	0.0086	0.035			Coding
TC03000828.hg.1	4.13	5.13	2.01	5.69e-07	1.26e-05	AADACP1	201651	Coding
TC09001739.hg.1	5.7	6.71	2.01	3.09e-10	2.91e-08	SNORA17A; SNORA17B; SNHG7	677804; 677824; 84973	Coding
TC16000154.hg.1	7.23	8.24	2.01	6.95e-08	2.18e-06	ATF7IP2	80063	Coding
TC03001854.hg.1	8.04	9.05	2.01	2.55e-10	2.54e-08	ATR	545	Coding
TC12000647.hg.1	6.04	7.05	2.01	2.22e-05	0.0003			Coding
TC04000560.hg.1	6.84	7.85	2.01	0.0001	0.0013			Coding
TC08002157.hg.1	5.18	6.19	2.01	0.0003	0.0027	PLEC	5339	NonCoding
TC19001194.hg.1	7.38	8.38	2.01	3e-05	0.0003			Coding
TC11000869.hg.1	7	8.01	2.01	0.0023	0.0128			Coding
TC06001445.hg.1	7.49	8.49	2.01	0.013	0.0475			Coding
TC02004403.hg.1	3.54	4.55	2.01	0.0006	0.004			NonCoding
TC01001431.hg.1	3.7	4.71	2.01	0.0002	0.0017			Coding
TC12000083.hg.1	8.56	9.57	2.01	0.0002	0.0018	SCARNA10	692148	Coding
TC19001806.hg.1	12.51	13.51	2.01	2.18e-08	8.34e-07	ZNF468	90333	Coding
TC14001237.hg.1	10.55	11.55	2.01	5.37e-08	1.77e-06	ATP6V1D	51382	Coding
TC01000938.hg.1	9.74	10.74	2	0.0006	0.004	SCARNA2	677766	Coding
TC06000226.hg.1	7.13	8.13	2	5.09e-06	7.69e-05	MIR3143	100422934	Coding
TC19001810.hg.1	6.98	7.98	2	2.15e-05	0.0003	ZNF702P	79986	Coding
TC01000368.hg.1	7.01	8.01	2	3.82e-09	2.08e-07	STX12	23673	Coding
TC11000858.hg.1	6.69	7.69	2	1.85e-09	1.16e-07	ANKRD42	338699	Coding
TC01000282.hg.1	8.93	9.93	2	6.18e-06	9.05e-05	ZBTB40	9923	Coding
TC01005336.hg.1	4.62	5.62	2	0.0002	0.0017			NonCoding
TC19001232.hg.1	8.62	9.62	2	1.1e-06	2.15e-05	ASF1B	55723	Coding
TC03001995.hg.1	9.39	10.39	2	5.34e-09	2.73e-07	EIF5A2	56648	Coding
TC01005756.hg.1	4.41	5.41	2	2.15e-08	8.27e-07			NonCoding
TC09000863.hg.1	4.5	5.5	2	3.78e-07	8.91e-06	FOXD4	2298	Coding
TC16000384.hg.1	8.97	9.97	2	2.09e-09	1.27e-07	ZNF267	10308	Coding
TC15001476.hg.1	8.76	9.76	2	8.78e-08	2.66e-06	MNS1	55329	Coding
TC06002078.hg.1	10.85	11.85	2	2.15e-05	0.0003	HDDC2	51020	Coding
TC11003251.hg.1	8.77	9.77	2	7.8e-05	0.0008			NonCoding
TC03001176.hg.1	7.12	8.12	2	1.07e-07	3.11e-06	RPL32; SNORA7A	6161; 619563	Coding
TC22001034.hg.1	6.18	7.17	2	0.0002	0.0016	IGLL3P	91353	NonCoding
TC10001704.hg.1	7.07	8.07	2	3.08e-08	1.12e-06	RGS10	6001	Coding
TC13001168.hg.1	3.24	4.23	2	0.0022	0.012			NonCoding
TC16001483.hg.1	5.22	6.22	2	1.83e-05	0.0002			NonCoding
TC11000187.hg.1	10.41	11.41	1.99	1.34e-08	5.59e-07	CTR9	9646	Coding
TC20000385.hg.1	8.22	9.21	1.99	5.89e-08	1.91e-06	DDX27	55661	Coding
TC12002664.hg.1	12.87	13.87	1.99	0.0166	0.0571			NonCoding
TC08001450.hg.1	5.42	6.41	1.99	6e-07	1.32e-05	UQCRB	7381	Coding
TC0X002242.hg.1	4.22	5.21	1.99	1.21e-07	3.46e-06			NonCoding
TC08001088.hg.1	2.9	3.89	1.99	5.87e-05	0.0006	MIR4287	100422828	Coding
TC12001357.hg.1	4.35	5.34	1.99	3.27e-05	0.0004	DDX11-AS1	100506660	Coding
TC21000032.hg.1	4.97	5.96	1.99	0.0061	0.0271			Coding
TC10001655.hg.1	9.43	10.43	1.99	8.8e-09	4.03e-07	SMNDC1	10285	Coding
TC22000711.hg.1	11.01	12.01	1.99	5.7e-09	2.89e-07	EIF3D	8664	Coding
TC20000010.hg.1	8.36	9.35	1.99	0.0001	0.0011	RBCK1	10616	Coding
TC01004600.hg.1	9.45	10.45	1.99	0.0005	0.0036			NonCoding
TC04000278.hg.1	12.12	13.11	1.99	2.32e-09	1.39e-07	SLAIN2	57606	Coding
TC06000221.hg.1	6.03	7.03	1.99	0.0148	0.0523			Coding
TC06002850.hg.1	3.58	4.57	1.99	0.0002	0.0014			NonCoding
TC03002440.hg.1	8.53	9.52	1.99	0.0017	0.01	TRMT10C	54931	NonCoding
TC20001081.hg.1	11.36	12.35	1.99	1.21e-07	3.45e-06			NonCoding
TC07002708.hg.1	6.08	7.07	1.99	0.0046	0.0217			NonCoding
TC19000793.hg.1	9.02	10.01	1.99	4.6e-10	4e-08	ZNF766	90321	Coding
TC11000161.hg.1	10.08	11.07	1.99	3.76e-05	0.0004	SNORA3B	677826	Coding
TC01004343.hg.1	7.79	8.77	1.98	4.27e-08	1.47e-06	C1orf50	79078	NonCoding
TC11002293.hg.1	9.69	10.68	1.98	6.13e-08	1.97e-06	IL18	3606	Coding
TC08002312.hg.1	5.03	6.02	1.98	0.0002	0.0016			NonCoding
TC02004620.hg.1	4.65	5.64	1.98	3.75e-05	0.0004	ZEB2	9839	NonCoding
TC05000189.hg.1	9.7	10.69	1.98	7.74e-12	1.88e-09	C5orf51	285636	Coding
TC0Y000339.hg.1	5.27	6.26	1.98	0.0061	0.027			NonCoding
TC19001308.hg.1	5.99	6.97	1.98	1.45e-07	3.99e-06	ZNF14	7561	Coding
TC19001674.hg.1	4.36	5.35	1.98	3.7e-10	3.38e-08	PLA2G4C	8605	Coding
TC08002311.hg.1	4.19	5.17	1.98	6.49e-06	9.42e-05			NonCoding
TC11000223.hg.1	8.27	9.25	1.98	7.36e-08	2.29e-06	C11orf58	10944	Coding
TC04001378.hg.1	15.93	16.91	1.98	0.0008	0.0054	RNU6-33P	100873748	Coding
TC0X002258.hg.1	8.8	9.79	1.98	0.0004	0.003			NonCoding
TC17000868.hg.1	10.75	11.73	1.98	1.15e-06	2.23e-05	UBALD2	283991	Coding
TC06001053.hg.1	5.24	6.22	1.98	0.0002	0.0014			Coding
TC19002469.hg.1	9.67	10.65	1.98	3.53e-07	8.4e-06			NonCoding
TC19000370.hg.1	4.79	5.77	1.98	8.5e-09	3.93e-07	NCAN	1463	Coding
TC10000009.hg.1	5.22	6.2	1.98	1.02e-07	2.99e-06	IDI2-AS1	55853	Coding
TC07002908.hg.1	8.35	9.33	1.98	0.0002	0.0016			NonCoding
TC0X000834.hg.1	4.24	5.22	1.98	0.0005	0.0039			Coding
TC0X000840.hg.1	4.24	5.22	1.98	0.0005	0.0039			Coding
TC0X000849.hg.1	4.24	5.22	1.98	0.0005	0.0039			Coding
TC13000632.hg.1	12.89	13.87	1.98	0.0014	0.0084	SNORA31	677814	Coding
TC0X000619.hg.1	7.86	8.84	1.98	5.41e-07	1.21e-05	UTP14A	10813	Coding
TC19001950.hg.1	11.41	12.39	1.98	6.88e-08	2.16e-06	SAFB	6294	NonCoding
TC11000854.hg.1	8.2	9.18	1.97	6.86e-08	2.16e-06	DDIAS	220042	Coding
TC14000126.hg.1	6.31	7.29	1.97	0.0019	0.0108			Coding
TC05002451.hg.1	12.36	13.34	1.97	4.18e-07	9.73e-06	HEXB	3074	NonCoding
TC15002587.hg.1	10.95	11.93	1.97	1.4e-06	2.64e-05			NonCoding
TC12000627.hg.1	12.1	13.08	1.97	3.73e-08	1.31e-06	RAB21	23011	Coding
TC22001290.hg.1	3.97	4.95	1.97	0.0003	0.0025			NonCoding
TC02002427.hg.1	3.85	4.83	1.97	0.0027	0.0142	MIR4773-2	100616418	Coding
TC06000295.hg.1	6.09	7.07	1.97	0.0004	0.0031			Coding
TC11003313.hg.1	4.56	5.53	1.97	1.1e-07	3.19e-06	MMP3	4314	NonCoding
TC01002827.hg.1	7.44	8.42	1.97	6.49e-08	2.06e-06	C1orf52	148423	Coding
TC09000137.hg.1	6.39	7.37	1.97	0.0003	0.0022			Coding
TC21000280.hg.1	3.26	4.24	1.97	0.0075	0.0315			Coding
TC06002273.hg.1	3.74	4.72	1.97	3.74e-05	0.0004	LOC401281	401281	Coding
TC12001456.hg.1	11.81	12.79	1.97	1.17e-07	3.37e-06	CCNT1	904	Coding
TC06002713.hg.1	3.7	4.67	1.97	3.82e-05	0.0004	LTA	4049	NonCoding
TC14000288.hg.1	3.53	4.5	1.97	8.92e-05	0.0009	LOC105370489	105370489	Coding
TC06004075.hg.1	9.29	10.27	1.97	4.31e-05	0.0005	LY6G5B	58496	Coding
TC12001837.hg.1	11.8	12.77	1.97	1.46e-07	4.01e-06	NTN4	59277	Coding
TC05003314.hg.1	5.45	6.43	1.97	3.05e-05	0.0004	ATOX1	475	NonCoding
TC14000421.hg.1	9.37	10.35	1.97	4.12e-06	6.43e-05			Coding
TC11002225.hg.1	6.28	7.26	1.97	0.0076	0.032			Coding
TC04001797.hg.1	9.2	10.18	1.96	7.87e-08	2.42e-06	RWDD4	201965	Coding
TC08001918.hg.1	4.85	5.83	1.96	0.0002	0.002			NonCoding
TC11001108.hg.1	5.96	6.93	1.96	0.005	0.0232			Coding
TC16000674.hg.1	9.81	10.79	1.96	9.6e-10	6.87e-08	MAP1LC3B	81631	Coding
TC19000061.hg.1	6.45	7.42	1.96	6.58e-09	3.22e-07	ZNF57	126295	Coding
TC11001928.hg.1	8.58	9.55	1.96	3.06e-06	5.03e-05	FAU	2197	Coding
TC11001698.hg.1	3.83	4.81	1.96	0.0041	0.0198			Coding
TC06004072.hg.1	5.48	6.45	1.96	2.74e-08	1.01e-06	HCP5	10866	Coding
TC19000638.hg.1	5.49	6.46	1.96	1.29e-09	8.67e-08	RELB	5971	Coding
TC19000944.hg.1	5.76	6.74	1.96	6.24e-08	2e-06	ZNF773	374928	Coding
TC11000494.hg.1	8.31	9.28	1.96	0.0147	0.0522			Coding
TC04002943.hg.1	6.61	7.59	1.96	9.95e-08	2.94e-06	THAP9-AS1	100499177	Coding
TC02001162.hg.1	5.76	6.74	1.96	2.92e-10	2.8e-08	AOX1	316	Coding
TC04002599.hg.1	7.93	8.9	1.96	1.88e-07	4.97e-06	RCHY1	25898	NonCoding
TC20000123.hg.1	7.47	8.44	1.96	6.55e-10	5.19e-08	POLR3F	10621	Coding
TC19000088.hg.1	9.41	10.38	1.96	1.17e-08	5.03e-07	CHAF1A	10036	Coding
TC17001275.hg.1	6.3	7.27	1.96	0.0214	0.0689			Coding
TC07000139.hg.1	9.35	10.32	1.96	4.46e-05	0.0005	SNORD93	692210	Coding
TC06001649.hg.1	5.13	6.1	1.96	0.0001	0.0011	MIR1275	100302123	Coding
TC01004948.hg.1	6.67	7.64	1.96	2.2e-06	3.84e-05	SHISA4	149345	NonCoding
TC22000658.hg.1	7.66	8.63	1.96	8.17e-09	3.81e-07	PES1	23481	Coding
TC15000603.hg.1	11.76	12.73	1.96	0.0318	0.0918	RNU5B-1	26832	Coding
TC13000860.hg.1	9.17	10.13	1.96	5.98e-06	8.82e-05	EFNB2	1948	Coding
TC03002997.hg.1	6.24	7.21	1.96	0.0107	0.0411			NonCoding
TC21000302.hg.1	7.45	8.42	1.96	8.28e-10	6.14e-08	C21orf91	54149	Coding
TC01000812.hg.1	9.12	10.08	1.96	2.14e-08	8.23e-07	RPF1	80135	Coding
TC14001751.hg.1	8.47	9.44	1.96	2.42e-06	4.15e-05			NonCoding
TC15001587.hg.1	7.73	8.69	1.96	2.63e-08	9.76e-07	AAGAB	79719	Coding
TC06001455.hg.1	7.44	8.4	1.96	0.0253	0.0777			Coding
TC03002433.hg.1	5.17	6.14	1.96	4.85e-06	7.38e-05			NonCoding
TC19000923.hg.1	5.51	6.48	1.96	1.86e-07	4.93e-06	ZNF583	147949	Coding
TC16001714.hg.1	5.97	6.94	1.96	3.41e-06	5.48e-05			NonCoding
TC01005866.hg.1	4.68	5.65	1.96	1.21e-06	2.34e-05			NonCoding
TC09002669.hg.1	3.96	4.93	1.96	9.23e-05	0.0009			NonCoding
TC05000891.hg.1	8.63	9.6	1.96	2.67e-05	0.0003	TTC1	7265	Coding
TC21000924.hg.1	9.49	10.46	1.96	1.12e-06	2.18e-05	C21orf59	56683	NonCoding
TC11000031.hg.1	11.46	12.43	1.96	0.0006	0.0045	SNORA52	619565	Coding
TC07002010.hg.1	5.52	6.49	1.96	0.0094	0.0374			Coding
TC08001103.hg.1	9.42	10.38	1.95	9.71e-05	0.0009			Coding
TC01004262.hg.1	8.94	9.9	1.95	0.0006	0.0043	TMEM222	84065	NonCoding
TC18000178.hg.1	9.63	10.6	1.95	3.29e-08	1.19e-06	SKA1	220134	Coding
TC10000273.hg.1	7.25	8.22	1.95	0.0347	0.0977			Coding
TC11000239.hg.1	9.82	10.79	1.95	1.28e-09	8.64e-08	GTF2H1	2965	Coding
TC07000478.hg.1	6.31	7.27	1.95	0.0009	0.006	SNORA14A	677801	Coding
TC16000687.hg.1	7.77	8.73	1.95	1.27e-06	2.44e-05	TRAPPC2L	51693	Coding
TC14000609.hg.1	5.38	6.35	1.95	2.48e-09	1.46e-07			Coding
TC08000113.hg.1	5.99	6.96	1.95	0.0013	0.0082			Coding
TC03000750.hg.1	10.11	11.07	1.95	0.001	0.0064			Coding
TC15001531.hg.1	6.3	7.27	1.95	0.0135	0.049			Coding
TC12000134.hg.1	8.17	9.13	1.95	1.07e-08	4.69e-07	RIMKLB	57494	Coding
TC01002206.hg.1	11.6	12.56	1.95	0.0433	0.1148			Coding
TC01005050.hg.1	11.55	12.51	1.95	8.67e-06	0.0001			NonCoding
TC16001284.hg.1	12.29	13.26	1.95	1.37e-08	5.69e-07	KARS	3735	Coding
TC06000222.hg.1	10.5	11.47	1.95	0.0039	0.019			Coding
TC03001616.hg.1	8.34	9.31	1.95	1.32e-08	5.53e-07	ZBTB11	27107	Coding
TC12000601.hg.1	12.61	13.57	1.95	1.18e-08	5.06e-07	RAP1B	5908	Coding
TC09002088.hg.1	4.54	5.51	1.95	6.46e-05	0.0007	SPTLC1	10558	NonCoding
TC01004316.hg.1	6.28	7.24	1.95	3.25e-05	0.0004			NonCoding
TC19000962.hg.1	5	5.96	1.95	1.19e-06	2.3e-05	LOC100419840	100419840	Coding
TC15001287.hg.1	9.19	10.15	1.95	8.44e-09	3.91e-07	MFAP1	4236	Coding
TC05001406.hg.1	5.6	6.56	1.95	8.26e-10	6.14e-08	ADAMTS6	11174	Coding
TC01002275.hg.1	9.31	10.27	1.95	0.0206	0.067			Coding
TC22000877.hg.1	4.69	5.65	1.95	6.93e-06	9.97e-05	LINC01589	100506737	Coding
TC19002156.hg.1	9.83	10.79	1.95	1.06e-08	4.67e-07	ZNF226	7769	NonCoding
TC16000928.hg.1	5.54	6.5	1.95	0.0224	0.0712			Coding
TC14000462.hg.1	8.9	9.86	1.95	7.06e-07	1.51e-05	FCF1	51077	Coding
TC01003192.hg.1	8.37	9.33	1.95	7.54e-06	0.0001	HIST2H4B; HIST2H4A	554313; 8370	Coding
TC6_ssto_hap7000048.hg.1	5.88	6.84	1.95	1.39e-08	5.75e-07	HCP5	10866	Coding
TC17000331.hg.1	5.06	6.02	1.94	0.0003	0.0024			Coding
TC03000644.hg.1	7.09	8.05	1.94	9.3e-10	6.71e-08	UMPS	7372	Coding
TC10002597.hg.1	7.36	8.32	1.94	4.82e-08	1.62e-06			NonCoding
TC04002557.hg.1	4.82	5.78	1.94	3.36e-06	5.42e-05			NonCoding
TC19000437.hg.1	8.01	8.97	1.94	3.63e-07	8.6e-06	CEBPG	1054	Coding
TC17001516.hg.1	4.92	5.88	1.94	8.39e-11	1.09e-08	HAP1	9001	Coding
TC14000350.hg.1	3.96	4.92	1.94	0.0001	0.0012			Coding
TC10000447.hg.1	4.16	5.12	1.94	0.0009	0.0061			Coding
TC11003226.hg.1	9.44	10.4	1.94	2.8e-05	0.0003	MRPL21	219927	NonCoding
TC09001689.hg.1	7.39	8.35	1.94	7.96e-07	1.66e-05	REXO4	57109	Coding
TC02001439.hg.1	9.19	10.15	1.94	2.59e-09	1.52e-07	COPS8	10920	Coding
TC01004680.hg.1	5.49	6.45	1.94	1.7e-06	3.1e-05			NonCoding
TC06002240.hg.1	7.71	8.67	1.94	1.64e-07	4.43e-06	FBXO5	26271	Coding
TC07000800.hg.1	4.26	5.22	1.94	5.05e-05	0.0005	SMKR1	100287482	Coding
TC05002179.hg.1	6.12	7.07	1.94	9.89e-05	0.0009			NonCoding
TC10001106.hg.1	4.04	5	1.94	0.0005	0.0039			Coding
TC12002970.hg.1	12.43	13.39	1.94	1.22e-06	2.35e-05	E2F7	144455	NonCoding
TC20001239.hg.1	5.95	6.91	1.94	3.61e-05	0.0004			NonCoding
TC09000038.hg.1	5.16	6.12	1.94	1.43e-05	0.0002	PDCD1LG2	80380	Coding
TC16000156.hg.1	5.18	6.13	1.94	0.0037	0.0181			Coding
TC19001955.hg.1	4.19	5.15	1.94	0.0004	0.0031			NonCoding
TC18000088.hg.1	11.92	12.87	1.94	3.33e-06	5.38e-05	SNRPD1	6632	Coding
TC06002131.hg.1	4.96	5.91	1.94	4.5e-05	0.0005			Coding
TC16001990.hg.1	8.47	9.43	1.94	5.06e-05	0.0005			NonCoding
TC19002108.hg.1	6.23	7.18	1.94	0.0001	0.0012	WDR62	284403	NonCoding
TC20000905.hg.1	5.17	6.12	1.94	9.61e-10	6.87e-08	SLC13A3	64849	Coding
TC01003624.hg.1	7.63	8.58	1.94	3.45e-08	1.24e-06	FAM129A	116496	Coding
TC09001636.hg.1	5.76	6.72	1.94	0.001	0.0066	SET	6418	Coding
TC19001370.hg.1	7.53	8.48	1.94	4.76e-06	7.27e-05	ZNF681; ZNF676	148213; 163223	Coding
TC11001794.hg.1	11.11	12.06	1.94	0.0001	0.0012	TIMM10	26519	Coding
TC17000437.hg.1	7.93	8.89	1.94	2.66e-06	4.48e-05	PIGW	284098	Coding
TC10002809.hg.1	5.97	6.93	1.93	1.28e-05	0.0002			NonCoding
TC06002977.hg.1	9.62	10.58	1.93	1.6e-08	6.46e-07	FOXO3	2309	NonCoding
TC6_mann_hap4000216.hg.1	7.13	8.08	1.93	1.06e-08	4.67e-07	MICB	4277	Coding
TC10000548.hg.1	4.9	5.85	1.93	0.0383	0.1051			Coding
TC07002395.hg.1	7.13	8.08	1.93	6.16e-09	3.06e-07			NonCoding
TC18001002.hg.1	5.44	6.39	1.93	5.72e-07	1.26e-05	C18orf32; RPL17-C18orf32	497661; 100526842	Coding
TC19000396.hg.1	9.48	10.43	1.93	8.74e-09	4.02e-07	ZNF257	113835	Coding
TC06000507.hg.1	8.33	9.28	1.93	7.36e-07	1.55e-05	SNRPC	6631	Coding
TC06000278.hg.1	10.65	11.6	1.93	0.0049	0.0229			Coding
TC09001009.hg.1	7.8	8.74	1.93	2.08e-08	8.05e-07	BAG1	573	Coding
TC01003427.hg.1	9.54	10.49	1.93	0.0042	0.0202			Coding
TC12000877.hg.1	7.85	8.8	1.93	6.45e-08	2.05e-06	TRAFD1	10906	Coding
TC19002650.hg.1	7.25	8.2	1.93	3.58e-08	1.27e-06	ZNF525	170958	Coding
TC02003748.hg.1	5.39	6.34	1.93	8.77e-07	1.79e-05			NonCoding
TC07002819.hg.1	4.64	5.59	1.93	0.0001	0.001			NonCoding
TC05000667.hg.1	7.93	8.88	1.93	8.57e-10	6.3e-08	CAMLG	819	Coding
TC14000744.hg.1	5.31	6.26	1.93	0.0428	0.1139	MIR539	664612	Coding
TC06001051.hg.1	8.48	9.43	1.93	9e-05	0.0009			Coding
TC01002419.hg.1	4.56	5.5	1.93	0.0004	0.0029			Coding
TC10000185.hg.1	8.55	9.49	1.93	2.3e-07	5.87e-06	PDSS1	23590	Coding
TC03001001.hg.1	5.15	6.1	1.93	0.014	0.0501	SNORD66	692107	Coding
TC03001210.hg.1	4.87	5.82	1.93	0.0001	0.0011			Coding
TC17000625.hg.1	6.3	7.25	1.93	6.06e-05	0.0006			Coding
TC11002076.hg.1	8.32	9.26	1.93	3.29e-07	7.9e-06	C2CD3	26005	Coding
TC15002635.hg.1	8.26	9.2	1.93	4.87e-05	0.0005	PEAK1	79834	NonCoding
TC09001670.hg.1	7.97	8.91	1.92	0.0139	0.05			Coding
TC03002298.hg.1	6.13	7.08	1.92	0.0003	0.0022			NonCoding
TC04001341.hg.1	4.64	5.58	1.92	1.68e-07	4.51e-06	LIN54	132660	Coding
TC19001976.hg.1	6.15	7.09	1.92	5.99e-05	0.0006			NonCoding
TC08002466.hg.1	4.34	5.28	1.92	1.55e-05	0.0002			NonCoding
TC15001527.hg.1	4.72	5.66	1.92	0.004	0.0197			Coding
TC11001418.hg.1	16.17	17.12	1.92	0.0004	0.0032	SNORD97	692223	Coding
TC19001657.hg.1	8.64	9.59	1.92	0.0054	0.0245	SNAR-E	100170220	Coding
TC10000294.hg.1	11.38	12.33	1.92	8.08e-07	1.68e-05	FAM21C	253725	Coding
TC02003690.hg.1	14.59	15.53	1.92	1.26e-08	5.3e-07	HAT1	8520	NonCoding
TC01003350.hg.1	3.74	4.68	1.92	6.76e-06	9.76e-05			Coding
TC11003242.hg.1	3.31	4.25	1.92	1.15e-05	0.0002			NonCoding
TC03001805.hg.1	7.12	8.07	1.92	2.17e-10	2.24e-08	ANAPC13	25847	Coding
TC6_cox_hap2000061.hg.1	5.9	6.84	1.92	1.22e-08	5.18e-07	HCP5	10866	Coding
TC09000309.hg.1	4.48	5.42	1.92	1.1e-07	3.19e-06	FOXD4L3; FOXD4L6	286380; 653404	Coding
TC10002344.hg.1	5.09	6.03	1.92	3.85e-08	1.35e-06	LOC399815	399815	NonCoding
TC6_dbb_hap3000077.hg.1	7.23	8.17	1.92	0.0001	0.0011	STK19	8859	Coding
TC6_mcf_hap5000070.hg.1	7.23	8.17	1.92	0.0001	0.0011	STK19	8859	Coding
TC11003373.hg.1	5.57	6.51	1.92	1.11e-05	0.0001			NonCoding
TC08001120.hg.1	6.59	7.53	1.92	8.52e-06	0.0001	RNF122	79845	Coding
TC11003362.hg.1	4.71	5.65	1.92	4.52e-05	0.0005			NonCoding
TC03003397.hg.1	3.68	4.62	1.92	0.0017	0.0098	ANKUB1	389161	Coding
TC21000266.hg.1	11.12	12.06	1.92	7.36e-06	0.0001	RPL23AP4		Coding
TC06000180.hg.1	7.52	8.45	1.92	0.0151	0.0532			Coding
TC06002534.hg.1	3.98	4.92	1.92	0.0004	0.0029			NonCoding
TC01002877.hg.1	5.85	6.79	1.92	0.0009	0.0059			Coding
TC01006191.hg.1	5.78	6.72	1.92	2.37e-05	0.0003			NonCoding
TC17001731.hg.1	11.88	12.82	1.91	1.43e-05	0.0002	SUPT4H1	6827	Coding
TC01003084.hg.1	3.79	4.72	1.91	0.0162	0.0562			Coding
TC18000358.hg.1	5.29	6.22	1.91	5.81e-05	0.0006			Coding
TC14001872.hg.1	8.33	9.27	1.91	0.0001	0.0013			NonCoding
TC19000104.hg.1	12.28	13.22	1.91	8.05e-05	0.0008	RPL36	25873	Coding
TC11001451.hg.1	13.44	14.38	1.91	0.0016	0.0092			Coding
TC01003211.hg.1	5.95	6.89	1.91	1.22e-07	3.47e-06	CTSK	1513	Coding
TC09002563.hg.1	3.82	4.75	1.91	2.38e-05	0.0003			NonCoding
TC10002447.hg.1	4.2	5.14	1.91	9.14e-05	0.0009			NonCoding
TC20001394.hg.1	6.04	6.98	1.91	0.0429	0.1141			NonCoding
TC01005520.hg.1	5.97	6.91	1.91	4.24e-05	0.0005			NonCoding
TC15002764.hg.1	5.17	6.1	1.91	8.52e-09	3.94e-07	PLEKHO2	80301	Coding
TC11001745.hg.1	3.71	4.65	1.91	0.0006	0.0043			Coding
TC14000466.hg.1	11.19	12.12	1.91	2.17e-06	3.8e-05	EIF2B2	8892	Coding
TC19001469.hg.1	6.18	7.12	1.91	1.69e-09	1.08e-07	ZNF566	84924	Coding
TC01004760.hg.1	11.48	12.41	1.91	9.7e-06	0.0001	CKS1B	1163	NonCoding
TC01003351.hg.1	8.58	9.51	1.91	2.61e-06	4.42e-05	ISG20L2	81875	Coding
TC10001630.hg.1	9.88	10.81	1.91	9.95e-06	0.0001	USMG5; MIR1307	84833; 100302174	Coding
TC01005500.hg.1	13.3	14.23	1.91	2.36e-05	0.0003	HSPB11	51668	NonCoding
TC10000310.hg.1	11.31	12.24	1.91	2.72e-06	4.57e-05	FAM21A	387680	Coding
TC03000499.hg.1	4.69	5.62	1.91	0.0372	0.1028			Coding
TC01005782.hg.1	11.47	12.4	1.91	9.81e-08	2.91e-06	GPR89A	653519	NonCoding
TC06000996.hg.1	11.16	12.1	1.91	5.45e-07	1.21e-05	RPS12	6206	Coding
TC17000536.hg.1	4.85	5.78	1.91	1.5e-09	9.83e-08	WNK4	65266	Coding
TC09001333.hg.1	9.03	9.96	1.91	7.05e-08	2.21e-06	NOL8	55035	Coding
TC06002848.hg.1	14.41	15.34	1.91	5.75e-09	2.91e-07	PTP4A1	7803	NonCoding
TC21000430.hg.1	3.97	4.9	1.91	0.0011	0.0067			Coding
TC19001199.hg.1	7.02	7.95	1.91	3.59e-09	1.97e-07	ZNF443	10224	Coding
TC18000084.hg.1	5.53	6.46	1.91	2.6e-07	6.48e-06	ANKRD30B	374860	Coding
TC17001438.hg.1	14.99	15.93	1.91	0.0188	0.0626	SNORA21	619505	Coding
TC02000062.hg.1	4.58	5.51	1.91	0.0005	0.0033			Coding
TC01003843.hg.1	3.89	4.82	1.91	0.0136	0.0493	RP11-322F10.2		Coding
TC01000842.hg.1	9.12	10.05	1.91	5.26e-08	1.74e-06	ZNF326	284695	Coding
TC02001693.hg.1	8.56	9.49	1.91	9.44e-06	0.0001	SUPT7L	9913	Coding
TC03000725.hg.1	7.61	8.54	1.91	2.06e-08	7.98e-07	SRPRB	58477	Coding
TC02003168.hg.1	3.61	4.54	1.91	3.43e-05	0.0004			NonCoding
TC17000875.hg.1	7.73	8.66	1.9	8.3e-05	0.0008	SNORD1C; SNHG16	677850; 100507246	Coding
TC18000434.hg.1	6	6.93	1.9	0.0059	0.0262			Coding
TC02001732.hg.1	5.5	6.43	1.9	0.0024	0.013			Coding
TC02002586.hg.1	4.84	5.77	1.9	0.0004	0.003	MIR4437	100616213	Coding
TC13000403.hg.1	6.67	7.6	1.9	7.41e-05	0.0007			Coding
TC04000889.hg.1	9.09	10.02	1.9	1.62e-07	4.38e-06	CDKN2AIP	55602	Coding
TC03000400.hg.1	3.7	4.63	1.9	0.0005	0.0038			Coding
TC12000233.hg.1	8.05	8.98	1.9	1.85e-06	3.33e-05	GOLT1B	51026	Coding
TC0X000889.hg.1	4.3	5.22	1.9	3.88e-05	0.0004			Coding
TC13000266.hg.1	5.63	6.55	1.9	0.0002	0.0013			Coding
TC03001442.hg.1	6.89	7.81	1.9	8.04e-08	2.46e-06	RRP9	9136	Coding
TC01003176.hg.1	9.88	10.8	1.9	2.72e-06	4.57e-05			Coding
TC17000121.hg.1	5.63	6.55	1.9	2.38e-05	0.0003	SCARNA21	677763	Coding
TC09001216.hg.1	6.85	7.78	1.9	0.0003	0.0026			Coding
TC21000351.hg.1	8.55	9.47	1.9	2.22e-09	1.34e-07	LTN1	26046	Coding
TC16001967.hg.1	13.31	14.23	1.9	2.93e-08	1.07e-06	KARS	3735	NonCoding
TC08000315.hg.1	4.73	5.65	1.9	6.29e-05	0.0006			Coding
TC07001467.hg.1	11.1	12.02	1.9	5.9e-08	1.91e-06	SBDS	51119	Coding
TC12002390.hg.1	4.03	4.96	1.9	0.0001	0.0011	IL23A	51561	NonCoding
TC10000673.hg.1	8.39	9.31	1.9	7.81e-08	2.4e-06	HELLS	3070	Coding
TC01005158.hg.1	7.14	8.07	1.9	0.0001	0.0011	CNST	163882	NonCoding
TC09001385.hg.1	5.74	6.67	1.9	0.0008	0.0053			Coding
TC06001265.hg.1	4.96	5.88	1.9	6.09e-08	1.96e-06	C6orf52	347744	Coding
TC02000789.hg.1	5.16	6.08	1.9	3.58e-05	0.0004			Coding
TC01004670.hg.1	6.28	7.21	1.9	0.0002	0.002			NonCoding
TC08002043.hg.1	6.21	7.13	1.89	6.23e-06	9.11e-05	NACAP1	83955	NonCoding
TC05003009.hg.1	12.49	13.42	1.89	2.32e-05	0.0003			NonCoding
TC10000801.hg.1	6.86	7.78	1.89	2.42e-05	0.0003	DUSP5	1847	Coding
TC01002802.hg.1	5.09	6.01	1.89	1.07e-06	2.11e-05	NEXN-AS1	374987	Coding
TC04000989.hg.1	8.95	9.88	1.89	4.53e-09	2.38e-07	LYAR	55646	Coding
TC19001197.hg.1	5.96	6.88	1.89	1.87e-08	7.39e-07	ZNF442	79973	Coding
TC12003106.hg.1	4.12	5.04	1.89	0.0009	0.0057	LOC283454	283454	NonCoding
TC05002328.hg.1	3.34	4.26	1.89	3.43e-06	5.51e-05			NonCoding
TC01002236.hg.1	4.02	4.94	1.89	0.0002	0.0014			Coding
TC11002264.hg.1	9.3	10.22	1.89	1.1e-08	4.77e-07	NPAT	4863	Coding
TC12002221.hg.1	7.54	8.46	1.89	4.55e-07	1.05e-05			NonCoding
TC14001082.hg.1	3.32	4.24	1.89	0.0002	0.0017	KLHL28	54813	Coding
TC19000187.hg.1	4.79	5.71	1.89	5.59e-07	1.24e-05	C19orf38	255809	Coding
TC11002345.hg.1	6.58	7.5	1.89	1.98e-06	3.52e-05	MPZL3	196264	Coding
TC05000955.hg.1	7.92	8.83	1.89	3.7e-07	8.76e-06	RPL26L1	51121	Coding
TC14001675.hg.1	7.86	8.78	1.89	1.09e-05	0.0001	LRR1	122769	NonCoding
TC03001649.hg.1	4.06	4.98	1.89	7.09e-08	2.22e-06	BTLA	151888	Coding
TC06001254.hg.1	6.69	7.61	1.89	0.0003	0.0022	SCARNA27	100124533	Coding
TC01004059.hg.1	8.76	9.67	1.89	3.04e-08	1.11e-06	TFB2M	64216	Coding
TC09002233.hg.1	6.87	7.79	1.89	1.6e-05	0.0002			NonCoding
TC19000102.hg.1	10.98	11.89	1.89	2.06e-07	5.38e-06	SAFB	6294	Coding
TC08000289.hg.1	6.42	7.34	1.89	0.0001	0.0013			Coding
TC6_mann_hap4000105.hg.1	4.54	5.46	1.89	0.0002	0.0014	LOC105379655	105379655	Coding
TC03002328.hg.1	10.29	11.21	1.89	2.7e-05	0.0003	TMA7	51372	NonCoding
TC16001256.hg.1	7.51	8.43	1.89	1.13e-06	2.2e-05	TXNL4B	54957	Coding
TC10000148.hg.1	16.47	17.38	1.89	0.0008	0.0051	RNU6-15P	100302741	Coding
TC09000048.hg.1	5.86	6.78	1.89	0.0002	0.0015			Coding
TC14000663.hg.1	4.36	5.27	1.89	0.0188	0.0626			Coding
TC01001007.hg.1	5.99	6.91	1.89	0.0135	0.0488			Coding
TC19002683.hg.1	8.46	9.38	1.89	2.78e-08	1.03e-06	ZNF625	90589	Coding
TC07001602.hg.1	7.18	8.1	1.88	5.27e-09	2.7e-07	FAM133B; FAM133DP	257415; 728066	Coding
TC01005598.hg.1	6.68	7.59	1.88	4.72e-06	7.22e-05	C1orf52	148423	NonCoding
TC11000700.hg.1	8.91	9.82	1.88	9.97e-05	0.0009	RNU6-46P	100873760	Coding
TC02001911.hg.1	6.66	7.58	1.88	5.5e-09	2.81e-07	PELI1	57162	Coding
TC4_ctg9_hap1000003.hg.1	11.91	12.82	1.88	3.92e-09	2.13e-07	YTHDC1	91746	Coding
TC17002421.hg.1	10.09	11	1.88	7.8e-07	1.63e-05			NonCoding
TC07001630.hg.1	6.82	7.74	1.88	8.27e-10	6.14e-08	ASNS	440	Coding
TC03000922.hg.1	3.53	4.44	1.88	2.26e-06	3.92e-05			Coding
TC06002176.hg.1	9.57	10.48	1.88	0.0309	0.0899			Coding
TC15000049.hg.1	7.59	8.5	1.88	0.0034	0.0169	SNORD116-2	100033414	Coding
[truncated: 6,360 more rows]

## Sheet: H-MMC vs. N-MMC
Supplementary Table 1 Differentially expressed transcripts in SKOV3 cell line in H-MMC (hypoxia with MMC treatment ) vs. N-MMC (normoxia with MMC treatment ) (Fold Change < -1.5 or > 1.5; p-val < 0.05)
[truncated: 2,850 more rows]
